# Supplementary material for: Investigating the Causal Effects of Exercise-Induced Genes on Sarcopenia
Source: Int J Mol Sci. 2024 Oct 7;25(19):10773. doi: 10.3390/ijms251910773 (PMC11476887; doi:10.3390/ijms251910773)
Supplement: Supplementary file 1 [file ijms-25-10773-s001.zip]

Archive with 2 entries (1 files):
- ijms-3205913-supplementary/
- ijms-3205913-supplementary/Supplementray_Tables.xlsx
