# Supplementary material for: Investigating the Causal Effects of Exercise-Induced Genes on Sarcopenia
Source: Int J Mol Sci. 2024 Oct 7;25(19):10773. doi: 10.3390/ijms251910773 (PMC11476887; doi:10.3390/ijms251910773)
Supplement: Supplementary file 1 [file ijms-25-10773-s001.zip › ijms-3205913-supplementary/Supplementray_Tables.xlsx]

## Sheet: Table description
Table	Description
Supplementary Table S1	The list of DEGs
Supplementary Table S2	The list of DEmiRs
Supplementary Table S3	Exercise-induced miRNA regulatory network
Supplementary Table S4	The source of human GWAS trait-related SNPs
Supplementary Table S5	The primary MR results on sarcopenia-related outcomes
Supplementary Table S6	Assessment of pleiotropy in the IVs of causal genes
Supplementary Table S7	Assessment of heterogeneity in the IVs of causal genes
Supplementary Table S8	Drug-Gene interactions for 21 causal genes based on the DGIdb database
Supplementary Table S9	The IVs of causal genes

## Sheet: Supplementary Table S1
geneid	genename	log2FoldChange	pvalue	padj	direction
ENSMUSG00000096537	Fam240b	4.3709	3.0283e-07	2.27738e-05	up
ENSMUSG00000013936	Myl2	4.35386	1.22421e-05	0.000487706	up
ENSMUSG00000036972	Zic4	4.04105	4.5963e-10	8.61837e-08	up
ENSMUSG00000029671	Wnt16	3.80423	2.802e-05	0.000970555	up
ENSMUSG00000038203	Hoxa13	3.67449	3.72083e-25	6.54076e-22	up
ENSMUSG00000032368	Zic1	3.66596	4.69189e-16	3.47274e-13	up
ENSMUSG00000026147	Col9a1	3.65528	3.2576e-18	3.52397e-15	up
ENSMUSG00000091898	Tnnc1	3.53298	0.00120757	0.0176479	up
ENSMUSG00000022041	Chrna2	3.50984	8.42183e-07	5.43285e-05	up
ENSMUSG00000032503	Arpp21	3.49717	8.33515e-12	2.66403e-09	up
ENSMUSG00000028116	Myoz2	3.45408	1.57888e-06	9.20659e-05	up
ENSMUSG00000030470	Csrp3	3.37978	1.14367e-05	0.000463498	up
ENSMUSG00000037139	Myom3	3.28818	8.3355e-18	8.37301e-15	up
ENSMUSG00000025754	Agbl1	3.27704	1.60372e-07	1.34244e-05	up
ENSMUSG00000064179	Tnnt1	3.26787	0.00101512	0.015517	up
ENSMUSG00000031994	Adamts8	3.26255	0.000999703	0.015351	up
ENSMUSG00000026418	Tnni1	3.09627	0.00244	0.0296574	up
ENSMUSG00000026065	Slc9a4	3.08457	1.09835e-07	9.75732e-06	up
ENSMUSG00000060180	Myh13	3.07213	5.3522e-05	0.00165061	up
ENSMUSG00000033196	Myh2	3.06254	1.67059e-07	1.36053e-05	up
ENSMUSG00000029683	Lmod2	3.03577	3.62544e-28	1.27462e-24	up
ENSMUSG00000020061	Mybpc1	3.02997	1.21862e-27	3.4275e-24	up
ENSMUSG00000061718	Ppp1r1b	3.01493	3.77147e-10	7.26551e-08	up
ENSMUSG00000038210	Hoxa11	3.00379	6.85841e-20	8.03749e-17	up
ENSMUSG00000056258	Kcnq3	2.97221	1.75086e-05	0.000651385	up
ENSMUSG00000074652	Myh7b	2.92228	8.36254e-08	7.78824e-06	up
ENSMUSG00000005474	Myl10	2.89005	0.000162693	0.00401395	up
ENSMUSG00000020908	Myh3	2.79589	1.71545e-16	1.34025e-13	up
ENSMUSG00000081683	Fzd10	2.7821	3.38803e-11	8.8233e-09	up
ENSMUSG00000046352	Gjb2	2.75937	6.68254e-06	0.000300659	up
ENSMUSG00000009075	Cabp7	2.75809	0.0030419	0.0348789	up
ENSMUSG00000040752	Myh6	2.73064	4.11446e-06	0.000206649	up
ENSMUSG00000019913	Sim1	2.649	4.94461e-06	0.000234128	up
ENSMUSG00000036169	Sostdc1	2.64757	0.00110408	0.0164477	up
ENSMUSG00000090667	Gm765	2.63319	0.00347267	0.0383932	up
ENSMUSG00000023092	Fhl1	2.61235	2.73282e-20	3.49378e-17	up
ENSMUSG00000034648	Lrrn1	2.5984	8.94946e-25	1.3984e-21	up
ENSMUSG00000042793	Lgr6	2.58254	2.28324e-09	3.49014e-07	up
ENSMUSG00000027077	Smtnl1	2.54201	5.36803e-15	3.14544e-12	up
ENSMUSG00000040640	Erc2	2.48424	3.23283e-05	0.00111145	up
ENSMUSG00000051527	Usp29	2.47827	1.17818e-05	0.000474362	up
ENSMUSG00000047797	Gjb1	2.46651	3.06815e-07	2.29507e-05	up
ENSMUSG00000040740	Slc25a34	2.38444	4.48611e-05	0.00143057	up
ENSMUSG00000043085	Tmem82	2.38332	2.51819e-05	0.000892022	up
ENSMUSG00000072949	Acot1	2.37835	0.00103806	0.0156971	up
ENSMUSG00000021815	Mss51	2.37797	4.53507e-06	0.000217668	up
ENSMUSG00000035189	Ano4	2.36842	1.49704e-08	1.71161e-06	up
ENSMUSG00000067242	Lgi1	2.33867	6.23292e-06	0.000282754	up
ENSMUSG00000105096	Gbp10	2.31961	1.00323e-05	0.00041618	up
ENSMUSG00000035105	Egln3	2.30202	2.3241e-11	6.40858e-09	up
ENSMUSG00000056328	Myh1	2.27648	4.90907e-12	1.75929e-09	up
ENSMUSG00000021730	Hcn1	2.20879	2.18655e-08	2.3295e-06	up
ENSMUSG00000046240	Hepacam	2.20369	4.99963e-06	0.000235939	up
ENSMUSG00000019880	Rspo3	2.19739	1.23741e-06	7.46142e-05	up
ENSMUSG00000090122	Kcne1l	2.16752	4.55696e-06	0.000217974	up
ENSMUSG00000046709	Mapk10	2.13628	4.23993e-05	0.00136757	up
ENSMUSG00000043924	Ncmap	2.07117	7.28965e-12	2.40796e-09	up
ENSMUSG00000060548	Tnfrsf19	2.06825	3.85008e-11	9.66851e-09	up
ENSMUSG00000059857	Ntng1	2.06215	1.66376e-07	1.36053e-05	up
ENSMUSG00000026414	Tnnt2	2.05265	9.15727e-12	2.86175e-09	up
ENSMUSG00000030246	Ldhb	2.0361	0.000504595	0.00922772	up
ENSMUSG00000035860	Cdhr3	2.02254	0.000597965	0.0104853	up
ENSMUSG00000039126	Prune2	2.01386	1.07558e-15	6.57644e-13	up
ENSMUSG00000031775	Pllp	1.99126	6.69175e-06	0.000300659	up
ENSMUSG00000032854	Ugt8a	1.99103	1.08413e-05	0.000441918	up
ENSMUSG00000055567	Unc80	1.97947	0.000163319	0.00402234	up
ENSMUSG00000026251	Chrnd	1.96251	7.3646e-08	7.01413e-06	up
ENSMUSG00000033579	Fa2h	1.94329	1.21305e-10	2.47233e-08	up
ENSMUSG00000018893	Mb	1.92201	1.78335e-08	1.97474e-06	up
ENSMUSG00000066438	Plekhd1	1.92089	5.64448e-06	0.000259406	up
ENSMUSG00000069670	Nkain2	1.91623	1.68035e-07	1.36053e-05	up
ENSMUSG00000036578	Fxyd7	1.87562	7.55183e-07	4.91673e-05	up
ENSMUSG00000066705	Fxyd6	1.85788	1.64276e-11	4.76509e-09	up
ENSMUSG00000054793	Cadm4	1.85399	1.4787e-06	8.73736e-05	up
ENSMUSG00000002265	Peg3	1.8519	5.6319e-11	1.3424e-08	up
ENSMUSG00000039419	Cntnap2	1.8419	1.83594e-07	1.47536e-05	up
ENSMUSG00000066058	Cldn19	1.83173	2.19836e-12	8.833e-10	up
ENSMUSG00000038764	Ptpn3	1.80843	1.33582e-07	1.13853e-05	up
ENSMUSG00000004035	Gstm7	1.79387	2.55541e-09	3.74341e-07	up
ENSMUSG00000032033	Barx2	1.79364	0.000202335	0.00473451	up
ENSMUSG00000028023	Pitx2	1.78697	6.30078e-11	1.42916e-08	up
ENSMUSG00000047171	Helt	1.77956	0.000137661	0.00355215	up
ENSMUSG00000036306	Lzts1	1.77338	6.78033e-06	0.000302704	up
ENSMUSG00000020181	Nav3	1.76083	7.36276e-12	2.40796e-09	up
ENSMUSG00000010154	Spire2	1.75919	0.00161836	0.0219048	up
ENSMUSG00000074623	Gm826	1.75666	0.00199918	0.025667	up
ENSMUSG00000042662	Dusp15	1.7562	5.09604e-06	0.000239685	up
ENSMUSG00000030541	Idh2	1.73319	5.18181e-06	0.000242099	up
ENSMUSG00000020000	Moxd1	1.73005	0.000307109	0.00652938	up
ENSMUSG00000030077	Chl1	1.72029	0.00207584	0.0263471	up
ENSMUSG00000057378	Ryr3	1.71793	4.28837e-06	0.000211605	up
ENSMUSG00000056569	Mpz	1.71417	5.68494e-10	1.02497e-07	up
ENSMUSG00000025592	Dach2	1.70682	0.00354068	0.0389613	up
ENSMUSG00000027978	Prss12	1.68763	2.65655e-06	0.000143688	up
ENSMUSG00000053198	Prx	1.68672	9.85479e-11	2.09982e-08	up
ENSMUSG00000019082	Slc25a22	1.676	1.19793e-06	7.30076e-05	up
ENSMUSG00000013523	Bcas1	1.67403	8.71823e-06	0.000370312	up
ENSMUSG00000001985	Grik3	1.67264	0.000175991	0.00425789	up
ENSMUSG00000049122	Frmd3	1.66493	0.00340427	0.0379052	up
ENSMUSG00000046167	Gldn	1.66251	4.32184e-06	0.000212511	up
ENSMUSG00000022619	Mapk8ip2	1.65794	0.00141447	0.0199036	up
ENSMUSG00000040649	Rimklb	1.65199	0.00184628	0.024243	up
ENSMUSG00000022512	Cldn1	1.65144	2.77806e-09	4.02761e-07	up
ENSMUSG00000049721	Gal3st1	1.64542	0.0027641	0.0327753	up
ENSMUSG00000049044	Rapgef4	1.64118	2.82944e-12	1.07542e-09	up
ENSMUSG00000036377	C530008M17Rik	1.64057	1.68337e-07	1.36053e-05	up
ENSMUSG00000035916	Ptprq	1.63986	1.71992e-06	9.82646e-05	up
ENSMUSG00000024176	Sox8	1.6275	0.00120487	0.0176317	up
ENSMUSG00000014602	Kif1a	1.62142	1.19524e-09	1.97749e-07	up
ENSMUSG00000041607	Mbp	1.62035	2.62805e-06	0.000142696	up
ENSMUSG00000026442	Nfasc	1.61958	3.98792e-09	5.44486e-07	up
ENSMUSG00000059213	Ddn	1.61674	5.843e-05	0.00177091	up
ENSMUSG00000040759	Cmtm5	1.61424	0.00307603	0.0351693	up
ENSMUSG00000028354	Fmn2	1.61328	0.000144561	0.00369629	up
ENSMUSG00000006221	Hspb7	1.60307	1.85159e-08	2.01852e-06	up
ENSMUSG00000033633	Clec18a	1.60272	0.000720232	0.0120867	up
ENSMUSG00000000223	Drp2	1.59543	2.93261e-07	2.22926e-05	up
ENSMUSG00000011305	Plin5	1.5945	0.00431627	0.0448575	up
ENSMUSG00000040428	Plekha4	1.58243	3.31511e-09	4.66204e-07	up
ENSMUSG00000045288	Ush1g	1.5749	0.000743622	0.0123612	up
ENSMUSG00000025885	Myo5b	1.56489	0.000298183	0.00643151	up
ENSMUSG00000052374	Actn2	1.55678	1.16572e-06	7.19016e-05	up
ENSMUSG00000057092	Fxyd3	1.55561	1.72244e-05	0.000644221	up
ENSMUSG00000039114	Nrn1	1.55524	0.000420854	0.00816341	up
ENSMUSG00000026610	Esrrg	1.54298	3.33375e-06	0.000171104	up
ENSMUSG00000027375	Mal	1.54173	7.90331e-06	0.000343074	up
ENSMUSG00000020646	Mboat2	1.53801	1.54083e-05	0.000593662	up
ENSMUSG00000026576	Atp1b1	1.53408	4.51219e-05	0.00143563	up
ENSMUSG00000027875	Hmgcs2	1.52571	0.000267491	0.00595211	up
ENSMUSG00000085795	Zfp703	1.52182	4.00879e-11	9.89047e-09	up
ENSMUSG00000034780	B3galt1	1.49676	3.71056e-11	9.48756e-09	up
ENSMUSG00000048794	Cfap100	1.48662	2.09911e-07	1.64915e-05	up
ENSMUSG00000026424	Gpr37l1	1.48438	1.09261e-05	0.000444088	up
ENSMUSG00000030310	Slc6a1	1.48381	3.24612e-06	0.000167443	up
ENSMUSG00000055523	Gucy2g	1.48125	0.000476373	0.00884972	up
ENSMUSG00000047819	Tigd4	1.47624	0.000623941	0.0108327	up
ENSMUSG00000022790	Igsf11	1.47436	0.00071377	0.012053	up
ENSMUSG00000020911	Krt19	1.47401	0.00144809	0.0202631	up
ENSMUSG00000018166	Erbb3	1.4563	9.29926e-11	2.01193e-08	up
ENSMUSG00000033006	Sox10	1.45453	7.23408e-07	4.79872e-05	up
ENSMUSG00000020953	Coch	1.45364	1.02089e-06	6.3808e-05	up
ENSMUSG00000038077	Kcna6	1.45032	0.000597108	0.0104833	up
ENSMUSG00000036634	Mag	1.44989	0.000343352	0.00708	up
ENSMUSG00000034584	Exph5	1.44932	7.48326e-06	0.000327841	up
ENSMUSG00000043456	Zfp536	1.44872	0.00122567	0.0178248	up
ENSMUSG00000033610	Pank1	1.44602	3.15758e-06	0.000164463	up
ENSMUSG00000036585	Fgf1	1.44278	3.00944e-10	5.87802e-08	up
ENSMUSG00000036123	Slc9a3	1.44098	0.00076819	0.0126499	up
ENSMUSG00000019893	Ros1	1.41266	0.00388603	0.0415899	up
ENSMUSG00000018822	Sfrp5	1.39281	1.32815e-06	7.94801e-05	up
ENSMUSG00000049641	Vgll2	1.38937	4.15342e-06	0.000207863	up
ENSMUSG00000035109	Shc4	1.38643	0.00108547	0.0162393	up
ENSMUSG00000039058	Ak5	1.38364	0.00145391	0.0203244	up
ENSMUSG00000031385	Plxnb3	1.38188	1.94305e-07	1.54379e-05	up
ENSMUSG00000090125	Pou3f1	1.38176	5.98537e-07	4.11315e-05	up
ENSMUSG00000074899	Sptbn5	1.3814	3.43016e-05	0.00116237	up
ENSMUSG00000042428	Mgat3	1.37017	4.21873e-06	0.000210383	up
ENSMUSG00000027199	Gatm	1.36816	7.38171e-08	7.01413e-06	up
ENSMUSG00000025813	Homer2	1.34711	0.000234663	0.00532341	up
ENSMUSG00000027520	Zdbf2	1.33347	0.000483399	0.00896839	up
ENSMUSG00000020131	Pcsk4	1.33211	1.4009e-08	1.61482e-06	up
ENSMUSG00000028773	Fabp3	1.33061	6.6898e-05	0.00197644	up
ENSMUSG00000027107	Chrna1	1.329	1.62597e-09	2.56921e-07	up
ENSMUSG00000049336	Tenm2	1.32478	6.42058e-05	0.00191848	up
ENSMUSG00000036295	Lrrn3	1.32458	0.00223897	0.027889	up
ENSMUSG00000021991	Cacna2d3	1.32119	0.00039787	0.0078856	up
ENSMUSG00000037996	Slc24a2	1.31384	2.22419e-05	0.000802845	up
ENSMUSG00000033208	S100b	1.31167	0.00139262	0.0196631	up
ENSMUSG00000020431	Adcy1	1.31112	0.000154384	0.00387834	up
ENSMUSG00000051596	Otop1	1.31028	0.000230148	0.00524565	up
ENSMUSG00000053964	Lgals4	1.30836	1.18237e-05	0.000474362	up
ENSMUSG00000040183	Ankrd6	1.30585	1.10854e-09	1.87824e-07	up
ENSMUSG00000042589	Cux2	1.30346	0.00191065	0.0247874	up
ENSMUSG00000021913	Ogdhl	1.3032	4.65813e-10	8.61938e-08	up
ENSMUSG00000023805	Synj2	1.30048	1.07814e-12	4.59451e-10	up
ENSMUSG00000031853	Map3k21	1.29552	0.000402097	0.00794198	up
ENSMUSG00000024186	Rgs11	1.28439	6.10954e-05	0.00184131	up
ENSMUSG00000025889	Snca	1.28274	5.80096e-05	0.00176309	up
ENSMUSG00000031425	Plp1	1.27685	6.56011e-08	6.5429e-06	up
ENSMUSG00000039661	Dusp26	1.27249	3.01462e-06	0.000159841	up
ENSMUSG00000025453	Nnt	1.26796	0.00368048	0.0400728	up
ENSMUSG00000016386	Mpped2	1.26648	0.0045311	0.04641	up
ENSMUSG00000028179	Cth	1.26331	8.66842e-07	5.54109e-05	up
ENSMUSG00000042734	Ttc9	1.2574	2.16522e-10	4.28867e-08	up
ENSMUSG00000022456	Sept3	1.25184	0.000450994	0.0085132	up
ENSMUSG00000020758	Itgb4	1.25021	4.98878e-07	3.52549e-05	up
ENSMUSG00000046337	Fam178b	1.24963	0.00263393	0.0315243	up
ENSMUSG00000061086	Myl4	1.249	2.38134e-08	2.50109e-06	up
ENSMUSG00000027004	Frzb	1.2465	4.15704e-05	0.00134612	up
ENSMUSG00000074802	Gas2l3	1.24169	5.80466e-05	0.00176309	up
ENSMUSG00000058740	Kcnt1	1.2316	0.000215008	0.0049813	up
ENSMUSG00000070424	Art5	1.23144	5.80864e-08	5.87676e-06	up
ENSMUSG00000027454	Gins1	1.23079	3.29466e-05	0.00112732	up
ENSMUSG00000066595	Flvcr1	1.22468	2.31303e-05	0.000831923	up
ENSMUSG00000024803	Ankrd1	1.22146	7.01342e-06	0.000311135	up
ENSMUSG00000026489	Coq8a	1.22046	1.37897e-05	0.000543205	up
ENSMUSG00000016327	Atp1b4	1.21299	0.00012149	0.00320545	up
ENSMUSG00000025407	Gli1	1.21006	1.80614e-05	0.000670179	up
ENSMUSG00000037826	Ppm1k	1.20521	1.7088e-06	9.80851e-05	up
ENSMUSG00000057719	Sh3rf2	1.19621	5.39746e-11	1.3087e-08	up
ENSMUSG00000060429	Sntb1	1.19592	3.24038e-05	0.00111145	up
ENSMUSG00000029304	Spp1	1.19269	0.00140363	0.0197987	up
ENSMUSG00000029122	Evc	1.19262	4.41306e-10	8.38659e-08	up
ENSMUSG00000022949	Clic6	1.18576	0.00113805	0.016829	up
ENSMUSG00000055210	Foxd2	1.18486	2.41395e-05	0.0008638	up
ENSMUSG00000031808	Slc27a1	1.18447	6.04451e-05	0.00182804	up
ENSMUSG00000056966	Gjc3	1.18141	2.00277e-06	0.00011266	up
ENSMUSG00000025380	Fscn2	1.17466	8.81569e-05	0.00249447	up
ENSMUSG00000047976	Kcna1	1.16808	9.63498e-05	0.00267881	up
ENSMUSG00000031760	Mt3	1.15974	0.00230733	0.0285383	up
ENSMUSG00000041423	Paqr6	1.15623	0.0010971	0.0163785	up
ENSMUSG00000033227	Wnt6	1.15309	0.00490331	0.0490896	up
ENSMUSG00000029174	Tbc1d1	1.14887	1.38836e-09	2.2187e-07	up
ENSMUSG00000013275	Slc41a1	1.1417	5.12691e-06	0.000240332	up
ENSMUSG00000036880	Acaa2	1.13852	0.000112043	0.00303012	up
ENSMUSG00000022707	Gbe1	1.13059	4.99246e-10	9.11804e-08	up
ENSMUSG00000010021	Kif19a	1.12401	0.00449073	0.0460499	up
ENSMUSG00000024978	Gpam	1.12381	1.23587e-13	5.99313e-11	up
ENSMUSG00000030905	Crym	1.11947	0.000701838	0.0119467	up
ENSMUSG00000045659	Plekha7	1.1172	0.00214118	0.0270543	up
ENSMUSG00000020990	Cdkl1	1.11479	0.000515104	0.0093833	up
ENSMUSG00000049791	Fzd4	1.10702	3.95022e-17	3.47199e-14	up
ENSMUSG00000000320	Alox12	1.10666	0.00030501	0.00651534	up
ENSMUSG00000059890	Ube4a	1.10467	1.12333e-10	2.32314e-08	up
ENSMUSG00000003934	Efnb3	1.10184	0.000868486	0.0138632	up
ENSMUSG00000047216	Cdh19	1.10036	0.000361968	0.0073348	up
ENSMUSG00000056091	St3gal5	1.09661	3.90214e-06	0.000197395	up
ENSMUSG00000062373	Tmem65	1.09409	7.57607e-06	0.000330877	up
ENSMUSG00000104713	Gbp6	1.09335	0.00284449	0.0334745	up
ENSMUSG00000032062	2310030G06Rik	1.09219	0.000178672	0.00430251	up
ENSMUSG00000057969	Sema3b	1.09023	1.90852e-09	2.98217e-07	up
ENSMUSG00000026003	Acadl	1.08472	7.98018e-06	0.000345308	up
ENSMUSG00000027560	Dok5	1.08376	0.00236434	0.0290391	up
ENSMUSG00000034353	Ramp1	1.08228	0.000447789	0.00846489	up
ENSMUSG00000028832	Stmn1	1.07616	0.000401863	0.00794198	up
ENSMUSG00000042155	Klhl23	1.07582	0.000548996	0.00979763	up
ENSMUSG00000050295	Foxc1	1.07406	1.28935e-05	0.000510765	up
ENSMUSG00000027947	Il6ra	1.07147	0.000277681	0.00613999	up
ENSMUSG00000071064	Zfp827	1.07105	1.68146e-07	1.36053e-05	up
ENSMUSG00000028033	Kcnq5	1.06804	7.32953e-07	4.82903e-05	up
ENSMUSG00000032902	Slc16a1	1.06717	1.42266e-05	0.000557294	up
ENSMUSG00000032507	Fbxl2	1.0632	0.00306306	0.0350495	up
ENSMUSG00000037940	Inpp4b	1.06268	1.65955e-05	0.000624018	up
ENSMUSG00000060981	H4c8	1.05918	0.00141532	0.0199036	up
ENSMUSG00000003452	Bicd1	1.05917	0.000454857	0.00856755	up
ENSMUSG00000062184	Hs6st2	1.05825	1.93638e-05	0.000716612	up
ENSMUSG00000040010	Slc7a5	1.05426	0.000123239	0.00323946	up
ENSMUSG00000015850	Adamtsl4	1.05019	0.000815728	0.0132466	up
ENSMUSG00000061143	Maml3	1.04951	1.07061e-07	9.58978e-06	up
ENSMUSG00000033295	Ptprf	1.04846	0.000275774	0.00610742	up
ENSMUSG00000075033	Nxpe3	1.04472	0.000520119	0.00943797	up
ENSMUSG00000034858	Fam214a	1.0411	0.000109234	0.00296556	up
ENSMUSG00000007989	Fzd3	1.0323	0.00273569	0.0324954	up
ENSMUSG00000014609	Chrne	1.02884	6.63474e-07	4.46433e-05	up
ENSMUSG00000018217	Pmp22	1.0273	4.31691e-05	0.00138921	up
ENSMUSG00000022206	Npr3	1.02655	0.000132562	0.0034332	up
ENSMUSG00000000142	Axin2	1.024	1.69047e-05	0.000633948	up
ENSMUSG00000052920	Prkg1	1.02383	0.00110614	0.016461	up
ENSMUSG00000057604	Lmcd1	1.01894	0.000324151	0.00680379	up
ENSMUSG00000017412	Cacnb4	1.01867	0.00144516	0.0202624	up
ENSMUSG00000007080	Pole	1.01723	0.000143553	0.00368391	up
ENSMUSG00000045180	Shroom2	1.01361	1.65919e-05	0.000624018	up
ENSMUSG00000046610	Oacyl	1.00323	0.00010802	0.00293826	up
ENSMUSG00000037656	Slc20a2	1.00223	1.08623e-08	1.29454e-06	up
ENSMUSG00000078937	Cpt1b	0.994098	0.00165634	0.0222262	up
ENSMUSG00000056666	Retsat	0.993698	0.000387944	0.00774951	up
ENSMUSG00000027940	Tpm3	0.988986	0.00247933	0.0299543	up
ENSMUSG00000027999	Pla2g12a	0.983059	2.9304e-06	0.000156099	up
ENSMUSG00000025577	Cbx2	0.980876	0.000209729	0.00488315	up
ENSMUSG00000087279	4930544D05Rik	0.975371	0.00320529	0.0363516	up
ENSMUSG00000022843	Clcn2	0.969801	1.22915e-07	1.07175e-05	up
ENSMUSG00000021273	Fdft1	0.967815	4.09603e-05	0.0013332	up
ENSMUSG00000025271	Pfkfb1	0.962535	0.000927245	0.0146515	up
ENSMUSG00000052430	Bmpr1b	0.962164	2.8292e-11	7.50698e-09	up
ENSMUSG00000045005	Fzd5	0.96084	0.000922483	0.0145927	up
ENSMUSG00000021360	Gcnt2	0.959491	7.28762e-11	1.60134e-08	up
ENSMUSG00000022759	Lrrc74b	0.950521	0.00152392	0.021097	up
ENSMUSG00000027698	Nceh1	0.947492	0.00215358	0.0271866	up
ENSMUSG00000015467	Egfl8	0.947479	8.42269e-05	0.00241647	up
ENSMUSG00000015568	Lpl	0.947439	0.00294868	0.0342705	up
ENSMUSG00000013539	Tango2	0.947287	0.000242403	0.00546299	up
ENSMUSG00000025815	Dhtkd1	0.945312	2.54475e-05	0.000899165	up
ENSMUSG00000046607	Hrk	0.944884	0.00119149	0.0174906	up
ENSMUSG00000027674	Pex5l	0.942756	0.00490442	0.0490896	up
ENSMUSG00000022468	Endou	0.942056	0.00220777	0.0275492	up
ENSMUSG00000053963	Stum	0.94059	0.00060258	0.0105268	up
ENSMUSG00000028957	Per3	0.927567	0.00137506	0.0195004	up
ENSMUSG00000068874	Selenbp1	0.926511	8.28938e-06	0.000355407	up
ENSMUSG00000015312	Gadd45b	0.926468	9.28822e-05	0.0026124	up
ENSMUSG00000035407	Kank4	0.92322	0.00126104	0.0182074	up
ENSMUSG00000024330	Col11a2	0.919552	1.04749e-07	9.44289e-06	up
ENSMUSG00000042851	Zc3h6	0.91749	0.000373867	0.00751098	up
ENSMUSG00000008136	Fhl2	0.913556	0.00125248	0.018121	up
ENSMUSG00000037818	Abhd18	0.912374	0.00186855	0.0243535	up
ENSMUSG00000025006	Sorbs1	0.910604	7.11989e-08	6.85802e-06	up
ENSMUSG00000058966	Fam57b	0.910301	0.000102712	0.00283223	up
ENSMUSG00000028383	Hsdl2	0.910067	0.00012786	0.00333598	up
ENSMUSG00000071226	Cecr2	0.907494	1.04138e-07	9.44289e-06	up
ENSMUSG00000025375	Aatk	0.906169	1.87486e-06	0.000105888	up
ENSMUSG00000036528	Ppfibp2	0.905279	5.59987e-06	0.0002582	up
ENSMUSG00000010307	Tmem86a	0.904941	6.4527e-05	0.00191848	up
ENSMUSG00000010064	Slc38a3	0.904781	5.29134e-05	0.00163903	up
ENSMUSG00000033416	Gucd1	0.904707	4.87112e-05	0.0015325	up
ENSMUSG00000049092	Gpr137c	0.903352	6.93991e-08	6.77749e-06	up
ENSMUSG00000042607	Asb4	0.902936	0.00301934	0.0348041	up
ENSMUSG00000025738	Fbxl16	0.901435	3.15622e-06	0.000164463	up
ENSMUSG00000027809	Etfdh	0.897571	7.42667e-05	0.00216564	up
ENSMUSG00000074064	Mlycd	0.896797	9.82456e-05	0.0027144	up
ENSMUSG00000062908	Acadm	0.886169	0.00011839	0.00317185	up
ENSMUSG00000040943	Tet2	0.881539	1.2052e-08	1.40516e-06	up
ENSMUSG00000018126	Baiap2l2	0.880849	0.000788947	0.0129465	up
ENSMUSG00000090799	Klhl33	0.87786	0.00158014	0.0215325	up
ENSMUSG00000036854	Hspb6	0.877097	1.69056e-08	1.90195e-06	up
ENSMUSG00000022887	Masp1	0.874066	0.000860423	0.0138286	up
ENSMUSG00000066279	Chrna10	0.871823	1.51824e-06	8.89628e-05	up
ENSMUSG00000027559	Car3	0.871649	0.00388515	0.0415899	up
ENSMUSG00000056698	Elmod3	0.871219	1.79925e-08	1.97678e-06	up
ENSMUSG00000041313	Slc7a1	0.871069	4.42726e-06	0.000215434	up
ENSMUSG00000030553	Pgpep1l	0.864357	0.000838213	0.0135224	up
ENSMUSG00000024059	Clip4	0.863701	1.07915e-05	0.000441164	up
ENSMUSG00000027546	Atp9a	0.855033	1.01601e-07	9.278e-06	up
ENSMUSG00000050288	Fzd2	0.852426	0.0023904	0.0292061	up
ENSMUSG00000046058	Eid2	0.852396	2.70819e-07	2.06985e-05	up
ENSMUSG00000018796	Acsl1	0.851927	0.00069464	0.0118561	up
ENSMUSG00000054659	Pm20d2	0.848389	0.000417461	0.00811999	up
ENSMUSG00000035067	Xkr6	0.845987	0.0024276	0.0295323	up
ENSMUSG00000071103	1700029J07Rik	0.845223	0.000428509	0.00826629	up
ENSMUSG00000025190	Got1	0.845008	0.00240172	0.0293189	up
ENSMUSG00000067261	Foxd3	0.844462	0.000120131	0.00319962	up
ENSMUSG00000053898	Ech1	0.840884	0.000126861	0.00331606	up
ENSMUSG00000020027	Socs2	0.834443	0.00104485	0.0157365	up
ENSMUSG00000007877	Tcap	0.833508	0.00103307	0.0156383	up
ENSMUSG00000025745	Hadha	0.833334	0.000441521	0.0084069	up
ENSMUSG00000029086	Prom1	0.831017	0.000130666	0.00339034	up
ENSMUSG00000028634	Hivep3	0.83035	0.000237996	0.00538092	up
ENSMUSG00000016356	Col20a1	0.828969	1.05308e-05	0.000435522	up
ENSMUSG00000063564	Col23a1	0.819898	0.000348696	0.00715871	up
ENSMUSG00000042485	Mustn1	0.818932	2.31535e-06	0.000128192	up
ENSMUSG00000022309	Angpt1	0.81295	0.00121655	0.0177234	up
ENSMUSG00000027187	Cat	0.812057	0.0028389	0.0334367	up
ENSMUSG00000031767	Nudt7	0.809496	0.00160127	0.0217572	up
ENSMUSG00000006378	Gcat	0.809006	0.00460904	0.0469348	up
ENSMUSG00000021417	Eci2	0.806392	0.000129524	0.00337314	up
ENSMUSG00000027452	Acss1	0.804957	0.0046662	0.0473113	up
ENSMUSG00000059447	Hadhb	0.80373	0.000194667	0.00459329	up
ENSMUSG00000049225	Pdp1	0.797504	4.25446e-06	0.000210889	up
ENSMUSG00000018604	Tbx3	0.796528	6.68416e-05	0.00197644	up
ENSMUSG00000071540	3425401B19Rik	0.792821	2.9836e-09	4.28147e-07	up
ENSMUSG00000032314	Etfa	0.792042	0.000716507	0.0120818	up
ENSMUSG00000014592	Camta1	0.790203	0.00166526	0.0222822	up
ENSMUSG00000025509	Pnpla2	0.789023	0.00469743	0.0475594	up
ENSMUSG00000005686	Ampd3	0.782642	0.000104235	0.00285742	up
ENSMUSG00000032602	Slc25a20	0.782116	0.00204095	0.0260453	up
ENSMUSG00000007097	Atp1a2	0.7788	4.31551e-09	5.83548e-07	up
ENSMUSG00000001763	Tspan33	0.777998	0.000349758	0.00717005	up
ENSMUSG00000035226	Rims4	0.77014	0.00434336	0.0449122	up
ENSMUSG00000036202	Rif1	0.769731	1.80133e-14	9.74311e-12	up
ENSMUSG00000025465	Echs1	0.768998	0.000623342	0.0108327	up
ENSMUSG00000021215	Net1	0.766346	0.000544315	0.00975121	up
ENSMUSG00000001249	Hpn	0.764997	0.000710398	0.0120292	up
ENSMUSG00000031292	Cdkl5	0.764006	0.000492472	0.00911728	up
ENSMUSG00000031714	Gab1	0.757428	5.7383e-09	7.54184e-07	up
ENSMUSG00000006782	Cnp	0.755757	5.01967e-05	0.0015757	up
ENSMUSG00000032315	Cyp1a1	0.7549	0.000459584	0.00862761	up
ENSMUSG00000036073	Galt	0.751191	5.11978e-05	0.00159644	up
ENSMUSG00000028645	Slc2a1	0.749737	0.000183883	0.00439039	up
ENSMUSG00000019951	Uhrf1bp1l	0.747417	3.94981e-08	4.08427e-06	up
ENSMUSG00000030161	Gabarapl1	0.743184	0.00185864	0.0242864	up
ENSMUSG00000006931	P3h4	0.739468	0.0016302	0.0220225	up
ENSMUSG00000031448	Adprhl1	0.734185	0.00222474	0.0277363	up
ENSMUSG00000038042	Ptpdc1	0.733535	5.48149e-06	0.00025441	up
ENSMUSG00000032643	Fhl3	0.729621	0.000345299	0.00710973	up
ENSMUSG00000029499	Pxmp2	0.729485	0.0001672	0.0040964	up
ENSMUSG00000043671	Dpy19l3	0.729461	0.00200786	0.0256696	up
ENSMUSG00000048058	Ldlrad3	0.727564	5.32692e-05	0.00164643	up
ENSMUSG00000026687	Aldh9a1	0.725868	0.00388032	0.0415899	up
ENSMUSG00000029563	Foxp2	0.724031	0.00230108	0.028486	up
ENSMUSG00000025464	Paox	0.724014	0.00168078	0.0224685	up
ENSMUSG00000038007	Acer2	0.723814	2.33447e-05	0.000837492	up
ENSMUSG00000020733	Slc9a3r1	0.723418	7.60561e-05	0.00220987	up
ENSMUSG00000028464	Tpm2	0.721361	0.000720039	0.0120867	up
ENSMUSG00000027367	Stard7	0.719122	0.000499284	0.00917834	up
ENSMUSG00000025950	Idh1	0.718088	0.00103171	0.0156347	up
ENSMUSG00000029822	Osbpl3	0.715551	0.00279843	0.0331159	up
ENSMUSG00000048279	Sacs	0.714735	0.00199069	0.0256224	up
ENSMUSG00000001211	Agpat3	0.713721	5.99584e-07	4.11315e-05	up
ENSMUSG00000024132	Eci1	0.711658	0.00119126	0.0174906	up
ENSMUSG00000039046	Usp6nl	0.708315	0.00101985	0.0155555	up
ENSMUSG00000032047	Acat1	0.70783	0.000328542	0.0068652	up
ENSMUSG00000037465	Klf10	0.70777	0.00100652	0.015419	up
ENSMUSG00000024594	Prrc1	0.703144	1.44603e-11	4.41752e-09	up
ENSMUSG00000038393	Txnip	0.702107	0.00247166	0.0299046	up
ENSMUSG00000075225	Ccdc162	0.699874	0.00123821	0.0179515	up
ENSMUSG00000043822	Adamtsl5	0.697807	4.59499e-05	0.00145539	up
ENSMUSG00000062198	2700097O09Rik	0.697203	0.000498026	0.0091672	up
ENSMUSG00000030087	Klf15	0.695095	0.001489	0.0207736	up
ENSMUSG00000013089	Etv5	0.694711	0.00098655	0.0151959	up
ENSMUSG00000005667	Mthfd2	0.69072	0.0009339	0.0147071	up
ENSMUSG00000031748	Gnao1	0.685368	6.34212e-10	1.12898e-07	up
ENSMUSG00000078670	Fam174b	0.684752	0.00205768	0.0261874	up
ENSMUSG00000045776	Lrtm1	0.684274	0.000351547	0.00717743	up
ENSMUSG00000021458	Aopep	0.683161	0.00350405	0.0386793	up
ENSMUSG00000029223	Uchl1	0.682424	0.000505255	0.00922778	up
ENSMUSG00000057880	Abat	0.678128	0.000502284	0.00919743	up
ENSMUSG00000034460	Six4	0.678038	2.81339e-06	0.00015101	up
ENSMUSG00000039911	Spsb1	0.676798	0.0028765	0.0337101	up
ENSMUSG00000038539	Atf5	0.675793	0.00142643	0.0200198	up
ENSMUSG00000035296	Sgcg	0.672013	3.61345e-09	5.03129e-07	up
ENSMUSG00000024507	Hsd17b4	0.668042	0.000455092	0.00856755	up
ENSMUSG00000026880	Stom	0.665236	7.37496e-13	3.34561e-10	up
ENSMUSG00000030103	Bhlhe40	0.664137	0.000600737	0.0105128	up
ENSMUSG00000033526	Ppip5k1	0.660441	1.87299e-06	0.000105888	up
ENSMUSG00000028982	Slc25a33	0.658097	0.00181151	0.0238757	up
ENSMUSG00000028223	Decr1	0.657987	0.00383225	0.0411711	up
ENSMUSG00000033576	Apol6	0.657074	0.0030366	0.0348727	up
ENSMUSG00000053646	Plxnb1	0.656878	0.00300257	0.0346961	up
ENSMUSG00000045896	Paip2b	0.654335	6.40716e-07	4.33192e-05	up
ENSMUSG00000038816	Ctnnal1	0.653529	0.000168527	0.00412173	up
ENSMUSG00000050248	Evc2	0.653102	0.0030342	0.0348727	up
ENSMUSG00000027381	Bcl2l11	0.649461	0.00127747	0.0184044	up
ENSMUSG00000070577	Gm572	0.648443	0.00437844	0.0452085	up
ENSMUSG00000025154	Arhgap19	0.643283	1.51938e-08	1.72315e-06	up
ENSMUSG00000028080	Lrba	0.642908	2.19256e-06	0.000121929	up
ENSMUSG00000027223	Mapk8ip1	0.642708	3.80305e-05	0.00126768	up
ENSMUSG00000048065	Cyb5r2	0.642641	0.00291854	0.0340044	up
ENSMUSG00000024924	Vldlr	0.641235	0.000437216	0.0083768	up
ENSMUSG00000041695	Kcnj2	0.641175	0.000446056	0.00846146	up
ENSMUSG00000028139	Riiad1	0.640484	0.000521459	0.00944312	up
ENSMUSG00000023277	Twf2	0.63884	0.00212328	0.0268523	up
ENSMUSG00000005533	Igf1r	0.632975	0.00163921	0.0221019	up
ENSMUSG00000034903	Cobll1	0.63228	8.50869e-08	7.87222e-06	up
ENSMUSG00000028927	Padi2	0.632043	0.00400293	0.0424825	up
ENSMUSG00000029685	Asb15	0.631803	8.84799e-05	0.00249858	up
ENSMUSG00000005125	Ndrg1	0.628122	0.00319949	0.0363151	up
ENSMUSG00000032495	Lrrc2	0.626572	0.000719322	0.0120867	up
ENSMUSG00000055407	Map6	0.626552	0.00356772	0.0391669	up
ENSMUSG00000027605	Acss2	0.624482	0.00391605	0.0418476	up
ENSMUSG00000020836	Coro6	0.624135	0.000119794	0.0031967	up
ENSMUSG00000026664	Phyh	0.621564	0.00207342	0.0263401	up
ENSMUSG00000004393	Ddx56	0.614255	0.00133084	0.0190393	up
ENSMUSG00000018372	Cep95	0.614033	0.000467477	0.00873059	up
ENSMUSG00000035944	Ttc38	0.613971	0.00135458	0.0193199	up
ENSMUSG00000003526	Prodh	0.607057	0.00200218	0.025667	up
ENSMUSG00000044499	Hs3st5	0.606622	0.00324382	0.036582	up
ENSMUSG00000031666	Rbl2	0.603747	0.00371338	0.0403565	up
ENSMUSG00000018809	Smyd4	0.601393	2.36342e-07	1.83629e-05	up
ENSMUSG00000034842	Art3	0.597553	0.000154438	0.00387834	up
ENSMUSG00000002346	Slc25a42	0.596771	0.000360771	0.0073211	up
ENSMUSG00000002944	Cd36	0.596755	0.00184899	0.0242559	up
ENSMUSG00000020212	Mdm1	0.594533	0.00419168	0.0440247	up
ENSMUSG00000039474	Wfs1	0.591335	0.00298994	0.0345902	up
ENSMUSG00000029769	Ccdc136	0.591304	0.00157633	0.0215223	up
ENSMUSG00000023150	Ivns1abp	0.590273	6.44976e-08	6.47878e-06	up
ENSMUSG00000022325	Pop1	0.58807	0.000143478	0.00368391	up
ENSMUSG00000037736	Limch1	0.587654	3.91694e-09	5.40039e-07	up
ENSMUSG00000003809	Gcdh	0.585106	0.00253658	0.0305149	up
ENSMUSG00000025235	Bbs4	0.584255	0.00199995	0.025667	up
ENSMUSG00000024548	Setbp1	0.583814	0.000150331	0.00380921	up
ENSMUSG00000085793	Lin52	0.583032	0.00027156	0.0060331	up
ENSMUSG00000038712	Mindy1	0.583005	0.00149418	0.020821	up
ENSMUSG00000038517	Tbkbp1	0.581142	7.90415e-06	0.000343074	up
ENSMUSG00000001138	Cnnm3	0.579405	0.000111856	0.00303012	up
ENSMUSG00000028907	Utp11	0.577211	2.97176e-05	0.00102683	up
ENSMUSG00000003031	Cdkn1b	0.577076	1.20902e-08	1.40516e-06	up
ENSMUSG00000040170	Fmo2	0.57669	0.000282079	0.00619825	up
ENSMUSG00000021809	Nudt13	0.57464	0.000460123	0.00862761	up
ENSMUSG00000021112	Mpp5	0.574627	9.34551e-05	0.00261447	up
ENSMUSG00000029804	Herc3	0.573117	3.30444e-05	0.00112792	up
ENSMUSG00000025103	Btbd1	0.568246	0.000954016	0.0148909	up
ENSMUSG00000051341	Zfp52	0.567065	0.00237767	0.0291264	up
ENSMUSG00000038949	Cnst	0.56545	7.11536e-08	6.85802e-06	up
ENSMUSG00000028469	Npr2	0.564477	1.24154e-06	7.46142e-05	up
ENSMUSG00000015957	Wnt11	0.564264	0.000440029	0.0084069	up
ENSMUSG00000027099	Mtx2	0.563614	0.000200187	0.00469989	up
ENSMUSG00000028291	Akirin2	0.562129	0.00108449	0.0162393	up
ENSMUSG00000038175	Mylip	0.56069	0.000294863	0.00639826	up
ENSMUSG00000025584	Pde8a	0.560472	3.81689e-05	0.00126896	up
ENSMUSG00000022637	Cblb	0.560072	0.00446384	0.0458882	up
ENSMUSG00000021238	Aldh6a1	0.557798	1.42868e-06	8.47742e-05	up
ENSMUSG00000021466	Ptch1	0.556828	0.00180785	0.0238721	up
ENSMUSG00000020653	Klf11	0.556225	0.00336665	0.037516	up
ENSMUSG00000028396	2310002L09Rik	0.552615	0.000122699	0.00323131	up
ENSMUSG00000042548	Asxl1	0.548955	0.000367817	0.00741061	up
ENSMUSG00000045193	Cirbp	0.547869	0.000752216	0.0124587	up
ENSMUSG00000038174	Fam126b	0.545192	0.00215813	0.0271951	up
ENSMUSG00000034485	Uaca	0.543212	3.02338e-06	0.000159841	up
ENSMUSG00000048249	Crebrf	0.541795	0.00330581	0.0371027	up
ENSMUSG00000070733	Fryl	0.541255	0.000300738	0.00646679	up
ENSMUSG00000010721	Lmbr1	0.541155	8.66712e-06	0.00036996	up
ENSMUSG00000057229	Dmac2	0.540286	0.00226514	0.0281619	up
ENSMUSG00000026170	Cyp27a1	0.540134	6.32438e-05	0.00189637	up
ENSMUSG00000075307	Klhl41	0.539402	7.02685e-11	1.56855e-08	up
ENSMUSG00000024048	Myl12a	0.538858	6.8881e-05	0.00202651	up
ENSMUSG00000022064	Pibf1	0.537843	7.70919e-05	0.00223535	up
ENSMUSG00000078716	Tmem8b	0.535438	0.000308009	0.00653323	up
ENSMUSG00000019920	Lims1	0.534765	5.1971e-07	3.65434e-05	up
ENSMUSG00000028127	Abcd3	0.533483	0.000546853	0.00978422	up
ENSMUSG00000038535	Zfp280d	0.533191	0.000761345	0.0125519	up
ENSMUSG00000037007	Zfp113	0.531774	0.00392869	0.0419157	up
ENSMUSG00000053279	Aldh1a1	0.531389	0.000315847	0.00667687	up
ENSMUSG00000037370	Enpp1	0.529882	0.00137628	0.0195004	up
ENSMUSG00000045969	Ing1	0.529346	0.000543139	0.00974255	up
ENSMUSG00000055044	Pdlim1	0.529179	0.000590182	0.0104239	up
ENSMUSG00000035234	Abraxas1	0.525588	0.0018335	0.0240977	up
ENSMUSG00000022833	Ccdc14	0.522428	0.00435287	0.0449775	up
ENSMUSG00000022864	D16Ertd472e	0.516543	0.00152379	0.021097	up
ENSMUSG00000022540	Rogdi	0.515744	0.00459056	0.0468762	up
ENSMUSG00000026034	Clk1	0.514874	6.44011e-05	0.00191848	up
ENSMUSG00000026471	Mr1	0.511176	0.000330651	0.0068888	up
ENSMUSG00000020180	Snrpd3	0.510263	0.00427542	0.044591	up
ENSMUSG00000060679	Mrps9	0.507322	0.00121743	0.0177234	up
ENSMUSG00000022477	Aco2	0.507136	0.00493943	0.0493346	up
ENSMUSG00000040543	Pitpnm3	0.506241	7.90548e-05	0.00228755	up
ENSMUSG00000058729	Lin9	0.503593	0.00193994	0.025121	up
ENSMUSG00000004698	Hdac9	0.503411	0.0010514	0.0158137	up
ENSMUSG00000026153	Fam135a	0.503327	1.05605e-05	0.000435522	up
ENSMUSG00000023055	Calcoco1	0.501764	0.000605958	0.0105727	up
ENSMUSG00000025323	Sp4	0.500583	0.00359261	0.0393846	up
ENSMUSG00000028937	Acot7	0.499946	0.0022043	0.0275302	up
ENSMUSG00000021701	Plk2	0.499506	0.000333546	0.00691837	up
ENSMUSG00000022671	Mzt2	0.49934	0.000391686	0.00781317	up
ENSMUSG00000022235	Cmbl	0.498528	0.00217525	0.027313	up
ENSMUSG00000070705	Eid2b	0.49627	0.000432899	0.00832812	up
ENSMUSG00000071632	2510002D24Rik	0.496265	0.000596921	0.0104833	up
ENSMUSG00000030035	Wbp1	0.49601	0.00409845	0.0432706	up
ENSMUSG00000024785	Rcl1	0.495903	0.000376173	0.00753579	up
ENSMUSG00000024120	Lrpprc	0.492056	0.00200211	0.025667	up
ENSMUSG00000037434	Slc30a1	0.491314	0.00335733	0.0374758	up
ENSMUSG00000017765	Slc12a4	0.485391	0.00263726	0.0315372	up
ENSMUSG00000001802	Lrp3	0.484164	0.00279988	0.0331159	up
ENSMUSG00000034910	Pygo1	0.480259	7.12989e-07	4.75202e-05	up
ENSMUSG00000021814	Anxa7	0.478872	0.000231276	0.00526285	up
ENSMUSG00000037003	Tns2	0.474779	0.0009551	0.0148909	up
ENSMUSG00000053985	Zfp14	0.474198	0.00217188	0.0272951	up
ENSMUSG00000069601	Ank3	0.471897	0.00280263	0.0331204	up
ENSMUSG00000061393	Acvr2b	0.470756	0.000563581	0.0100071	up
ENSMUSG00000042647	Acad12	0.470466	0.00262916	0.0315094	up
ENSMUSG00000062078	Qk	0.469268	4.47411e-06	0.000215554	up
ENSMUSG00000021775	Nr1d2	0.468416	0.000961832	0.0149792	up
ENSMUSG00000001627	Ifrd1	0.468329	0.00219752	0.02747	up
ENSMUSG00000040006	Ginm1	0.467954	0.000297236	0.00642093	up
ENSMUSG00000033478	Fam160b1	0.462216	0.000611742	0.0106604	up
ENSMUSG00000021764	Ndufs4	0.461738	0.00311102	0.0355404	up
ENSMUSG00000022895	Ets2	0.459307	0.00206328	0.026235	up
ENSMUSG00000028126	Pip5k1a	0.457716	0.000978285	0.0151183	up
ENSMUSG00000036769	Wdr44	0.454468	0.00133618	0.0190768	up
ENSMUSG00000031075	Ano1	0.452308	1.58897e-05	0.000607221	up
ENSMUSG00000020777	Acox1	0.451136	0.00151186	0.0209884	up
ENSMUSG00000025025	Mxi1	0.449027	1.18397e-05	0.000474362	up
ENSMUSG00000003038	Hmgn2	0.448294	0.00251252	0.0303033	up
ENSMUSG00000025484	Bet1l	0.445337	0.00198592	0.025622	up
ENSMUSG00000048572	Tmem252	0.444652	0.00182542	0.0240364	up
ENSMUSG00000000346	Dazap2	0.44452	1.25164e-05	0.000497226	up
ENSMUSG00000050332	Amer1	0.442352	0.00467584	0.0473749	up
ENSMUSG00000046603	Tcaim	0.441213	0.00497912	0.0496114	up
ENSMUSG00000030313	Dennd5b	0.441143	0.000594762	0.0104778	up
ENSMUSG00000026730	Pter	0.439675	0.00301918	0.0348041	up
ENSMUSG00000041895	Wipi1	0.438569	1.56751e-05	0.00060065	up
ENSMUSG00000041731	Pgm5	0.438498	4.15446e-07	3.04292e-05	up
ENSMUSG00000030996	Art1	0.437531	0.00098065	0.0151216	up
ENSMUSG00000026349	Ccnt2	0.435436	0.00019245	0.00455626	up
ENSMUSG00000038546	Ranbp9	0.434954	0.000804589	0.013096	up
ENSMUSG00000052934	Fbxo31	0.430025	0.00303051	0.0348727	up
ENSMUSG00000077450	Rab11b	0.428973	0.000282995	0.00620201	up
ENSMUSG00000021536	Adcy2	0.427903	0.000151037	0.00381335	up
ENSMUSG00000027589	Pcmtd2	0.42684	0.0021863	0.0273929	up
ENSMUSG00000030421	Uri1	0.426222	0.00018716	0.004446	up
ENSMUSG00000026987	Baz2b	0.426015	0.00454367	0.0465049	up
ENSMUSG00000045438	Cox19	0.425681	0.0025288	0.0304473	up
ENSMUSG00000042675	Ypel3	0.424242	0.00301515	0.0348041	up
ENSMUSG00000023963	Cyp39a1	0.422699	0.000730672	0.0122265	up
ENSMUSG00000042500	Ago4	0.422063	0.00120974	0.0176479	up
ENSMUSG00000032376	Usp3	0.421727	0.000531326	0.00957954	up
ENSMUSG00000051007	Gatd1	0.418299	0.00354852	0.0389866	up
ENSMUSG00000024943	Smc5	0.416783	3.80404e-05	0.00126768	up
ENSMUSG00000025982	Sf3b1	0.41492	0.00381247	0.0410841	up
ENSMUSG00000057133	Chd6	0.4146	0.00159919	0.0217499	up
ENSMUSG00000000131	Xpo6	0.414131	0.00032788	0.00686158	up
ENSMUSG00000021796	Bmpr1a	0.413796	0.00033224	0.00690147	up
ENSMUSG00000007570	Fance	0.413367	0.00117126	0.0172568	up
ENSMUSG00000040433	Zbtb38	0.411548	0.0012042	0.0176317	up
ENSMUSG00000043079	Synpo	0.409488	0.00294796	0.0342705	up
ENSMUSG00000032712	Resf1	0.406772	0.0047731	0.0480832	up
ENSMUSG00000049313	Sorl1	0.406391	0.00152587	0.021097	up
ENSMUSG00000035505	Cox18	0.406384	0.000865333	0.0138286	up
ENSMUSG00000020899	Pfas	0.405932	0.00178542	0.0235981	up
ENSMUSG00000021725	Parp8	0.405779	0.00127728	0.0184044	up
ENSMUSG00000040813	Tex264	0.401694	0.000747689	0.0124141	up
ENSMUSG00000058297	Spock2	0.400774	0.0010301	0.0156347	up
ENSMUSG00000046722	Cdc42se1	0.399416	0.000330555	0.0068888	up
ENSMUSG00000022338	Eny2	0.394504	0.000157101	0.00392418	up
ENSMUSG00000031575	Ash2l	0.393854	0.000476368	0.00884972	up
ENSMUSG00000005501	Usp40	0.393726	0.00372449	0.0404147	up
ENSMUSG00000010608	Rbm25	0.391827	0.00218282	0.0273836	up
ENSMUSG00000021537	Cetn3	0.386899	0.000740202	0.012336	up
ENSMUSG00000032355	Mlip	0.386561	0.000374687	0.00751673	up
ENSMUSG00000053411	Cbx7	0.386272	0.00067388	0.0115712	up
ENSMUSG00000039166	Akap7	0.383322	0.00335664	0.0374758	up
ENSMUSG00000000959	Oxa1l	0.382632	0.00226689	0.0281619	up
ENSMUSG00000083282	Ctsf	0.382114	0.00160757	0.0218006	up
ENSMUSG00000029207	Apbb2	0.38193	0.00162772	0.0220102	up
ENSMUSG00000029629	Phf14	0.377992	7.13833e-05	0.00209138	up
ENSMUSG00000026342	Slc35f5	0.377552	0.003828	0.0411569	up
ENSMUSG00000008855	Hdac5	0.37708	0.00415133	0.0436977	up
ENSMUSG00000051351	Zfp46	0.376258	0.00135871	0.0193593	up
ENSMUSG00000010453	Kansl3	0.375844	5.20171e-05	0.0016184	up
ENSMUSG00000040123	Zmym5	0.374832	0.000412746	0.0080842	up
ENSMUSG00000041801	Phlda3	0.372832	0.0013058	0.0187565	up
ENSMUSG00000041685	Fcho2	0.371671	0.000286538	0.00624741	up
ENSMUSG00000035778	Ggta1	0.371046	0.00299095	0.0345902	up
ENSMUSG00000045838	Ccdc9b	0.370882	0.00242273	0.0295241	up
ENSMUSG00000063015	Ccni	0.367349	0.000516673	0.0093997	up
ENSMUSG00000009647	Mcu	0.366776	0.00102549	0.0155997	up
ENSMUSG00000022124	Fbxl3	0.365636	0.00349493	0.038609	up
ENSMUSG00000021371	Mcur1	0.365612	4.46007e-06	0.000215554	up
ENSMUSG00000039701	Usp53	0.364092	0.00283817	0.0334367	up
ENSMUSG00000052917	Senp7	0.362102	0.000151925	0.00382889	up
ENSMUSG00000025041	Nt5c2	0.359879	0.000285082	0.006235	up
ENSMUSG00000050211	Pla2g4e	0.359841	0.000860258	0.0138286	up
ENSMUSG00000025348	Itga7	0.355732	0.000702544	0.0119467	up
ENSMUSG00000040407	Akap9	0.355185	0.00372301	0.0404147	up
ENSMUSG00000036817	Sun1	0.354344	0.00375239	0.0405923	up
ENSMUSG00000001366	Fbxo9	0.346676	0.00360492	0.0394521	up
ENSMUSG00000015165	Hnrnpl	0.345159	0.000258706	0.00578408	up
ENSMUSG00000001687	Ubl3	0.344817	0.000272568	0.00604593	up
ENSMUSG00000034430	Zxdc	0.344699	0.00101707	0.0155299	up
ENSMUSG00000071317	Bves	0.34468	0.000871089	0.0138774	up
ENSMUSG00000009207	Lnpk	0.343394	0.00306073	0.0350495	up
ENSMUSG00000042476	Abcb4	0.343146	0.00245951	0.0298431	up
ENSMUSG00000006526	Stimate	0.341843	0.00493283	0.0493151	up
ENSMUSG00000027405	Nop56	0.340401	0.00395398	0.0421249	up
ENSMUSG00000037935	Smarce1	0.340163	0.000120859	0.00320521	up
ENSMUSG00000027253	Lrp4	0.339991	0.00362086	0.039565	up
ENSMUSG00000033392	Clasp2	0.339332	0.00263045	0.0315094	up
ENSMUSG00000039648	Kyat1	0.338908	0.00475583	0.047978	up
ENSMUSG00000009112	Bcl2l13	0.337642	1.07597e-05	0.000441149	up
ENSMUSG00000021552	Gkap1	0.335701	0.00238334	0.0291452	up
ENSMUSG00000021830	Txndc16	0.333396	5.57097e-05	0.00170685	up
ENSMUSG00000022433	Csnk1e	0.33159	0.00215756	0.0271951	up
ENSMUSG00000015214	Mtmr1	0.329473	0.00127861	0.0184044	up
ENSMUSG00000014496	Ankrd28	0.324843	0.00102165	0.015566	up
ENSMUSG00000031137	Fgf13	0.323168	0.0047695	0.0480814	up
ENSMUSG00000047789	Slc38a9	0.322569	0.00083848	0.0135224	up
ENSMUSG00000020859	Spag9	0.322303	0.0012316	0.0178741	up
ENSMUSG00000025911	Adhfe1	0.321331	0.00354383	0.0389655	up
ENSMUSG00000034636	Zyg11b	0.31728	0.00252733	0.0304473	up
ENSMUSG00000041837	Pdcd7	0.315456	0.000826707	0.0134094	up
ENSMUSG00000024960	Plcb3	0.315392	0.00090116	0.0142714	up
ENSMUSG00000031536	Polb	0.31357	0.00230093	0.028486	up
ENSMUSG00000022010	Tsc22d1	0.311146	0.00018145	0.00434872	up
ENSMUSG00000022051	Bnip3l	0.304658	0.000259723	0.00578841	up
ENSMUSG00000056211	R3hdm1	0.300549	0.00371052	0.0403565	up
ENSMUSG00000021870	Slmap	0.300427	0.000955033	0.0148909	up
ENSMUSG00000029007	Agtrap	0.300034	0.00157991	0.0215325	up
ENSMUSG00000041560	Nop53	0.296038	0.000193709	0.00457838	up
ENSMUSG00000045639	Zfp629	0.291228	0.00495037	0.0494089	up
ENSMUSG00000021377	Dek	0.290811	0.00375994	0.0406426	up
ENSMUSG00000044066	Cep68	0.287123	0.00209559	0.026526	up
ENSMUSG00000004880	Lbr	0.285642	0.00120952	0.0176479	up
ENSMUSG00000002395	Use1	0.285157	0.000126187	0.00330459	up
ENSMUSG00000075706	Gpx4	0.281327	0.00224161	0.0278972	up
ENSMUSG00000030314	Atg7	0.279032	0.00471379	0.0476222	up
ENSMUSG00000028266	Lmo4	0.271295	0.000980405	0.0151216	up
ENSMUSG00000025409	Mbd6	0.268886	0.00264648	0.0316206	up
ENSMUSG00000033713	Foxn3	0.268287	0.00271754	0.0323596	up
ENSMUSG00000061111	Mcrip1	0.264018	0.00242614	0.0295323	up
ENSMUSG00000038145	Snrk	0.261097	0.00110895	0.0164697	up
ENSMUSG00000036890	Gtdc1	0.252577	0.00289362	0.0338263	up
ENSMUSG00000025858	Get4	0.250708	0.0040782	0.0430892	up
ENSMUSG00000022680	Pdxdc1	0.242499	0.00172888	0.0229804	up
ENSMUSG00000055296	Tmem245	0.238462	0.0012835	0.0184559	up
ENSMUSG00000021500	Ddx46	0.237806	0.00390668	0.0417792	up
ENSMUSG00000027346	Gpcpd1	0.213446	0.00233654	0.0287982	up
ENSMUSG00000016534	Lamp2	0.198434	0.00440468	0.0454098	up
ENSMUSG00000029076	Sdf4	0.168184	0.00372943	0.0404372	up
ENSMUSG00000001472	Tcf25	-0.192782	0.00156847	0.0214357	down
ENSMUSG00000004207	Psap	-0.212348	0.000539112	0.00968998	down
ENSMUSG00000023944	Hsp90ab1	-0.212691	0.00302732	0.0348675	down
ENSMUSG00000051391	Ywhag	-0.212913	0.000999897	0.015351	down
ENSMUSG00000022205	Sub1	-0.218151	0.00232929	0.0287593	down
ENSMUSG00000028136	Snx27	-0.219594	0.00343527	0.0380695	down
ENSMUSG00000032244	Fem1b	-0.221057	0.00328162	0.0369491	down
ENSMUSG00000039770	Ypel5	-0.221481	0.00171827	0.0228826	down
ENSMUSG00000040385	Ppp1ca	-0.227864	0.000159585	0.00397212	down
ENSMUSG00000025764	Jade1	-0.245475	0.00273587	0.0324954	down
ENSMUSG00000027194	Ttc17	-0.250347	0.00368158	0.0400728	down
ENSMUSG00000020346	Mgat1	-0.25373	0.00486127	0.0488315	down
ENSMUSG00000032966	Fkbp1a	-0.255502	0.000791268	0.0129692	down
ENSMUSG00000036810	Cnep1r1	-0.257171	0.000410021	0.00806378	down
ENSMUSG00000029472	Anapc5	-0.265757	0.00144734	0.0202631	down
ENSMUSG00000073755	5730409E04Rik	-0.26832	0.00141673	0.0199036	down
ENSMUSG00000030397	Mark4	-0.2708	0.00190038	0.0246769	down
ENSMUSG00000020570	Sypl	-0.272589	9.51581e-05	0.00265518	down
ENSMUSG00000036241	Ube2r2	-0.277024	0.000929366	0.0146521	down
ENSMUSG00000035776	Cd99l2	-0.277431	0.00010692	0.00291399	down
ENSMUSG00000005609	Ctr9	-0.277578	0.00324024	0.0365761	down
ENSMUSG00000063524	Eno1	-0.277817	0.0041404	0.0436153	down
ENSMUSG00000040446	Rprd1a	-0.279116	0.00233334	0.028784	down
ENSMUSG00000025871	4833439L19Rik	-0.280088	0.00288363	0.0337656	down
ENSMUSG00000035027	Map2k2	-0.280305	0.00016888	0.0041232	down
ENSMUSG00000005881	Ergic3	-0.280563	0.00197896	0.0255556	down
ENSMUSG00000034254	Agpat1	-0.281866	0.000617164	0.0107416	down
ENSMUSG00000021451	Sema4d	-0.282906	0.00231236	0.0285754	down
ENSMUSG00000020671	Rab10	-0.282917	0.00209156	0.0264988	down
ENSMUSG00000024769	Cdc42bpg	-0.283185	0.00405093	0.0428655	down
ENSMUSG00000071072	Ptges3	-0.284973	0.00152709	0.021097	down
ENSMUSG00000074001	Klhl40	-0.28565	0.00291404	0.0339802	down
ENSMUSG00000038205	Prkab2	-0.28592	0.000438372	0.00838752	down
ENSMUSG00000028788	Ptp4a2	-0.28899	0.004615	0.0469614	down
ENSMUSG00000037820	Tgm2	-0.289828	0.00186131	0.0242864	down
ENSMUSG00000022365	Derl1	-0.292493	0.000628635	0.0108739	down
ENSMUSG00000027782	Kpna4	-0.293717	0.00208614	0.026454	down
ENSMUSG00000031826	Usp10	-0.29373	0.000211883	0.00492515	down
ENSMUSG00000015846	Rxra	-0.295493	0.000682737	0.0116947	down
ENSMUSG00000030592	Ryr1	-0.295959	0.000205337	0.00478882	down
ENSMUSG00000026181	Ppm1f	-0.296513	0.0033382	0.0374065	down
ENSMUSG00000025232	Hexa	-0.29694	0.000414152	0.00809093	down
ENSMUSG00000030284	Creld1	-0.297529	0.00117189	0.0172568	down
ENSMUSG00000020484	Xbp1	-0.300748	0.000863977	0.0138286	down
ENSMUSG00000004455	Ppp1cc	-0.302367	0.00351996	0.038794	down
ENSMUSG00000023030	Slc11a2	-0.306674	0.000199869	0.00469989	down
ENSMUSG00000028745	Capzb	-0.307992	8.69451e-05	0.00247012	down
ENSMUSG00000056268	Dennd1b	-0.308311	0.00290467	0.0338991	down
ENSMUSG00000066735	Vkorc1l1	-0.312553	0.00464955	0.0472097	down
ENSMUSG00000046532	Ar	-0.315781	0.000471085	0.00877466	down
ENSMUSG00000032115	Hyou1	-0.316934	0.00381884	0.0411212	down
ENSMUSG00000023904	Hcfc1r1	-0.317	0.00198882	0.0256224	down
ENSMUSG00000033032	Afap1l1	-0.317746	0.00106615	0.0159843	down
ENSMUSG00000028328	Tmod1	-0.318166	0.00155502	0.0213524	down
ENSMUSG00000048970	C1galt1c1	-0.319182	0.0018942	0.0246193	down
ENSMUSG00000018293	Pfn1	-0.319839	0.000804095	0.013096	down
ENSMUSG00000015605	Srf	-0.320408	4.00995e-05	0.00131144	down
ENSMUSG00000023068	Nus1	-0.321329	0.00110906	0.0164697	down
ENSMUSG00000021774	Ube2e1	-0.324909	0.0017494	0.0231655	down
ENSMUSG00000042178	Armc5	-0.326167	0.00411493	0.043412	down
ENSMUSG00000027108	Ola1	-0.326761	0.00365755	0.0399039	down
ENSMUSG00000096146	Kcnj11	-0.327888	4.58583e-07	3.27363e-05	down
ENSMUSG00000031776	Arl2bp	-0.329897	0.00427448	0.044591	down
ENSMUSG00000020048	Hsp90b1	-0.330588	0.00165951	0.0222264	down
ENSMUSG00000020647	Ncoa1	-0.332295	0.0016522	0.0221918	down
ENSMUSG00000024277	Mapre2	-0.335788	0.000966209	0.0149881	down
ENSMUSG00000055322	Tns1	-0.336147	0.000185139	0.00440542	down
ENSMUSG00000020288	Ahsa2	-0.337267	0.00258374	0.0310291	down
ENSMUSG00000061723	Tnnt3	-0.337584	0.00343252	0.038069	down
ENSMUSG00000028191	Bcl10	-0.338678	0.00234385	0.028863	down
ENSMUSG00000030554	Synm	-0.339512	0.00137231	0.0195004	down
ENSMUSG00000039254	Pomt1	-0.341687	0.00200415	0.0256688	down
ENSMUSG00000049106	Dcaf5	-0.345166	0.000879706	0.0139947	down
ENSMUSG00000060803	Gstp1	-0.345263	0.00304319	0.0348789	down
ENSMUSG00000030729	Pgm2l1	-0.346918	0.000364067	0.00736672	down
ENSMUSG00000030733	Sh2b1	-0.349066	0.000587604	0.0103943	down
ENSMUSG00000054676	1600014C10Rik	-0.351152	0.000950638	0.0148873	down
ENSMUSG00000002799	Jag2	-0.351654	0.00412337	0.0434684	down
ENSMUSG00000021770	Samd8	-0.351937	0.00487326	0.0488821	down
ENSMUSG00000037904	Ankrd9	-0.352089	6.11458e-05	0.00184131	down
ENSMUSG00000038886	Man2a2	-0.352417	3.13839e-06	0.000164463	down
ENSMUSG00000023048	Prr13	-0.352925	3.88303e-05	0.00128186	down
ENSMUSG00000039156	Stim2	-0.353035	0.00416873	0.0438481	down
ENSMUSG00000020737	Jpt1	-0.355282	0.00312302	0.0356485	down
ENSMUSG00000024068	Spast	-0.356322	0.00112402	0.0166566	down
ENSMUSG00000028552	Eps15	-0.357143	0.000800628	0.0130769	down
ENSMUSG00000026827	Gpd2	-0.357244	0.00382573	0.0411569	down
ENSMUSG00000020307	Cdc34	-0.357735	0.00285542	0.0335237	down
ENSMUSG00000011257	Pabpc4	-0.358924	3.69021e-06	0.000187609	down
ENSMUSG00000020357	Flt4	-0.359155	0.00130707	0.0187565	down
ENSMUSG00000035764	Fbxo45	-0.359555	0.00427168	0.044591	down
ENSMUSG00000055839	Elob	-0.35963	0.00321856	0.0364585	down
ENSMUSG00000024644	Cndp2	-0.359745	0.0023611	0.0290246	down
ENSMUSG00000043207	Zmpste24	-0.359962	0.000121252	0.00320521	down
ENSMUSG00000010936	Vac14	-0.360694	0.00137694	0.0195004	down
ENSMUSG00000037852	Cpe	-0.361417	6.48611e-05	0.00192435	down
ENSMUSG00000045975	C2cd2	-0.362725	0.000325414	0.00682012	down
ENSMUSG00000052056	Zfp217	-0.362891	0.00438202	0.0452123	down
ENSMUSG00000045962	Wnk1	-0.364244	0.00178064	0.023557	down
ENSMUSG00000029166	Mapre3	-0.365996	8.57085e-05	0.00244983	down
ENSMUSG00000026189	Pecr	-0.369488	8.07379e-05	0.00232667	down
ENSMUSG00000005803	Sqor	-0.36993	0.00219168	0.0274213	down
ENSMUSG00000019804	Snx3	-0.370633	2.07194e-05	0.000758793	down
ENSMUSG00000040596	Pogk	-0.370969	0.00433515	0.0448604	down
ENSMUSG00000028964	Park7	-0.371084	0.000796057	0.0130174	down
ENSMUSG00000032336	Nptn	-0.372651	0.000285989	0.00624512	down
ENSMUSG00000040511	Pvr	-0.374889	0.000942302	0.0147732	down
ENSMUSG00000030062	Rpn1	-0.375285	0.000802997	0.013096	down
ENSMUSG00000032175	Tyk2	-0.375664	0.00335499	0.0374758	down
ENSMUSG00000036450	Hif1an	-0.376063	1.22418e-06	7.42051e-05	down
ENSMUSG00000035181	Heatr5a	-0.379173	0.0012307	0.0178741	down
ENSMUSG00000001774	Chordc1	-0.379829	0.000184651	0.00440127	down
ENSMUSG00000007837	Prrg2	-0.382223	0.000751943	0.0124587	down
ENSMUSG00000020326	Ccng1	-0.382543	0.00249889	0.0301647	down
ENSMUSG00000018845	Unc45b	-0.38321	3.73308e-05	0.00124996	down
ENSMUSG00000024790	Sac3d1	-0.383307	0.00163778	0.0221019	down
ENSMUSG00000034659	Tmem109	-0.383467	0.000521745	0.00944312	down
ENSMUSG00000024914	Drap1	-0.38486	0.000169573	0.00413294	down
ENSMUSG00000014226	Cacybp	-0.387206	0.000150218	0.00380921	down
ENSMUSG00000017664	Slc35c2	-0.387489	9.74927e-05	0.0026989	down
ENSMUSG00000024937	Ehbp1l1	-0.387552	0.000316205	0.00667687	down
ENSMUSG00000036825	Ssx2ip	-0.389587	0.000562819	0.0100062	down
ENSMUSG00000028949	Smarcd3	-0.390205	0.000156664	0.00392418	down
ENSMUSG00000036966	Spryd3	-0.391724	0.000367209	0.00740898	down
ENSMUSG00000028414	Fktn	-0.391842	0.0033011	0.0371027	down
ENSMUSG00000055027	Smyd1	-0.392358	0.00460596	0.0469348	down
ENSMUSG00000046562	Unc119b	-0.394511	0.00156582	0.0214203	down
ENSMUSG00000039458	Mtmr12	-0.395078	0.00423917	0.0443897	down
ENSMUSG00000037432	Fer1l5	-0.396304	0.00400568	0.0424825	down
ENSMUSG00000003575	Crtc1	-0.398016	1.99454e-05	0.000734271	down
ENSMUSG00000030272	Camk1	-0.40048	0.000446448	0.00846146	down
ENSMUSG00000020577	Tspan13	-0.402103	0.0016593	0.0222264	down
ENSMUSG00000074212	Dnajb14	-0.403207	0.00497057	0.0495753	down
ENSMUSG00000031885	Cbfb	-0.404792	7.44775e-08	7.02938e-06	down
ENSMUSG00000024381	Bin1	-0.406607	2.5587e-06	0.000140012	down
ENSMUSG00000026305	Lrrfip1	-0.408484	0.00373416	0.0404573	down
ENSMUSG00000070372	Capza1	-0.409632	9.33305e-05	0.00261447	down
ENSMUSG00000029270	Dipk1a	-0.41172	0.000324024	0.00680379	down
ENSMUSG00000020580	Rock2	-0.414319	0.000628612	0.0108739	down
ENSMUSG00000060913	Trim55	-0.414415	0.000534669	0.00962747	down
ENSMUSG00000042688	Mapk6	-0.418429	0.000701405	0.0119467	down
ENSMUSG00000018415	Gid4	-0.423315	0.00441472	0.0454496	down
ENSMUSG00000026817	Ak1	-0.425001	0.00447953	0.0459822	down
ENSMUSG00000039065	Atpsckmt	-0.425691	0.000888959	0.01411	down
ENSMUSG00000025537	Phkg1	-0.428975	0.000492721	0.00911728	down
ENSMUSG00000038663	Fsd2	-0.429356	0.00336356	0.0375113	down
ENSMUSG00000045038	Prkce	-0.431341	1.34429e-06	8.01047e-05	down
ENSMUSG00000063931	Pepd	-0.43214	1.98603e-05	0.000733059	down
ENSMUSG00000042359	Osbpl6	-0.432542	0.00185201	0.0242729	down
ENSMUSG00000073139	Tmem185a	-0.4331	3.9649e-05	0.00130106	down
ENSMUSG00000055435	Maf	-0.433834	0.00153251	0.0211085	down
ENSMUSG00000032035	Ets1	-0.435026	0.00395757	0.0421312	down
ENSMUSG00000014418	Hps5	-0.435881	0.00120434	0.0176317	down
ENSMUSG00000075394	Hoxc4	-0.43713	0.00173864	0.0230448	down
ENSMUSG00000018999	Slc35b4	-0.437848	0.00407444	0.0430818	down
ENSMUSG00000030137	Tuba8	-0.437888	0.0031895	0.0362469	down
ENSMUSG00000071369	Map3k5	-0.441264	0.000161703	0.00399655	down
ENSMUSG00000033809	Alg3	-0.443246	0.00465283	0.0472097	down
ENSMUSG00000037251	Pomk	-0.446678	0.00102608	0.0155997	down
ENSMUSG00000060862	Zbtb40	-0.451499	0.00205291	0.0261505	down
ENSMUSG00000071856	Mcc	-0.452255	0.00161781	0.0219048	down
ENSMUSG00000090523	Gypc	-0.454528	0.00247309	0.0299046	down
ENSMUSG00000032086	Bace1	-0.457137	0.00169572	0.0226294	down
ENSMUSG00000026885	Ttll11	-0.460568	0.00353933	0.0389613	down
ENSMUSG00000037750	Fam222b	-0.46113	0.000441776	0.0084069	down
ENSMUSG00000020571	Pdia6	-0.462771	0.0034293	0.0380633	down
ENSMUSG00000031023	Akip1	-0.462771	0.00235401	0.0289628	down
ENSMUSG00000020629	Adi1	-0.469097	0.000709718	0.0120292	down
ENSMUSG00000031024	St5	-0.46972	0.000644007	0.0110853	down
ENSMUSG00000036139	Hoxc9	-0.474282	3.25051e-06	0.000167443	down
ENSMUSG00000053436	Mapk14	-0.474928	3.20366e-06	0.000166248	down
ENSMUSG00000020778	Ten1	-0.475566	0.00199141	0.0256224	down
ENSMUSG00000039195	1110008P14Rik	-0.477351	5.47112e-06	0.00025441	down
ENSMUSG00000021589	Rhobtb3	-0.477543	0.00049529	0.00914077	down
ENSMUSG00000026425	Srgap2	-0.477938	8.41598e-05	0.00241647	down
ENSMUSG00000019933	Mrln	-0.478505	0.00282042	0.0332748	down
ENSMUSG00000024037	Wdr4	-0.479149	0.000181623	0.00434872	down
ENSMUSG00000028944	Prkag2	-0.479707	0.0042509	0.0444795	down
ENSMUSG00000062825	Actg1	-0.48041	0.00140836	0.0198455	down
ENSMUSG00000035642	Aamdc	-0.482357	5.06387e-05	0.00158604	down
ENSMUSG00000041164	Zmiz2	-0.48248	6.43256e-05	0.00191848	down
ENSMUSG00000013076	Amotl1	-0.483509	0.000978253	0.0151183	down
ENSMUSG00000024327	Slc39a7	-0.48395	0.00330335	0.0371027	down
ENSMUSG00000050708	Ftl1	-0.485022	0.00429384	0.0447291	down
ENSMUSG00000057963	Itpk1	-0.4857	0.000935079	0.0147092	down
ENSMUSG00000042473	Tbc1d8b	-0.486022	0.00471236	0.0476222	down
ENSMUSG00000064215	Ifi27	-0.487024	0.000283132	0.00620201	down
ENSMUSG00000031708	Tecr	-0.488875	0.00164906	0.0221709	down
ENSMUSG00000028597	Gpx7	-0.489126	0.00335771	0.0374758	down
ENSMUSG00000046841	Ckap4	-0.490585	0.00280618	0.0331346	down
ENSMUSG00000048787	Dcun1d3	-0.492136	0.00149536	0.020821	down
ENSMUSG00000061816	Myl1	-0.492985	0.000896427	0.0142125	down
ENSMUSG00000026939	Tmem141	-0.493548	0.00164219	0.022104	down
ENSMUSG00000053819	Camk2d	-0.498616	0.00113775	0.016829	down
ENSMUSG00000043391	2510009E07Rik	-0.499894	0.000794375	0.013005	down
ENSMUSG00000037894	H2az1	-0.500276	3.83551e-05	0.00127214	down
ENSMUSG00000026883	Dab2ip	-0.500635	2.46336e-05	0.000874802	down
ENSMUSG00000049173	Myoz3	-0.500747	5.44502e-05	0.00167191	down
ENSMUSG00000021270	Hsp90aa1	-0.50144	0.00055177	0.00983466	down
ENSMUSG00000074221	Zfp568	-0.502364	0.000195608	0.00460775	down
ENSMUSG00000063229	Ldha	-0.505382	0.00115291	0.0170308	down
ENSMUSG00000040147	Maob	-0.506703	0.00402665	0.0426728	down
ENSMUSG00000041161	Otud3	-0.509054	0.000121171	0.00320521	down
ENSMUSG00000039740	Alg2	-0.509317	0.00137155	0.0195004	down
ENSMUSG00000031799	Tpm4	-0.510146	0.00236957	0.0290779	down
ENSMUSG00000060843	Ctnna3	-0.510632	0.00350815	0.0386943	down
ENSMUSG00000054252	Fgfr3	-0.511391	0.000138937	0.00357851	down
ENSMUSG00000000915	Hip1r	-0.513415	0.000937562	0.0147318	down
ENSMUSG00000044709	Gemin7	-0.513483	3.2302e-05	0.00111145	down
ENSMUSG00000017781	Pitpna	-0.515156	4.4256e-09	5.92735e-07	down
ENSMUSG00000019768	Esr1	-0.515959	0.00187218	0.0243782	down
ENSMUSG00000023019	Gpd1	-0.520696	0.00295159	0.034276	down
ENSMUSG00000053317	Sec61b	-0.520995	0.00481578	0.0484784	down
ENSMUSG00000071757	Zhx2	-0.522261	0.000417074	0.00811999	down
ENSMUSG00000052852	Reep1	-0.522621	0.000201477	0.00472228	down
ENSMUSG00000031605	Klhl2	-0.522772	0.00046136	0.00863928	down
ENSMUSG00000048503	Tmem136	-0.524683	0.003419	0.037979	down
ENSMUSG00000037242	Clic4	-0.524795	5.26124e-05	0.00163331	down
ENSMUSG00000039782	Cpeb2	-0.526637	0.000562776	0.0100062	down
ENSMUSG00000019916	P4ha1	-0.531593	0.000187811	0.00445394	down
ENSMUSG00000022323	Rida	-0.532727	7.43798e-05	0.00216564	down
ENSMUSG00000024168	Tmem204	-0.534844	0.000731175	0.0122265	down
ENSMUSG00000030399	Ckm	-0.538838	0.000103892	0.00285359	down
ENSMUSG00000020553	Pctp	-0.540702	0.00138479	0.0195862	down
ENSMUSG00000039745	Htatip2	-0.542234	0.00343988	0.0380906	down
ENSMUSG00000022503	Nubp1	-0.544956	0.000134865	0.00348642	down
ENSMUSG00000060090	Rp2	-0.547887	0.000971993	0.0150541	down
ENSMUSG00000019948	Actr6	-0.548307	0.0015313	0.0211085	down
ENSMUSG00000022419	Deptor	-0.548333	6.68258e-07	4.4751e-05	down
ENSMUSG00000028601	Echdc2	-0.5528	2.76335e-05	0.000961905	down
ENSMUSG00000034248	Slc25a37	-0.556072	2.20931e-09	3.41423e-07	down
ENSMUSG00000005716	Pvalb	-0.560317	9.70581e-06	0.000406228	down
ENSMUSG00000025171	Ubtd1	-0.560923	0.000157393	0.0039245	down
ENSMUSG00000033161	Atp1a1	-0.561121	1.3493e-09	2.18105e-07	down
ENSMUSG00000006435	Neurl1a	-0.561972	0.000295276	0.00639826	down
ENSMUSG00000025499	Hras	-0.562647	0.000292162	0.00635233	down
ENSMUSG00000058070	Eml1	-0.564496	7.38257e-07	4.82903e-05	down
ENSMUSG00000060639	H4c9	-0.566807	0.000526961	0.00951304	down
ENSMUSG00000052512	Nav2	-0.569478	0.000862089	0.0138286	down
ENSMUSG00000066877	Nck2	-0.570198	0.000966205	0.0149881	down
ENSMUSG00000032290	Ptpn9	-0.571431	0.000164201	0.004037	down
ENSMUSG00000021182	Ccdc88c	-0.57394	5.7651e-05	0.00175867	down
ENSMUSG00000043639	Rbm20	-0.577069	0.000508402	0.00927322	down
ENSMUSG00000050310	Rictor	-0.577854	0.000811906	0.0131998	down
ENSMUSG00000048578	Mlec	-0.578172	1.66031e-11	4.76509e-09	down
ENSMUSG00000035459	Stab2	-0.580135	0.00194869	0.0252111	down
ENSMUSG00000032418	Me1	-0.581391	3.53107e-05	0.00119083	down
ENSMUSG00000031438	Rnf128	-0.581447	0.00312877	0.0356852	down
ENSMUSG00000030814	Bcl7c	-0.582346	8.74234e-06	0.000370312	down
ENSMUSG00000024754	Cemip2	-0.583773	0.0027852	0.0329977	down
ENSMUSG00000031972	Acta1	-0.583845	9.66313e-09	1.17302e-06	down
ENSMUSG00000029059	Prxl2b	-0.58431	0.00104515	0.0157365	down
ENSMUSG00000034055	Phka1	-0.585683	1.55132e-05	0.000596072	down
ENSMUSG00000028410	Dnaja1	-0.586551	0.00334163	0.0374151	down
ENSMUSG00000028132	Tmem56	-0.588314	0.000181583	0.00434872	down
ENSMUSG00000026411	Tmem9	-0.588736	0.000224824	0.00515776	down
ENSMUSG00000047875	Gpr157	-0.589073	7.12202e-06	0.000314006	down
ENSMUSG00000068566	Myadm	-0.590449	0.00173148	0.0229906	down
ENSMUSG00000054612	Mgmt	-0.592364	0.000443884	0.00843559	down
ENSMUSG00000040666	Sh3bgr	-0.594287	9.58447e-07	6.09894e-05	down
ENSMUSG00000019370	Calm3	-0.598998	7.37394e-10	1.29625e-07	down
ENSMUSG00000040631	Dok4	-0.603056	0.00440762	0.0454098	down
ENSMUSG00000030352	Tspan9	-0.604458	3.92656e-06	0.000197918	down
ENSMUSG00000029600	Rita1	-0.610077	0.00109533	0.0163695	down
ENSMUSG00000030084	Plxna1	-0.614133	0.000704011	0.0119571	down
ENSMUSG00000041548	Hspb8	-0.617459	1.62442e-06	9.36237e-05	down
ENSMUSG00000053158	Fes	-0.617705	1.4011e-05	0.000550382	down
ENSMUSG00000031790	Mmp15	-0.618347	0.000171622	0.00416842	down
ENSMUSG00000001576	Ergic1	-0.618744	0.000247522	0.00556054	down
ENSMUSG00000032388	Spg21	-0.619796	0.00169765	0.0226294	down
ENSMUSG00000020681	Ace	-0.62151	0.001881	0.0244704	down
ENSMUSG00000039485	Tspyl4	-0.623573	0.00498477	0.0496114	down
ENSMUSG00000026313	Hdac4	-0.623707	0.00150626	0.0209313	down
ENSMUSG00000022484	Hoxc10	-0.624538	4.82143e-07	3.42443e-05	down
ENSMUSG00000032114	Slc37a4	-0.625437	0.000119704	0.0031967	down
ENSMUSG00000026986	Hnmt	-0.625895	0.00443882	0.0456643	down
ENSMUSG00000030317	Timp4	-0.625936	0.00185896	0.0242864	down
ENSMUSG00000026223	Itm2c	-0.626345	0.000845932	0.013627	down
ENSMUSG00000020828	Pld2	-0.628052	4.10492e-05	0.0013332	down
ENSMUSG00000022831	Hcls1	-0.628846	0.00138578	0.0195862	down
ENSMUSG00000030672	Mylpf	-0.629521	5.71602e-05	0.00174749	down
ENSMUSG00000020722	Cacng1	-0.632565	0.000629726	0.0108794	down
ENSMUSG00000002228	Ppm1j	-0.632682	0.0013346	0.0190737	down
ENSMUSG00000021493	Pdlim7	-0.634322	9.46606e-09	1.16773e-06	down
ENSMUSG00000027207	Galk2	-0.636193	0.00393137	0.0419157	down
ENSMUSG00000078350	Smim1	-0.640551	0.00326004	0.0367356	down
ENSMUSG00000033763	Mtss2	-0.643954	2.09423e-05	0.000762984	down
ENSMUSG00000021556	Golm1	-0.644539	0.00115549	0.0170511	down
ENSMUSG00000007617	Homer1	-0.64615	0.000229156	0.00524003	down
ENSMUSG00000026942	Traf2	-0.653259	0.0014971	0.0208246	down
ENSMUSG00000057003	Myh4	-0.653648	2.1209e-06	0.00011883	down
ENSMUSG00000050556	Kcnb1	-0.653749	8.60371e-08	7.90811e-06	down
ENSMUSG00000096606	Tpbgl	-0.653963	0.000396661	0.0078856	down
ENSMUSG00000042532	Golga7b	-0.654147	0.00216641	0.027275	down
ENSMUSG00000022442	Ttll1	-0.654716	0.00296228	0.0343434	down
ENSMUSG00000006457	Actn3	-0.655318	9.63861e-05	0.00267881	down
ENSMUSG00000022946	Dop1b	-0.656633	6.28733e-05	0.00188929	down
ENSMUSG00000007122	Casq1	-0.66063	0.000305312	0.00651534	down
ENSMUSG00000002504	Slc9a3r2	-0.660664	0.000601028	0.0105128	down
ENSMUSG00000045382	Cxcr4	-0.662446	0.00186045	0.0242864	down
ENSMUSG00000036782	Klhl13	-0.666997	0.00498471	0.0496114	down
ENSMUSG00000024617	Camk2a	-0.669494	7.26979e-05	0.00212547	down
ENSMUSG00000068747	Sort1	-0.672161	1.06251e-05	0.000436901	down
ENSMUSG00000015843	Rxrg	-0.672485	0.00101438	0.015517	down
ENSMUSG00000029657	Hsph1	-0.682726	0.000234938	0.00532341	down
ENSMUSG00000054958	Nt5c1a	-0.683683	0.000114837	0.00309379	down
ENSMUSG00000027887	Sypl2	-0.683865	0.000299013	0.00643954	down
ENSMUSG00000070056	Mfhas1	-0.685048	4.25409e-07	3.09975e-05	down
ENSMUSG00000003518	Dusp3	-0.687467	8.08482e-06	0.000348763	down
ENSMUSG00000052331	Ankrd44	-0.692315	4.4757e-06	0.000215554	down
ENSMUSG00000031503	Col4a2	-0.692421	9.28351e-05	0.0026124	down
ENSMUSG00000031617	Tmem184c	-0.692457	0.000595306	0.0104778	down
ENSMUSG00000042487	Leo1	-0.693848	0.00201208	0.0257002	down
ENSMUSG00000050947	Amigo1	-0.697143	2.22648e-05	0.000802845	down
ENSMUSG00000069662	Marcks	-0.69847	0.00227516	0.0282148	down
ENSMUSG00000041959	S100a10	-0.698624	0.00041004	0.00806378	down
ENSMUSG00000022508	Bcl6	-0.699126	0.00359315	0.0393846	down
ENSMUSG00000066113	Adamtsl1	-0.699878	0.00385239	0.0413317	down
ENSMUSG00000014444	Piezo1	-0.700336	8.64911e-05	0.0024622	down
ENSMUSG00000039115	Itga9	-0.705488	0.000323261	0.00680379	down
ENSMUSG00000032690	Oas2	-0.706192	0.00429756	0.0447347	down
ENSMUSG00000018411	Mapt	-0.708657	5.56442e-06	0.000257409	down
ENSMUSG00000062054	Iah1	-0.70978	0.00245756	0.0298431	down
ENSMUSG00000025037	Maoa	-0.710642	1.50872e-06	8.87744e-05	down
ENSMUSG00000036438	Calm2	-0.710828	0.000281481	0.00619478	down
ENSMUSG00000041736	Tspo	-0.711315	0.0038017	0.041031	down
ENSMUSG00000017817	Jph2	-0.712742	2.49356e-06	0.00013698	down
ENSMUSG00000062937	Mtap	-0.719825	6.73577e-08	6.67079e-06	down
ENSMUSG00000055865	Tafa3	-0.725517	0.000441683	0.0084069	down
ENSMUSG00000020668	Kif3c	-0.73104	0.00152868	0.021097	down
ENSMUSG00000026187	Xrcc5	-0.734108	4.8289e-05	0.00152262	down
ENSMUSG00000013846	St3gal1	-0.73439	0.000176214	0.00425789	down
ENSMUSG00000044768	D1Ertd622e	-0.737407	1.59874e-05	0.000609298	down
ENSMUSG00000020029	Nudt4	-0.738295	2.72889e-05	0.000954637	down
ENSMUSG00000028042	Zbtb7b	-0.738883	0.000223388	0.00513318	down
ENSMUSG00000026173	Plcd4	-0.741698	0.000427073	0.00826629	down
ENSMUSG00000020846	Rflnb	-0.742064	0.00247302	0.0299046	down
ENSMUSG00000037493	Cib2	-0.744414	7.93664e-09	9.96544e-07	down
ENSMUSG00000039405	Prss23	-0.746234	1.57946e-07	1.33006e-05	down
ENSMUSG00000029759	Pon3	-0.74858	1.33968e-09	2.18105e-07	down
ENSMUSG00000029442	Wdr66	-0.750542	0.00459329	0.0468762	down
ENSMUSG00000025212	Sfxn3	-0.757029	4.25887e-06	0.000210889	down
ENSMUSG00000038670	Mybpc2	-0.763874	6.33107e-07	4.30115e-05	down
ENSMUSG00000030403	Vasp	-0.771502	3.86844e-07	2.86325e-05	down
ENSMUSG00000023232	Serinc2	-0.771918	3.36085e-06	0.000171868	down
ENSMUSG00000024892	Pcx	-0.772029	1.6348e-05	0.000618017	down
ENSMUSG00000036246	Gmip	-0.772829	3.90895e-07	2.87809e-05	down
ENSMUSG00000024897	Apba1	-0.776468	0.00324069	0.0365761	down
ENSMUSG00000038155	Gstp2	-0.780775	2.6679e-07	2.05091e-05	down
ENSMUSG00000032334	Loxl1	-0.781707	0.00431993	0.0448575	down
ENSMUSG00000031788	Kifc3	-0.783153	6.24369e-11	1.42916e-08	down
ENSMUSG00000034612	Chst11	-0.790534	0.00470151	0.0475664	down
ENSMUSG00000005980	Dnase1	-0.798102	0.000497087	0.00916191	down
ENSMUSG00000034751	Mast4	-0.799151	0.00322847	0.0364967	down
ENSMUSG00000037649	H2-DMa	-0.802594	0.00397952	0.0423328	down
ENSMUSG00000026770	Il2ra	-0.807091	0.00285582	0.0335237	down
ENSMUSG00000028551	Cdkn2c	-0.809442	8.87677e-06	0.000373754	down
ENSMUSG00000032041	Tirap	-0.811995	3.37527e-05	0.00114729	down
ENSMUSG00000026749	Nek6	-0.812017	0.000398121	0.0078856	down
ENSMUSG00000042292	Mrtfa	-0.812563	0.00180965	0.0238735	down
ENSMUSG00000056367	Actr3b	-0.817339	0.000464778	0.00869172	down
ENSMUSG00000022803	Popdc2	-0.822551	2.38318e-08	2.50109e-06	down
ENSMUSG00000079470	Utp14b	-0.822882	0.0049029	0.0490896	down
ENSMUSG00000024440	Pcdh12	-0.823088	0.000103443	0.00284681	down
ENSMUSG00000078532	Nkain1	-0.824286	0.000335774	0.00695434	down
ENSMUSG00000068551	Zfp467	-0.824909	7.71762e-07	5.00151e-05	down
ENSMUSG00000033715	Akr1c14	-0.824984	0.000302487	0.00649447	down
ENSMUSG00000032366	Tpm1	-0.826105	1.23461e-07	1.07175e-05	down
ENSMUSG00000026840	Lamc3	-0.827156	0.00265581	0.0317052	down
ENSMUSG00000001175	Calm1	-0.828186	1.45871e-07	1.23577e-05	down
ENSMUSG00000020792	Exoc7	-0.83244	1.73331e-08	1.93457e-06	down
ENSMUSG00000043496	Tril	-0.835078	0.000161679	0.00399655	down
ENSMUSG00000022485	Hoxc5	-0.835562	0.000499964	0.00917884	down
ENSMUSG00000062785	Kcnc3	-0.835769	0.000372831	0.00750089	down
ENSMUSG00000039976	Tbc1d16	-0.836411	7.34654e-14	3.82646e-11	down
ENSMUSG00000041957	Pkp2	-0.83823	4.16386e-05	0.00134612	down
ENSMUSG00000002058	Unc119	-0.845896	0.00360293	0.0394521	down
ENSMUSG00000021457	Syk	-0.84965	0.00426436	0.0445871	down
ENSMUSG00000008822	Acyp1	-0.851545	5.94881e-07	4.11315e-05	down
ENSMUSG00000025791	Pgm1	-0.852041	1.19923e-06	7.30076e-05	down
ENSMUSG00000019278	Dpep1	-0.854409	0.00292428	0.0340431	down
ENSMUSG00000039242	B3galnt2	-0.858781	4.60501e-06	0.000219526	down
ENSMUSG00000094724	Rnaset2b	-0.866062	0.00105432	0.0158407	down
ENSMUSG00000022797	Tfrc	-0.867401	0.00132117	0.0189202	down
ENSMUSG00000029636	Wasf3	-0.868667	0.00366852	0.0399926	down
ENSMUSG00000031543	Ank1	-0.868896	1.44182e-05	0.000563231	down
ENSMUSG00000051124	Gimap9	-0.870364	0.00172738	0.0229804	down
ENSMUSG00000020591	Ntsr2	-0.87126	0.000307011	0.00652938	down
ENSMUSG00000031557	Plekha2	-0.875243	2.44191e-05	0.000871587	down
ENSMUSG00000042804	Gpr153	-0.877819	0.00105595	0.0158482	down
ENSMUSG00000002012	Pnck	-0.878961	3.37751e-05	0.00114729	down
ENSMUSG00000022122	Ednrb	-0.878996	0.000217788	0.00503742	down
ENSMUSG00000035473	Galm	-0.883663	8.68141e-06	0.00036996	down
ENSMUSG00000045777	Ifitm10	-0.885917	0.000395056	0.00786923	down
ENSMUSG00000069792	Wfdc17	-0.891697	0.00474359	0.0478888	down
ENSMUSG00000097487	Ptges3l	-0.892088	5.73951e-06	0.000262349	down
ENSMUSG00000056481	Cd248	-0.894681	0.00364228	0.0397682	down
ENSMUSG00000051373	Plpp7	-0.896346	0.00275479	0.0326925	down
ENSMUSG00000022180	Slc7a8	-0.89889	0.000871347	0.0138774	down
ENSMUSG00000030657	Xylt1	-0.903125	0.00164251	0.022104	down
ENSMUSG00000038248	Sobp	-0.905452	3.56304e-05	0.00119873	down
ENSMUSG00000032883	Acsl3	-0.912238	0.000212571	0.00493298	down
ENSMUSG00000031502	Col4a1	-0.913367	4.57458e-05	0.0014522	down
ENSMUSG00000033386	Frrs1	-0.914701	0.000278156	0.00614083	down
ENSMUSG00000034981	Parm1	-0.916476	2.19356e-06	0.000121929	down
ENSMUSG00000035606	Ky	-0.923491	0.00341341	0.0379468	down
ENSMUSG00000038793	Lefty1	-0.925282	0.00183249	0.0240977	down
ENSMUSG00000021318	Gli3	-0.935795	0.000316821	0.00667983	down
ENSMUSG00000040113	Mettl11b	-0.937093	0.000382874	0.00765912	down
ENSMUSG00000030707	Coro1a	-0.945364	0.00237568	0.0291264	down
ENSMUSG00000020150	Gamt	-0.953233	9.71552e-07	6.12688e-05	down
ENSMUSG00000091712	Sec14l5	-0.958396	0.00482128	0.0484991	down
ENSMUSG00000038453	Srcin1	-0.958442	0.00047094	0.00877466	down
ENSMUSG00000026185	Igfbp5	-0.960324	0.00204803	0.0261119	down
ENSMUSG00000039853	Trim14	-0.96182	0.00147049	0.0205357	down
ENSMUSG00000026073	Il1r2	-0.962482	0.00427742	0.044591	down
ENSMUSG00000022894	Adamts5	-0.966452	0.000627651	0.0108739	down
ENSMUSG00000017692	Rhbdl3	-0.967703	5.35512e-07	3.74672e-05	down
ENSMUSG00000070436	Serpinh1	-0.970072	0.000104602	0.0028619	down
ENSMUSG00000063275	Hacd1	-0.972184	2.68957e-06	0.000144918	down
ENSMUSG00000033467	Crlf2	-0.973087	6.24251e-11	1.42916e-08	down
ENSMUSG00000027827	Kcnab1	-0.975784	8.64295e-05	0.0024622	down
ENSMUSG00000114515	Aldoa	-0.97864	2.19811e-05	0.000798761	down
ENSMUSG00000003948	Mmd	-0.980064	0.00392077	0.0418662	down
ENSMUSG00000025170	Rab40b	-0.980279	5.74582e-06	0.000262349	down
ENSMUSG00000021668	Polk	-0.986422	2.19093e-11	6.16222e-09	down
ENSMUSG00000068220	Lgals1	-0.98949	1.06339e-10	2.23201e-08	down
ENSMUSG00000059408	Mrgprh	-0.992878	4.58133e-07	3.27363e-05	down
ENSMUSG00000028024	Enpep	-0.993543	0.000410557	0.00806378	down
ENSMUSG00000006542	Prkag3	-0.998121	0.000105076	0.00286928	down
ENSMUSG00000090942	F830016B08Rik	-0.998666	6.74782e-06	0.000302212	down
ENSMUSG00000031880	Rrad	-1.00179	0.00289022	0.0338146	down
ENSMUSG00000004939	Nmrk2	-1.00848	0.000160063	0.00397697	down
ENSMUSG00000025784	Clec3b	-1.01035	0.00499052	0.0496335	down
ENSMUSG00000041329	Atp1b2	-1.01375	2.37853e-09	3.54426e-07	down
ENSMUSG00000020546	Stxbp4	-1.01501	4.43572e-07	3.19895e-05	down
ENSMUSG00000024013	Fgd2	-1.01732	0.00341074	0.0379468	down
ENSMUSG00000074121	Ntf5	-1.02064	0.00385308	0.0413317	down
ENSMUSG00000000392	Fap	-1.02225	0.000447833	0.00846489	down
ENSMUSG00000042249	Grk3	-1.02343	6.08226e-17	5.03146e-14	down
ENSMUSG00000020123	Avpr1a	-1.02736	1.72959e-05	0.000645179	down
ENSMUSG00000091243	Vgll3	-1.02812	0.00030312	0.00649813	down
ENSMUSG00000035686	Thrsp	-1.02836	0.0015563	0.0213524	down
ENSMUSG00000032402	Smad3	-1.03037	0.000565217	0.0100235	down
ENSMUSG00000021203	Otub2	-1.03521	0.00303769	0.0348727	down
ENSMUSG00000004098	Col5a3	-1.03538	0.000120799	0.00320521	down
ENSMUSG00000021806	Nid2	-1.03612	0.000459725	0.00862761	down
ENSMUSG00000021822	Plau	-1.03695	0.00117709	0.0173152	down
ENSMUSG00000018008	Cyth4	-1.04492	0.00173292	0.0229906	down
ENSMUSG00000047497	Adamts12	-1.04813	0.00259344	0.031119	down
ENSMUSG00000026107	Nabp1	-1.05498	2.36343e-09	3.54426e-07	down
ENSMUSG00000032313	Tmem266	-1.05711	0.00124023	0.0179623	down
ENSMUSG00000023913	Pla2g7	-1.06073	6.90713e-06	0.000307389	down
ENSMUSG00000038156	Spon1	-1.07478	0.000539519	0.00968998	down
ENSMUSG00000021957	Tkt	-1.07551	0.000331424	0.00689469	down
ENSMUSG00000067158	Col4a4	-1.08152	0.000740355	0.012336	down
ENSMUSG00000030465	Psd3	-1.08196	2.03194e-07	1.60534e-05	down
ENSMUSG00000035697	Arhgap45	-1.08499	0.00152796	0.021097	down
ENSMUSG00000062542	Syt9	-1.08942	0.00464638	0.0472097	down
ENSMUSG00000028883	Sema3a	-1.0954	0.00322607	0.0364967	down
ENSMUSG00000020427	Igfbp3	-1.09934	1.03985e-06	6.47056e-05	down
ENSMUSG00000050147	F2rl3	-1.10175	0.000351331	0.00717743	down
ENSMUSG00000045246	Kcng4	-1.10479	0.000773705	0.0127259	down
ENSMUSG00000032131	Abcg4	-1.10567	0.00290268	0.0338991	down
ENSMUSG00000030148	Clec4a2	-1.12292	0.00160573	0.0217967	down
ENSMUSG00000031906	Smpd3	-1.12345	0.00449268	0.0460499	down
ENSMUSG00000031548	Sfrp1	-1.1239	0.00316991	0.0360959	down
ENSMUSG00000070305	Mpzl3	-1.12588	0.00078896	0.0129465	down
ENSMUSG00000049744	Arhgap15	-1.12715	0.000341483	0.00705181	down
ENSMUSG00000028339	Col15a1	-1.13257	0.00433168	0.0448575	down
ENSMUSG00000042190	Cmklr1	-1.1345	0.00315029	0.0359015	down
ENSMUSG00000021275	Tecpr2	-1.13844	3.03804e-12	1.12431e-09	down
ENSMUSG00000025129	Ppp1r27	-1.14155	6.19084e-06	0.000281753	down
ENSMUSG00000047945	Marcksl1	-1.14304	0.00218746	0.0273929	down
ENSMUSG00000022488	Nckap1l	-1.14551	0.00103077	0.0156347	down
ENSMUSG00000027230	Creb3l1	-1.14918	0.00376602	0.0406771	down
ENSMUSG00000006205	Htra1	-1.15124	1.62868e-07	1.35527e-05	down
ENSMUSG00000031274	Col4a5	-1.15497	3.92707e-05	0.00129336	down
ENSMUSG00000042515	Pwwp3b	-1.15926	8.43694e-05	0.00241647	down
ENSMUSG00000034987	Hrh2	-1.16472	0.00420535	0.0440684	down
ENSMUSG00000022464	Slc38a4	-1.18283	0.000428218	0.00826629	down
ENSMUSG00000020241	Col6a2	-1.18491	0.00104182	0.0157365	down
ENSMUSG00000054204	Alkal2	-1.18841	0.000590759	0.0104239	down
ENSMUSG00000045875	Adra1a	-1.19026	9.95891e-06	0.000414374	down
ENSMUSG00000024965	Fermt3	-1.1921	0.000688581	0.0117804	down
ENSMUSG00000079547	H2-DMb1	-1.19221	0.00296126	0.0343434	down
ENSMUSG00000032179	Bmp5	-1.19435	0.00153994	0.02119	down
ENSMUSG00000067279	Ppp1r3c	-1.19455	2.79526e-05	0.000970555	down
ENSMUSG00000026979	Psd4	-1.19642	0.0032199	0.0364585	down
ENSMUSG00000031934	Panx1	-1.20015	0.000677405	0.0116175	down
ENSMUSG00000031963	Bmper	-1.20031	0.000753031	0.0124587	down
ENSMUSG00000048387	Osr1	-1.20243	1.48589e-05	0.000575649	down
ENSMUSG00000001661	Hoxc6	-1.21629	1.133e-08	1.33894e-06	down
ENSMUSG00000030589	Rasgrp4	-1.21717	0.000419763	0.00815349	down
ENSMUSG00000018927	Ccl6	-1.21972	0.00433086	0.0448575	down
ENSMUSG00000030579	Tyrobp	-1.22062	0.000632967	0.010922	down
ENSMUSG00000022372	Sla	-1.22207	0.00255782	0.0307441	down
ENSMUSG00000075232	Amd1	-1.22373	0.000411739	0.00807572	down
ENSMUSG00000031099	Smarca1	-1.22939	5.08571e-05	0.00158934	down
ENSMUSG00000044350	Lacc1	-1.22991	0.00226992	0.0281747	down
ENSMUSG00000036006	Ripor2	-1.23385	1.15941e-07	1.01905e-05	down
ENSMUSG00000049409	Prokr1	-1.23755	0.000713941	0.012053	down
ENSMUSG00000074818	Pdzd7	-1.24457	1.95142e-08	2.09487e-06	down
ENSMUSG00000047963	Stbd1	-1.24759	2.29126e-51	1.6111e-47	down
ENSMUSG00000027408	Cpxm1	-1.25009	0.000429315	0.00827048	down
ENSMUSG00000039883	Lrrc17	-1.25067	0.00100312	0.0153838	down
ENSMUSG00000046805	Mpeg1	-1.25781	0.00246322	0.0298623	down
ENSMUSG00000036412	Arsi	-1.25901	0.00420474	0.0440684	down
ENSMUSG00000034116	Vav1	-1.26737	0.000407514	0.00803769	down
ENSMUSG00000040856	Dlk1	-1.27632	0.00217106	0.0272951	down
ENSMUSG00000002111	Spi1	-1.27759	0.00458466	0.0468562	down
ENSMUSG00000031273	Col4a6	-1.27927	0.00111401	0.0165257	down
ENSMUSG00000050592	Fam78a	-1.28307	0.000942219	0.0147732	down
ENSMUSG00000050503	Fbxl22	-1.28901	7.0212e-05	0.00206136	down
ENSMUSG00000063821	Dupd1	-1.29181	1.21663e-05	0.000486064	down
ENSMUSG00000001128	Cfp	-1.30875	1.13446e-06	7.02818e-05	down
ENSMUSG00000033544	Angptl1	-1.31194	0.000736066	0.0122937	down
ENSMUSG00000073489	Ifi204	-1.31432	0.00014948	0.00380822	down
ENSMUSG00000028064	Sema4a	-1.32061	0.000756438	0.0125003	down
ENSMUSG00000040950	Mgl2	-1.33293	0.00192404	0.024938	down
ENSMUSG00000028370	Pappa	-1.33687	0.00460751	0.0469348	down
ENSMUSG00000052160	Pld4	-1.3451	0.00268623	0.0320234	down
ENSMUSG00000063953	Amd2	-1.34822	3.49821e-05	0.00118258	down
ENSMUSG00000040747	Cd53	-1.35383	0.000963673	0.0149881	down
ENSMUSG00000039252	Lgi2	-1.36059	2.69142e-05	0.000943876	down
ENSMUSG00000027496	Aurka	-1.37121	2.04229e-05	0.000749889	down
ENSMUSG00000020143	Dock2	-1.37424	0.000259612	0.00578841	down
ENSMUSG00000079164	Tlr5	-1.37455	0.00297041	0.0344093	down
ENSMUSG00000048349	Pou4f1	-1.39904	9.65829e-07	6.11822e-05	down
ENSMUSG00000048126	Col6a3	-1.40202	1.62024e-05	0.000614162	down
ENSMUSG00000025723	Nmb	-1.40777	2.08505e-05	0.000761611	down
ENSMUSG00000027797	Dclk1	-1.41308	0.00154165	0.0211928	down
ENSMUSG00000060586	H2-Eb1	-1.4144	0.000398064	0.0078856	down
ENSMUSG00000026012	Cd28	-1.4151	4.05323e-05	0.00132252	down
ENSMUSG00000027457	Snph	-1.41687	3.88263e-05	0.00128186	down
ENSMUSG00000031109	Enox2	-1.42553	1.48131e-05	0.00057546	down
ENSMUSG00000070942	Il1rl2	-1.42801	0.000415081	0.0080961	down
ENSMUSG00000048865	Arhgap30	-1.44536	0.00159825	0.0217499	down
ENSMUSG00000017737	Mmp9	-1.44599	0.000863867	0.0138286	down
ENSMUSG00000035735	Dagla	-1.44608	7.24193e-12	2.40796e-09	down
ENSMUSG00000022504	Ciita	-1.45899	1.14714e-05	0.000463569	down
ENSMUSG00000075266	Cenpw	-1.45949	0.00011795	0.00317158	down
ENSMUSG00000049130	C5ar1	-1.46099	0.000501794	0.00919743	down
ENSMUSG00000027333	Smox	-1.46367	8.66026e-07	5.54109e-05	down
ENSMUSG00000073421	H2-Ab1	-1.47695	0.000129796	0.00337397	down
ENSMUSG00000025196	Cpn1	-1.48623	0.00035221	0.00717743	down
ENSMUSG00000037613	Tnfrsf23	-1.50076	2.58426e-06	0.000140862	down
ENSMUSG00000051980	Casr	-1.50507	1.43544e-10	2.88379e-08	down
ENSMUSG00000004814	Ccl24	-1.5215	0.00361123	0.0394904	down
ENSMUSG00000026574	Dpt	-1.5262	1.47488e-05	0.000574551	down
ENSMUSG00000040247	Tbc1d10c	-1.53177	0.000307363	0.00652938	down
ENSMUSG00000002489	Tiam1	-1.53268	9.67138e-05	0.00268261	down
ENSMUSG00000025355	Mmp19	-1.53424	2.60182e-05	0.000917026	down
ENSMUSG00000028194	Ddah1	-1.5386	1.14951e-09	1.92448e-07	down
ENSMUSG00000054203	Ifi205	-1.54208	1.5226e-05	0.000588251	down
ENSMUSG00000056529	Ptafr	-1.54301	0.00347174	0.0383932	down
ENSMUSG00000027654	Fam83d	-1.54551	0.000966666	0.0149881	down
ENSMUSG00000027009	Itga4	-1.5489	1.07318e-08	1.28993e-06	down
ENSMUSG00000061100	Retnla	-1.56717	0.000176921	0.00426764	down
ENSMUSG00000020160	Meis1	-1.57484	1.30616e-07	1.12004e-05	down
ENSMUSG00000031495	Cd209d	-1.59118	0.000759042	0.0125286	down
ENSMUSG00000026357	Rgs18	-1.59853	0.00242114	0.0295241	down
ENSMUSG00000041653	Pnpla3	-1.59935	0.000174424	0.00422919	down
ENSMUSG00000026494	Kif26b	-1.6004	6.06568e-07	4.14086e-05	down
ENSMUSG00000038244	Mical2	-1.61	1.67625e-12	6.93327e-10	down
ENSMUSG00000056973	Ces1d	-1.6509	3.69534e-06	0.000187609	down
ENSMUSG00000040998	Npnt	-1.6628	5.02931e-16	3.53636e-13	down
ENSMUSG00000101389	Ms4a4a	-1.6635	0.00131114	0.0187956	down
ENSMUSG00000094686	Ccl21a	-1.68346	0.000113144	0.00305402	down
ENSMUSG00000026090	2010300C02Rik	-1.68368	0.000181828	0.00434872	down
ENSMUSG00000027210	Meis2	-1.68543	4.45047e-05	0.00142243	down
ENSMUSG00000090084	Srpx	-1.68918	0.000150798	0.00381335	down
ENSMUSG00000039783	Kmo	-1.69584	0.000572013	0.0101313	down
ENSMUSG00000038578	Susd1	-1.74522	0.00156434	0.0214203	down
ENSMUSG00000025877	Hk3	-1.75389	1.7259e-06	9.82646e-05	down
ENSMUSG00000056947	Mab21l1	-1.78623	7.13005e-09	9.19908e-07	down
ENSMUSG00000038179	Slamf7	-1.79498	0.00432832	0.0448575	down
ENSMUSG00000023047	Amhr2	-1.8021	1.05959e-13	5.32177e-11	down
ENSMUSG00000051726	Kcnf1	-1.81003	5.42032e-16	3.62981e-13	down
ENSMUSG00000027386	Fbln7	-1.82073	0.000519361	0.0094364	down
ENSMUSG00000050069	Grem2	-1.8588	3.00234e-07	2.27e-05	down
ENSMUSG00000079227	Ccr5	-1.87521	1.10319e-07	9.75732e-06	down
ENSMUSG00000043635	Adamts3	-1.88881	0.00287584	0.0337101	down
ENSMUSG00000024747	Aldh1a7	-1.974	0.000996871	0.0153381	down
ENSMUSG00000056880	Gadl1	-1.98829	4.65724e-13	2.18316e-10	down
ENSMUSG00000030838	Ush1c	-1.99414	2.76132e-12	1.07542e-09	down
ENSMUSG00000095687	Rnaset2a	-1.99436	4.42271e-05	0.00141678	down
ENSMUSG00000079168	Cd209g	-2.00954	0.000352339	0.00717743	down
ENSMUSG00000034472	Rasd2	-2.01489	5.89787e-16	3.77008e-13	down
ENSMUSG00000068606	Gm4841	-2.03796	7.48019e-09	9.47692e-07	down
ENSMUSG00000043719	Col6a6	-2.04272	3.28998e-09	4.66204e-07	down
ENSMUSG00000026938	Fcna	-2.07874	0.000434066	0.00833917	down
ENSMUSG00000001657	Hoxc8	-2.10371	9.11666e-13	4.00649e-10	down
ENSMUSG00000025153	Fasn	-2.11944	0.00023006	0.00524565	down
ENSMUSG00000000305	Cdh4	-2.12614	8.79907e-06	0.000371595	down
ENSMUSG00000022416	Cacna1i	-2.17635	2.2262e-07	1.73928e-05	down
ENSMUSG00000051906	Cd209f	-2.17874	1.615e-05	0.000613831	down
ENSMUSG00000050050	Ccdc158	-2.17941	1.30231e-05	0.00051445	down
ENSMUSG00000070803	Cited4	-2.18775	6.92239e-08	6.77749e-06	down
ENSMUSG00000048142	Nat8l	-2.19984	0.000337794	0.00698588	down
ENSMUSG00000070498	Tmem132b	-2.26918	7.58926e-32	3.55759e-28	down
ENSMUSG00000065987	Cd209b	-2.29044	0.000149227	0.00380822	down
ENSMUSG00000047686	Rtl3	-2.29234	5.58587e-07	3.88882e-05	down
ENSMUSG00000075270	Pde11a	-2.37917	2.92766e-06	0.000156099	down
ENSMUSG00000031489	Adrb3	-2.42044	0.00375128	0.0405923	down
ENSMUSG00000075330	A930003A15Rik	-2.49788	6.59767e-09	8.59102e-07	down
ENSMUSG00000062713	Sim2	-2.53866	1.27822e-07	1.10279e-05	down
ENSMUSG00000067149	Jchain	-2.56486	9.95936e-06	0.000414374	down
ENSMUSG00000051985	Igfn1	-2.59698	5.00403e-12	1.75929e-09	down
ENSMUSG00000029272	Sult1e1	-2.65831	0.000833436	0.0134875	down
ENSMUSG00000023349	Clec4n	-2.68552	0.000719683	0.0120867	down
ENSMUSG00000032093	Cd3e	-2.8951	7.12279e-06	0.000314006	down
ENSMUSG00000091345	Col6a5	-2.92521	0.000888911	0.01411	down
ENSMUSG00000068614	Actc1	-3.46888	2.34322e-06	0.000129226	down
ENSMUSG00000030402	Ppm1n	-3.53221	0.000222937	0.00513119	down
ENSMUSG00000110353	Gm33543	-3.55324	0.000240238	0.00542289	down
ENSMUSG00000027996	Sfrp2	-3.55377	1.10438e-09	1.87824e-07	down
ENSMUSG00000058626	Capn11	-4.16747	0.000218875	0.00504598	down
ENSMUSG00000042451	Mybph	-4.39433	8.07207e-58	1.13517e-53	down
ENSMUSG00000026904	Slc4a10	-4.52286	1.92563e-21	2.70801e-18	down
ENSMUSG00000024105	Themis3	-5.55411	9.6758e-09	1.17302e-06	down
ENSMUSG00000018263	Tbx5	-7.35663	1.47638e-11	4.41752e-09	down

## Sheet: Supplementary Table S2
miRNA	log2FoldChange	padj	direction
mmu-miR-122-5p	5.79871	0.000499256	up
mmu-miR-673-3p	3.11038	0.0253813	up
mmu-miR-499-5p	2.61287	0.00503115	up
mmu-miR-183-5p	2.33536	2.13818e-10	up
mmu-miR-135a-5p	2.02749	0.00320694	up
mmu-miR-132-3p	1.9169	0.0015631	up
mmu-miR-182-5p	1.90423	4.60064e-05	up
mmu-miR-30f	1.83495	0.0201786	up
mmu-miR-206-3p	1.80748	0.000914934	up
mmu-miR-341-3p	1.73107	0.025354	up
mmu-miR-338-3p	1.57098	0.0015631	up
mmu-miR-338-5p	1.55419	0.0015631	up
mmu-miR-652-3p	1.2152	0.0201786	up
mmu-miR-3535	1.15197	0.0131451	up
mmu-miR-155-5p	1.13364	0.00588116	up
mmu-miR-690	1.12322	0.0467334	up
mmu-miR-1249-3p	1.11597	0.0153309	up
mmu-miR-23a-3p	1.09228	0.021016	up
mmu-miR-204-5p	1.04068	0.013106	up
mmu-miR-214-3p	1.0367	0.0060723	up
mmu-miR-9-5p	0.992145	0.00510202	up
mmu-miR-181d-5p	0.964843	0.0370165	up
mmu-miR-23b-3p	0.961502	0.017152	up
mmu-miR-214-5p	0.861278	0.0313682	up
mmu-miR-218-5p	0.786703	0.0162436	up
mmu-miR-320-3p	0.749089	0.0219883	up
mmu-miR-127-3p	0.70793	0.0386966	up
mmu-miR-101a-3p	-0.68285	0.0412974	down
mmu-miR-30e-5p	-0.689911	0.0467334	down
mmu-miR-1843b-5p	-0.775558	0.025354	down
mmu-miR-361-3p	-0.77788	0.00659466	down
mmu-miR-193b-3p	-0.796788	0.0412974	down
mmu-miR-7a-5p	-0.839393	0.021006	down
mmu-miR-365-3p	-0.908753	0.0386966	down
mmu-miR-1843a-3p	-0.915146	0.0217666	down
mmu-miR-29c-3p	-0.924765	0.0332437	down
mmu-miR-486a-5p	-0.956798	0.0131451	down
mmu-miR-486b-5p	-0.966046	0.013106	down
mmu-miR-1843a-5p	-1.04701	0.0015631	down
mmu-miR-148b-3p	-1.27455	0.00241875	down
mmu-miR-486a-3p	-1.36187	0.00221579	down
mmu-miR-365-2-5p	-1.43143	0.0483461	down
mmu-miR-196a-2-3p	-2.02209	0.00320694	down
mmu-miR-31-5p	-4.90448	0.0162436	down

## Sheet: Supplementary Table S3
miRNA	predicted target
mmu-miR-122-5p	Xrcc5
mmu-miR-122-5p	Igfbp5
mmu-miR-122-5p	Hdac4
mmu-miR-122-5p	Cxcr4
mmu-miR-122-5p	Tmem9
mmu-miR-122-5p	Pogk
mmu-miR-122-5p	Grem2
mmu-miR-122-5p	Lefty1
mmu-miR-122-5p	Fcna
mmu-miR-122-5p	Fam78a
mmu-miR-122-5p	Ak1
mmu-miR-122-5p	Dab2ip
mmu-miR-122-5p	Arhgap15
mmu-miR-122-5p	Slc4a10
mmu-miR-122-5p	Ola1
mmu-miR-122-5p	Itga4
mmu-miR-122-5p	Meis2
mmu-miR-122-5p	Sqor
mmu-miR-122-5p	Snph
mmu-miR-122-5p	Tgm2
mmu-miR-122-5p	Jph2
mmu-miR-122-5p	Kcnb1
mmu-miR-122-5p	Phka1
mmu-miR-122-5p	Jade1
mmu-miR-122-5p	Dclk1
mmu-miR-122-5p	Snx27
mmu-miR-122-5p	Capza1
mmu-miR-122-5p	Sort1
mmu-miR-122-5p	Camk2d
mmu-miR-122-5p	Npnt
mmu-miR-122-5p	Ddah1
mmu-miR-122-5p	Ube2r2
mmu-miR-122-5p	Alg2
mmu-miR-122-5p	Fktn
mmu-miR-122-5p	Gpx7
mmu-miR-122-5p	Clic4
mmu-miR-122-5p	Mapre3
mmu-miR-122-5p	Nat8l
mmu-miR-122-5p	Stim2
mmu-miR-122-5p	Ccdc158
mmu-miR-122-5p	Mlec
mmu-miR-122-5p	Ppp1cc
mmu-miR-122-5p	Ywhag
mmu-miR-122-5p	Zfp467
mmu-miR-122-5p	Smyd1
mmu-miR-122-5p	Reep1
mmu-miR-122-5p	Plxna1
mmu-miR-122-5p	Myadm
mmu-miR-122-5p	Calm3
mmu-miR-122-5p	Zfp568
mmu-miR-122-5p	Kcnc3
mmu-miR-122-5p	Prrg2
mmu-miR-122-5p	Ldha
mmu-miR-122-5p	Nav2
mmu-miR-122-5p	Htatip2
mmu-miR-122-5p	Pgm2l1
mmu-miR-122-5p	Aldoa
mmu-miR-122-5p	Esr1
mmu-miR-122-5p	Tspyl4
mmu-miR-122-5p	Sobp
mmu-miR-122-5p	P4ha1
mmu-miR-122-5p	Col6a2
mmu-miR-122-5p	Chst11
mmu-miR-122-5p	Ckap4
mmu-miR-122-5p	Col4a1
mmu-miR-122-5p	Ank1
mmu-miR-122-5p	Psd3
mmu-miR-122-5p	Crtc1
mmu-miR-122-5p	Tpm4
mmu-miR-122-5p	Rasd2
mmu-miR-122-5p	Tecr
mmu-miR-122-5p	Mtss2
mmu-miR-122-5p	Maf
mmu-miR-122-5p	Tcf25
mmu-miR-122-5p	Slc7a8
mmu-miR-122-5p	Ednrb
mmu-miR-122-5p	Amotl1
mmu-miR-122-5p	Ets1
mmu-miR-122-5p	Tirap
mmu-miR-122-5p	Abcg4
mmu-miR-122-5p	Cd3e
mmu-miR-122-5p	Bace1
mmu-miR-122-5p	Smad3
mmu-miR-122-5p	Spg21
mmu-miR-122-5p	Me1
mmu-miR-122-5p	Xbp1
mmu-miR-122-5p	Ccng1
mmu-miR-122-5p	Pld2
mmu-miR-122-5p	Fam222b
mmu-miR-122-5p	Ccl6
mmu-miR-122-5p	Dusp3
mmu-miR-122-5p	Tbc1d16
mmu-miR-122-5p	Actg1
mmu-miR-122-5p	Fasn
mmu-miR-122-5p	Syk
mmu-miR-122-5p	Pdlim7
mmu-miR-122-5p	Rhobtb3
mmu-miR-122-5p	Homer1
mmu-miR-122-5p	Mast4
mmu-miR-122-5p	Rock2
mmu-miR-122-5p	Rictor
mmu-miR-122-5p	St3gal1
mmu-miR-122-5p	Cyth4
mmu-miR-122-5p	Slc11a2
mmu-miR-122-5p	Prr13
mmu-miR-122-5p	Hcls1
mmu-miR-122-5p	Tiam1
mmu-miR-122-5p	H2-Ab1
mmu-miR-122-5p	Agpat1
mmu-miR-122-5p	Srf
mmu-miR-122-5p	Ypel5
mmu-miR-122-5p	Mapre2
mmu-miR-122-5p	Camk2a
mmu-miR-122-5p	Ehbp1l1
mmu-miR-122-5p	Fermt3
mmu-miR-122-5p	Dagla
mmu-miR-122-5p	Tmem109
mmu-miR-122-5p	Cemip2
mmu-miR-122-5p	Apba1
mmu-miR-122-5p	Ubtd1
mmu-miR-122-5p	Hif1an
mmu-miR-122-5p	Sfxn3
mmu-miR-499-5p	Nabp1
mmu-miR-499-5p	Ankrd44
mmu-miR-499-5p	Utp14b
mmu-miR-499-5p	Lrrfip1
mmu-miR-499-5p	D1Ertd622e
mmu-miR-499-5p	Srgap2
mmu-miR-499-5p	Pogk
mmu-miR-499-5p	Arhgap30
mmu-miR-499-5p	Grem2
mmu-miR-499-5p	Il2ra
mmu-miR-499-5p	Fam78a
mmu-miR-499-5p	Nek6
mmu-miR-499-5p	Rp2
mmu-miR-499-5p	Enox2
mmu-miR-499-5p	Cd99l2
mmu-miR-499-5p	Cd53
mmu-miR-499-5p	Enpep
mmu-miR-499-5p	Bcl10
mmu-miR-499-5p	Alg2
mmu-miR-499-5p	Gpx7
mmu-miR-499-5p	Marcksl1
mmu-miR-499-5p	Ptp4a2
mmu-miR-499-5p	Clic4
mmu-miR-499-5p	Gpr153
mmu-miR-499-5p	Nat8l
mmu-miR-499-5p	Crlf2
mmu-miR-499-5p	Unc119b
mmu-miR-499-5p	Hspb8
mmu-miR-499-5p	Vkorc1l1
mmu-miR-499-5p	Reep1
mmu-miR-499-5p	Myadm
mmu-miR-499-5p	C5ar1
mmu-miR-499-5p	Zfp568
mmu-miR-499-5p	Hps5
mmu-miR-499-5p	Nav2
mmu-miR-499-5p	Aamdc
mmu-miR-499-5p	Pgm2l1
mmu-miR-499-5p	Marcks
mmu-miR-499-5p	Amd1
mmu-miR-499-5p	Nus1
mmu-miR-499-5p	Klhl2
mmu-miR-499-5p	Psd3
mmu-miR-499-5p	Tpm4
mmu-miR-499-5p	Cbfb
mmu-miR-499-5p	Maf
mmu-miR-499-5p	Ube2e1
mmu-miR-499-5p	Samd8
mmu-miR-499-5p	Slc25a37
mmu-miR-499-5p	Ednrb
mmu-miR-499-5p	Amotl1
mmu-miR-499-5p	Ets1
mmu-miR-499-5p	Hyou1
mmu-miR-499-5p	Mapk6
mmu-miR-499-5p	Itga9
mmu-miR-499-5p	Ccr5
mmu-miR-499-5p	Meis1
mmu-miR-499-5p	Ccng1
mmu-miR-499-5p	Fam222b
mmu-miR-499-5p	Mmd
mmu-miR-499-5p	Srcin1
mmu-miR-499-5p	B3galnt2
mmu-miR-499-5p	Sema4d
mmu-miR-499-5p	Syk
mmu-miR-499-5p	4833439L19Rik
mmu-miR-499-5p	Rhobtb3
mmu-miR-499-5p	Polk
mmu-miR-499-5p	Mast4
mmu-miR-499-5p	Rab10
mmu-miR-499-5p	Kif3c
mmu-miR-499-5p	Sypl
mmu-miR-499-5p	Dcaf5
mmu-miR-499-5p	Hsp90aa1
mmu-miR-499-5p	Rictor
mmu-miR-499-5p	Mtmr12
mmu-miR-499-5p	Sla
mmu-miR-499-5p	Cyth4
mmu-miR-499-5p	Cacna1i
mmu-miR-499-5p	Tspo
mmu-miR-499-5p	Ppm1f
mmu-miR-499-5p	Tfrc
mmu-miR-499-5p	Tiam1
mmu-miR-499-5p	Mapre2
mmu-miR-499-5p	Mpeg1
mmu-miR-499-5p	Cemip2
mmu-miR-499-5p	Apba1
mmu-miR-499-5p	Hif1an
mmu-miR-499-5p	Neurl1a
mmu-miR-183-5p	Nck2
mmu-miR-183-5p	Nabp1
mmu-miR-183-5p	Cd28
mmu-miR-183-5p	Igfbp5
mmu-miR-183-5p	Utp14b
mmu-miR-183-5p	Dennd1b
mmu-miR-183-5p	Pogk
mmu-miR-183-5p	Slamf7
mmu-miR-183-5p	Grem2
mmu-miR-183-5p	Kmo
mmu-miR-183-5p	Il2ra
mmu-miR-183-5p	Psd4
mmu-miR-183-5p	Fam78a
mmu-miR-183-5p	Ak1
mmu-miR-183-5p	Arhgap15
mmu-miR-183-5p	Itga4
mmu-miR-183-5p	Fkbp1a
mmu-miR-183-5p	Snph
mmu-miR-183-5p	Enox2
mmu-miR-183-5p	Cd99l2
mmu-miR-183-5p	Ar
mmu-miR-183-5p	Dclk1
mmu-miR-183-5p	Kpna4
mmu-miR-183-5p	Sema4a
mmu-miR-183-5p	Snx27
mmu-miR-183-5p	Cd53
mmu-miR-183-5p	Sort1
mmu-miR-183-5p	Camk2d
mmu-miR-183-5p	Dnajb14
mmu-miR-183-5p	Col15a1
mmu-miR-183-5p	Fktn
mmu-miR-183-5p	Mtap
mmu-miR-183-5p	Zmpste24
mmu-miR-183-5p	Gpr157
mmu-miR-183-5p	Cpeb2
mmu-miR-183-5p	Stim2
mmu-miR-183-5p	Stbd1
mmu-miR-183-5p	Ppp1cc
mmu-miR-183-5p	Anapc5
mmu-miR-183-5p	Hip1r
mmu-miR-183-5p	Hsph1
mmu-miR-183-5p	Plxna1
mmu-miR-183-5p	Wnk1
mmu-miR-183-5p	Clec4a2
mmu-miR-183-5p	Tspan9
mmu-miR-183-5p	Myadm
mmu-miR-183-5p	Vasp
mmu-miR-183-5p	Rasgrp4
mmu-miR-183-5p	Zfp568
mmu-miR-183-5p	Hps5
mmu-miR-183-5p	Ldha
mmu-miR-183-5p	Nav2
mmu-miR-183-5p	Synm
mmu-miR-183-5p	Pgm2l1
mmu-miR-183-5p	Ctr9
mmu-miR-183-5p	Mical2
mmu-miR-183-5p	Dcun1d3
mmu-miR-183-5p	Aldoa
mmu-miR-183-5p	Tnfrsf23
mmu-miR-183-5p	Marcks
mmu-miR-183-5p	Gamt
mmu-miR-183-5p	Nudt4
mmu-miR-183-5p	Ptges3
mmu-miR-183-5p	Plekha2
mmu-miR-183-5p	Cpe
mmu-miR-183-5p	Cnep1r1
mmu-miR-183-5p	Cbfb
mmu-miR-183-5p	Smpd3
mmu-miR-183-5p	Mtss2
mmu-miR-183-5p	Maf
mmu-miR-183-5p	Tcf25
mmu-miR-183-5p	Nid2
mmu-miR-183-5p	Slc7a8
mmu-miR-183-5p	Slc25a37
mmu-miR-183-5p	Amotl1
mmu-miR-183-5p	Ets1
mmu-miR-183-5p	Ptpn9
mmu-miR-183-5p	Nptn
mmu-miR-183-5p	Fem1b
mmu-miR-183-5p	Smad3
mmu-miR-183-5p	Tpm1
mmu-miR-183-5p	Ccr5
mmu-miR-183-5p	Igfbp3
mmu-miR-183-5p	Dock2
mmu-miR-183-5p	Ccng1
mmu-miR-183-5p	Gid4
mmu-miR-183-5p	Atp1b2
mmu-miR-183-5p	Mmd
mmu-miR-183-5p	Srcin1
mmu-miR-183-5p	Mapt
mmu-miR-183-5p	Cacng1
mmu-miR-183-5p	Jpt1
mmu-miR-183-5p	Akr1c14
mmu-miR-183-5p	Ripor2
mmu-miR-183-5p	Sema4d
mmu-miR-183-5p	Homer1
mmu-miR-183-5p	Polk
mmu-miR-183-5p	Rab10
mmu-miR-183-5p	Kif3c
mmu-miR-183-5p	Ntsr2
mmu-miR-183-5p	Rock2
mmu-miR-183-5p	Calm1
mmu-miR-183-5p	Eml1
mmu-miR-183-5p	Atpsckmt
mmu-miR-183-5p	Deptor
mmu-miR-183-5p	Sla
mmu-miR-183-5p	St3gal1
mmu-miR-183-5p	Mrtfa
mmu-miR-183-5p	Slc38a4
mmu-miR-183-5p	Spryd3
mmu-miR-183-5p	Prr13
mmu-miR-183-5p	Hoxc5
mmu-miR-183-5p	Ppm1f
mmu-miR-183-5p	2510009E07Rik
mmu-miR-183-5p	Tfrc
mmu-miR-183-5p	Adamts5
mmu-miR-183-5p	Tiam1
mmu-miR-183-5p	Ergic1
mmu-miR-183-5p	Mapk14
mmu-miR-183-5p	Agpat1
mmu-miR-183-5p	Srf
mmu-miR-183-5p	Ypel5
mmu-miR-183-5p	Galm
mmu-miR-183-5p	Rprd1a
mmu-miR-183-5p	Afap1l1
mmu-miR-183-5p	Tbc1d10c
mmu-miR-183-5p	Ppp1ca
mmu-miR-183-5p	Dagla
mmu-miR-183-5p	Aldh1a7
mmu-miR-183-5p	Apba1
mmu-miR-183-5p	Ppp1r3c
mmu-miR-183-5p	Hif1an
mmu-miR-183-5p	Neurl1a
mmu-miR-135a-5p	Nabp1
mmu-miR-135a-5p	Ankrd44
mmu-miR-135a-5p	Xrcc5
mmu-miR-135a-5p	Tns1
mmu-miR-135a-5p	Lrrfip1
mmu-miR-135a-5p	Tmem9
mmu-miR-135a-5p	Dennd1b
mmu-miR-135a-5p	Pogk
mmu-miR-135a-5p	Slamf7
mmu-miR-135a-5p	Kif26b
mmu-miR-135a-5p	Il2ra
mmu-miR-135a-5p	Psd4
mmu-miR-135a-5p	Rxra
mmu-miR-135a-5p	Fam78a
mmu-miR-135a-5p	Pomt1
mmu-miR-135a-5p	Dab2ip
mmu-miR-135a-5p	Nek6
mmu-miR-135a-5p	Ola1
mmu-miR-135a-5p	Itga4
mmu-miR-135a-5p	Ttc17
mmu-miR-135a-5p	Meis2
mmu-miR-135a-5p	Fkbp1a
mmu-miR-135a-5p	Snph
mmu-miR-135a-5p	Tgm2
mmu-miR-135a-5p	Zfp217
mmu-miR-135a-5p	Tmem185a
mmu-miR-135a-5p	Jade1
mmu-miR-135a-5p	Dclk1
mmu-miR-135a-5p	Kpna4
mmu-miR-135a-5p	Zbtb7b
mmu-miR-135a-5p	Snx27
mmu-miR-135a-5p	Prkab2
mmu-miR-135a-5p	Capza1
mmu-miR-135a-5p	Sort1
mmu-miR-135a-5p	Camk2d
mmu-miR-135a-5p	Dnajb14
mmu-miR-135a-5p	Ssx2ip
mmu-miR-135a-5p	Dnaja1
mmu-miR-135a-5p	Tmod1
mmu-miR-135a-5p	Pgm1
mmu-miR-135a-5p	Cited4
mmu-miR-135a-5p	Marcksl1
mmu-miR-135a-5p	Clic4
mmu-miR-135a-5p	Gpr157
mmu-miR-135a-5p	Prxl2b
mmu-miR-135a-5p	Actr3b
mmu-miR-135a-5p	Mapre3
mmu-miR-135a-5p	Fgfr3
mmu-miR-135a-5p	Nat8l
mmu-miR-135a-5p	Stim2
mmu-miR-135a-5p	Stbd1
mmu-miR-135a-5p	Dipk1a
mmu-miR-135a-5p	Unc119b
mmu-miR-135a-5p	Ppp1cc
mmu-miR-135a-5p	Vkorc1l1
mmu-miR-135a-5p	Ywhag
mmu-miR-135a-5p	Slc35b4
mmu-miR-135a-5p	Zfp467
mmu-miR-135a-5p	Gimap9
mmu-miR-135a-5p	Reep1
mmu-miR-135a-5p	Prokr1
mmu-miR-135a-5p	Creld1
mmu-miR-135a-5p	Calm3
mmu-miR-135a-5p	Zfp568
mmu-miR-135a-5p	1600014C10Rik
mmu-miR-135a-5p	Kcnc3
mmu-miR-135a-5p	Kcnj11
mmu-miR-135a-5p	Hps5
mmu-miR-135a-5p	Nav2
mmu-miR-135a-5p	Pgm2l1
mmu-miR-135a-5p	Syt9
mmu-miR-135a-5p	Ctr9
mmu-miR-135a-5p	Mical2
mmu-miR-135a-5p	Sh2b1
mmu-miR-135a-5p	Coro1a
mmu-miR-135a-5p	Htra1
mmu-miR-135a-5p	Tspyl4
mmu-miR-135a-5p	Chst11
mmu-miR-135a-5p	Stab2
mmu-miR-135a-5p	Nudt4
mmu-miR-135a-5p	Mfhas1
mmu-miR-135a-5p	Psd3
mmu-miR-135a-5p	Kifc3
mmu-miR-135a-5p	Tcf25
mmu-miR-135a-5p	Samd8
mmu-miR-135a-5p	Adra1a
mmu-miR-135a-5p	Slc25a37
mmu-miR-135a-5p	Ednrb
mmu-miR-135a-5p	Amotl1
mmu-miR-135a-5p	Chordc1
mmu-miR-135a-5p	Bmper
mmu-miR-135a-5p	Ets1
mmu-miR-135a-5p	Bace1
mmu-miR-135a-5p	Tmem266
mmu-miR-135a-5p	Ptpn9
mmu-miR-135a-5p	Fem1b
mmu-miR-135a-5p	Smad3
mmu-miR-135a-5p	Itga9
mmu-miR-135a-5p	Ccr5
mmu-miR-135a-5p	Xbp1
mmu-miR-135a-5p	Srcin1
mmu-miR-135a-5p	Dusp3
mmu-miR-135a-5p	Mapt
mmu-miR-135a-5p	Fasn
mmu-miR-135a-5p	Akr1c14
mmu-miR-135a-5p	Ripor2
mmu-miR-135a-5p	Syk
mmu-miR-135a-5p	Golm1
mmu-miR-135a-5p	Rhobtb3
mmu-miR-135a-5p	Polk
mmu-miR-135a-5p	Ncoa1
mmu-miR-135a-5p	Ntsr2
mmu-miR-135a-5p	Rock2
mmu-miR-135a-5p	Kcnf1
mmu-miR-135a-5p	Ccdc88c
mmu-miR-135a-5p	Itpk1
mmu-miR-135a-5p	Tecpr2
mmu-miR-135a-5p	Rictor
mmu-miR-135a-5p	Sub1
mmu-miR-135a-5p	Mtmr12
mmu-miR-135a-5p	Deptor
mmu-miR-135a-5p	Derl1
mmu-miR-135a-5p	St3gal1
mmu-miR-135a-5p	Cyth4
mmu-miR-135a-5p	Mrtfa
mmu-miR-135a-5p	Hoxc4
mmu-miR-135a-5p	2510009E07Rik
mmu-miR-135a-5p	Tiam1
mmu-miR-135a-5p	C2cd2
mmu-miR-135a-5p	Rnaset2b
mmu-miR-135a-5p	Slc9a3r2
mmu-miR-135a-5p	Mapk14
mmu-miR-135a-5p	Galm
mmu-miR-135a-5p	Mapre2
mmu-miR-135a-5p	Gypc
mmu-miR-135a-5p	Camk2a
mmu-miR-135a-5p	Afap1l1
mmu-miR-135a-5p	Drap1
mmu-miR-135a-5p	Dagla
mmu-miR-135a-5p	Mpeg1
mmu-miR-135a-5p	Ppp1r3c
mmu-miR-135a-5p	Ubtd1
mmu-miR-135a-5p	Hif1an
mmu-miR-135a-5p	Neurl1a
mmu-miR-132-3p	2010300C02Rik
mmu-miR-132-3p	Nabp1
mmu-miR-132-3p	Cd28
mmu-miR-132-3p	Lrrfip1
mmu-miR-132-3p	D1Ertd622e
mmu-miR-132-3p	Cxcr4
mmu-miR-132-3p	Srgap2
mmu-miR-132-3p	Tmem9
mmu-miR-132-3p	Dennd1b
mmu-miR-132-3p	Cacybp
mmu-miR-132-3p	Pogk
mmu-miR-132-3p	Arhgap30
mmu-miR-132-3p	Slamf7
mmu-miR-132-3p	Ifi204
mmu-miR-132-3p	Traf2
mmu-miR-132-3p	Rxra
mmu-miR-132-3p	Fam78a
mmu-miR-132-3p	Nek6
mmu-miR-132-3p	Gpd2
mmu-miR-132-3p	Itga4
mmu-miR-132-3p	Meis2
mmu-miR-132-3p	Snph
mmu-miR-132-3p	Fam83d
mmu-miR-132-3p	Zfp217
mmu-miR-132-3p	Aurka
mmu-miR-132-3p	Enox2
mmu-miR-132-3p	Cd99l2
mmu-miR-132-3p	Dclk1
mmu-miR-132-3p	Sema4a
mmu-miR-132-3p	Snx27
mmu-miR-132-3p	Capza1
mmu-miR-132-3p	Camk2d
mmu-miR-132-3p	Enpep
mmu-miR-132-3p	Npnt
mmu-miR-132-3p	H2az1
mmu-miR-132-3p	Dnajb14
mmu-miR-132-3p	Ssx2ip
mmu-miR-132-3p	Trim14
mmu-miR-132-3p	Alg2
mmu-miR-132-3p	Fktn
mmu-miR-132-3p	Ptp4a2
mmu-miR-132-3p	Gpr157
mmu-miR-132-3p	Actr3b
mmu-miR-132-3p	Nat8l
mmu-miR-132-3p	Stim2
mmu-miR-132-3p	Adamts3
mmu-miR-132-3p	Stbd1
mmu-miR-132-3p	Dipk1a
mmu-miR-132-3p	Grk3
mmu-miR-132-3p	Cmklr1
mmu-miR-132-3p	Mlec
mmu-miR-132-3p	Anapc5
mmu-miR-132-3p	Hip1r
mmu-miR-132-3p	Ywhag
mmu-miR-132-3p	Slc35b4
mmu-miR-132-3p	Zfp467
mmu-miR-132-3p	Wnk1
mmu-miR-132-3p	Zfp568
mmu-miR-132-3p	1600014C10Rik
mmu-miR-132-3p	Nav2
mmu-miR-132-3p	Synm
mmu-miR-132-3p	Fsd2
mmu-miR-132-3p	Pgm2l1
mmu-miR-132-3p	Mical2
mmu-miR-132-3p	Dcun1d3
mmu-miR-132-3p	Tspyl4
mmu-miR-132-3p	Marcks
mmu-miR-132-3p	Sobp
mmu-miR-132-3p	P4ha1
mmu-miR-132-3p	Chst11
mmu-miR-132-3p	Stab2
mmu-miR-132-3p	Actr6
mmu-miR-132-3p	Nudt4
mmu-miR-132-3p	Ptges3
mmu-miR-132-3p	Pomk
mmu-miR-132-3p	Mfhas1
mmu-miR-132-3p	Klhl2
mmu-miR-132-3p	Psd3
mmu-miR-132-3p	Gmip
mmu-miR-132-3p	Crtc1
mmu-miR-132-3p	Tpm4
mmu-miR-132-3p	Arl2bp
mmu-miR-132-3p	Dok4
mmu-miR-132-3p	Maf
mmu-miR-132-3p	Usp10
mmu-miR-132-3p	Samd8
mmu-miR-132-3p	Ednrb
mmu-miR-132-3p	Amotl1
mmu-miR-132-3p	Bmper
mmu-miR-132-3p	Ets1
mmu-miR-132-3p	Hyou1
mmu-miR-132-3p	Cd3e
mmu-miR-132-3p	Fem1b
mmu-miR-132-3p	Itga9
mmu-miR-132-3p	Meis1
mmu-miR-132-3p	Ahsa2
mmu-miR-132-3p	Ccng1
mmu-miR-132-3p	Gid4
mmu-miR-132-3p	Fam222b
mmu-miR-132-3p	Rhbdl3
mmu-miR-132-3p	Pctp
mmu-miR-132-3p	Mapt
mmu-miR-132-3p	Jpt1
mmu-miR-132-3p	B3galnt2
mmu-miR-132-3p	Golm1
mmu-miR-132-3p	Homer1
mmu-miR-132-3p	Rock2
mmu-miR-132-3p	Sypl
mmu-miR-132-3p	Tspan13
mmu-miR-132-3p	Calm1
mmu-miR-132-3p	Hsp90aa1
mmu-miR-132-3p	Tecpr2
mmu-miR-132-3p	Rictor
mmu-miR-132-3p	Sub1
mmu-miR-132-3p	Mtmr12
mmu-miR-132-3p	Slc38a4
mmu-miR-132-3p	Gpd1
mmu-miR-132-3p	Ppm1f
mmu-miR-132-3p	Tiam1
mmu-miR-132-3p	Mapk14
mmu-miR-132-3p	Slc39a7
mmu-miR-132-3p	Srf
mmu-miR-132-3p	Mapre2
mmu-miR-132-3p	Rprd1a
mmu-miR-132-3p	Mcc
mmu-miR-132-3p	Camk2a
mmu-miR-132-3p	Afap1l1
mmu-miR-132-3p	Aldh1a7
mmu-miR-132-3p	Cemip2
mmu-miR-132-3p	Apba1
mmu-miR-132-3p	Ppp1r3c
mmu-miR-132-3p	Golga7b
mmu-miR-132-3p	Hif1an
mmu-miR-132-3p	Sfxn3
mmu-miR-182-5p	Ankrd44
mmu-miR-182-5p	Cd28
mmu-miR-182-5p	Igfbp5
mmu-miR-182-5p	Tns1
mmu-miR-182-5p	Itm2c
mmu-miR-182-5p	Lrrfip1
mmu-miR-182-5p	D1Ertd622e
mmu-miR-182-5p	Dennd1b
mmu-miR-182-5p	Arhgap30
mmu-miR-182-5p	Ifi204
mmu-miR-182-5p	Grem2
mmu-miR-182-5p	Il2ra
mmu-miR-182-5p	Rxra
mmu-miR-182-5p	Fam78a
mmu-miR-182-5p	Ak1
mmu-miR-182-5p	Dab2ip
mmu-miR-182-5p	Ttll11
mmu-miR-182-5p	Gpd2
mmu-miR-182-5p	Itga4
mmu-miR-182-5p	Creb3l1
mmu-miR-182-5p	Ttc17
mmu-miR-182-5p	Meis2
mmu-miR-182-5p	Snph
mmu-miR-182-5p	Tgm2
mmu-miR-182-5p	Jph2
mmu-miR-182-5p	Cd99l2
mmu-miR-182-5p	Pwwp3b
mmu-miR-182-5p	Rnf128
mmu-miR-182-5p	Tbc1d8b
mmu-miR-182-5p	Dclk1
mmu-miR-182-5p	Kpna4
mmu-miR-182-5p	Zbtb7b
mmu-miR-182-5p	Sort1
mmu-miR-182-5p	Camk2d
mmu-miR-182-5p	Ddah1
mmu-miR-182-5p	Ssx2ip
mmu-miR-182-5p	Ube2r2
mmu-miR-182-5p	Alg2
mmu-miR-182-5p	Mtap
mmu-miR-182-5p	Gpx7
mmu-miR-182-5p	Zmpste24
mmu-miR-182-5p	Clic4
mmu-miR-182-5p	Gpr157
mmu-miR-182-5p	Nat8l
mmu-miR-182-5p	Cpeb2
mmu-miR-182-5p	Parm1
mmu-miR-182-5p	Mlec
mmu-miR-182-5p	Ywhag
mmu-miR-182-5p	Hsph1
mmu-miR-182-5p	Slc35b4
mmu-miR-182-5p	Zfp467
mmu-miR-182-5p	Tril
mmu-miR-182-5p	Reep1
mmu-miR-182-5p	Wnk1
mmu-miR-182-5p	Tspan9
mmu-miR-182-5p	Myadm
mmu-miR-182-5p	Calm3
mmu-miR-182-5p	Zfp568
mmu-miR-182-5p	Kcnc3
mmu-miR-182-5p	Ldha
mmu-miR-182-5p	Man2a2
mmu-miR-182-5p	Nmb
mmu-miR-182-5p	Pgm2l1
mmu-miR-182-5p	Dcun1d3
mmu-miR-182-5p	Aldoa
mmu-miR-182-5p	Bcl7c
mmu-miR-182-5p	Tspyl4
mmu-miR-182-5p	Marcks
mmu-miR-182-5p	Sobp
mmu-miR-182-5p	Nus1
mmu-miR-182-5p	P4ha1
mmu-miR-182-5p	Chst11
mmu-miR-182-5p	Nudt4
mmu-miR-182-5p	Sfrp1
mmu-miR-182-5p	Mfhas1
mmu-miR-182-5p	Klhl2
mmu-miR-182-5p	Crtc1
mmu-miR-182-5p	Tpm4
mmu-miR-182-5p	Cnep1r1
mmu-miR-182-5p	Dok4
mmu-miR-182-5p	Mmp15
mmu-miR-182-5p	Smpd3
mmu-miR-182-5p	Mtss2
mmu-miR-182-5p	Maf
mmu-miR-182-5p	Samd8
mmu-miR-182-5p	Slc7a8
mmu-miR-182-5p	Adra1a
mmu-miR-182-5p	Ednrb
mmu-miR-182-5p	Amotl1
mmu-miR-182-5p	Slc37a4
mmu-miR-182-5p	Mpzl3
mmu-miR-182-5p	Bace1
mmu-miR-182-5p	Ptpn9
mmu-miR-182-5p	Fem1b
mmu-miR-182-5p	Tpm1
mmu-miR-182-5p	Me1
mmu-miR-182-5p	Ccr5
mmu-miR-182-5p	Xbp1
mmu-miR-182-5p	Zmiz2
mmu-miR-182-5p	Igfbp3
mmu-miR-182-5p	Gid4
mmu-miR-182-5p	Pfn1
mmu-miR-182-5p	Fam222b
mmu-miR-182-5p	Unc45b
mmu-miR-182-5p	Mmd
mmu-miR-182-5p	Mapt
mmu-miR-182-5p	Rab40b
mmu-miR-182-5p	Akr1c14
mmu-miR-182-5p	Ripor2
mmu-miR-182-5p	Syk
mmu-miR-182-5p	Homer1
mmu-miR-182-5p	Mast4
mmu-miR-182-5p	Rab10
mmu-miR-182-5p	Rock2
mmu-miR-182-5p	Pdia6
mmu-miR-182-5p	Adi1
mmu-miR-182-5p	Sypl
mmu-miR-182-5p	Tspan13
mmu-miR-182-5p	Calm1
mmu-miR-182-5p	Rictor
mmu-miR-182-5p	Mtmr12
mmu-miR-182-5p	Deptor
mmu-miR-182-5p	Zhx2
mmu-miR-182-5p	Derl1
mmu-miR-182-5p	Sla
mmu-miR-182-5p	Mrtfa
mmu-miR-182-5p	Gpd1
mmu-miR-182-5p	Ppm1f
mmu-miR-182-5p	Alg3
mmu-miR-182-5p	2510009E07Rik
mmu-miR-182-5p	Tfrc
mmu-miR-182-5p	Hcls1
mmu-miR-182-5p	Tiam1
mmu-miR-182-5p	C2cd2
mmu-miR-182-5p	Ergic1
mmu-miR-182-5p	Agpat1
mmu-miR-182-5p	Spast
mmu-miR-182-5p	Prkce
mmu-miR-182-5p	Mapre2
mmu-miR-182-5p	Pcx
mmu-miR-182-5p	Cdc42bpg
mmu-miR-182-5p	Dagla
mmu-miR-182-5p	Apba1
mmu-miR-182-5p	Golga7b
mmu-miR-182-5p	Hif1an
mmu-miR-206-3p	Nck2
mmu-miR-206-3p	Cd28
mmu-miR-206-3p	Igfbp5
mmu-miR-206-3p	Acsl3
mmu-miR-206-3p	Utp14b
mmu-miR-206-3p	Lrrfip1
mmu-miR-206-3p	D1Ertd622e
mmu-miR-206-3p	Cxcr4
mmu-miR-206-3p	Srgap2
mmu-miR-206-3p	Tmem9
mmu-miR-206-3p	Dennd1b
mmu-miR-206-3p	Pogk
mmu-miR-206-3p	Lefty1
mmu-miR-206-3p	Psd4
mmu-miR-206-3p	Plpp7
mmu-miR-206-3p	Nek6
mmu-miR-206-3p	Gpd2
mmu-miR-206-3p	Osbpl6
mmu-miR-206-3p	Itga4
mmu-miR-206-3p	Spi1
mmu-miR-206-3p	Ttc17
mmu-miR-206-3p	Snph
mmu-miR-206-3p	Zfp217
mmu-miR-206-3p	C1galt1c1
mmu-miR-206-3p	Enox2
mmu-miR-206-3p	Tmem185a
mmu-miR-206-3p	Pwwp3b
mmu-miR-206-3p	Tbc1d8b
mmu-miR-206-3p	Dclk1
mmu-miR-206-3p	Kpna4
mmu-miR-206-3p	Sfrp2
mmu-miR-206-3p	Zbtb7b
mmu-miR-206-3p	Capza1
mmu-miR-206-3p	Cd53
mmu-miR-206-3p	Sort1
mmu-miR-206-3p	Enpep
mmu-miR-206-3p	Dnajb14
mmu-miR-206-3p	Ddah1
mmu-miR-206-3p	Dnaja1
mmu-miR-206-3p	Col15a1
mmu-miR-206-3p	Alg2
mmu-miR-206-3p	Fktn
mmu-miR-206-3p	Ptp4a2
mmu-miR-206-3p	Zbtb40
mmu-miR-206-3p	Sema3a
mmu-miR-206-3p	Nat8l
mmu-miR-206-3p	Stbd1
mmu-miR-206-3p	Dipk1a
mmu-miR-206-3p	Cmklr1
mmu-miR-206-3p	Unc119b
mmu-miR-206-3p	Tbx5
mmu-miR-206-3p	Slc35b4
mmu-miR-206-3p	Zfp467
mmu-miR-206-3p	Gimap9
mmu-miR-206-3p	Prokr1
mmu-miR-206-3p	Tspan9
mmu-miR-206-3p	Calm3
mmu-miR-206-3p	Pvr
mmu-miR-206-3p	Tyrobp
mmu-miR-206-3p	Kcnc3
mmu-miR-206-3p	Hps5
mmu-miR-206-3p	Aamdc
mmu-miR-206-3p	Akip1
mmu-miR-206-3p	Ctr9
mmu-miR-206-3p	Dcun1d3
mmu-miR-206-3p	Tnfrsf23
mmu-miR-206-3p	Tspyl4
mmu-miR-206-3p	Marcks
mmu-miR-206-3p	Map2k2
mmu-miR-206-3p	Chst11
mmu-miR-206-3p	Ckap4
mmu-miR-206-3p	Hsp90b1
mmu-miR-206-3p	Nudt4
mmu-miR-206-3p	Mmp19
mmu-miR-206-3p	Col4a1
mmu-miR-206-3p	Col4a2
mmu-miR-206-3p	Sfrp1
mmu-miR-206-3p	Plekha2
mmu-miR-206-3p	Mfhas1
mmu-miR-206-3p	Klhl2
mmu-miR-206-3p	Psd3
mmu-miR-206-3p	Crtc1
mmu-miR-206-3p	Tpm4
mmu-miR-206-3p	Plau
mmu-miR-206-3p	Samd8
mmu-miR-206-3p	Tkt
mmu-miR-206-3p	Slc7a8
mmu-miR-206-3p	Ets1
mmu-miR-206-3p	Bace1
mmu-miR-206-3p	Ptpn9
mmu-miR-206-3p	Nptn
mmu-miR-206-3p	Ky
mmu-miR-206-3p	Ccr5
mmu-miR-206-3p	Meis1
mmu-miR-206-3p	Dock2
mmu-miR-206-3p	Pitpna
mmu-miR-206-3p	Fam222b
mmu-miR-206-3p	Rhbdl3
mmu-miR-206-3p	Pctp
mmu-miR-206-3p	Mmd
mmu-miR-206-3p	Fasn
mmu-miR-206-3p	Sema4d
mmu-miR-206-3p	Syk
mmu-miR-206-3p	Rhobtb3
mmu-miR-206-3p	Homer1
mmu-miR-206-3p	Polk
mmu-miR-206-3p	Rab10
mmu-miR-206-3p	Ncoa1
mmu-miR-206-3p	Adi1
mmu-miR-206-3p	Dcaf5
mmu-miR-206-3p	Calm1
mmu-miR-206-3p	Itpk1
mmu-miR-206-3p	Hsp90aa1
mmu-miR-206-3p	Tecpr2
mmu-miR-206-3p	Pld4
mmu-miR-206-3p	Rictor
mmu-miR-206-3p	Mtmr12
mmu-miR-206-3p	Sla
mmu-miR-206-3p	Mrtfa
mmu-miR-206-3p	Slc11a2
mmu-miR-206-3p	Hoxc5
mmu-miR-206-3p	Nckap1l
mmu-miR-206-3p	Ppm1f
mmu-miR-206-3p	Fbxo45
mmu-miR-206-3p	Tiam1
mmu-miR-206-3p	Agpat1
mmu-miR-206-3p	Galm
mmu-miR-206-3p	Prkce
mmu-miR-206-3p	Calm2
mmu-miR-206-3p	Mapre2
mmu-miR-206-3p	Camk2a
mmu-miR-206-3p	Afap1l1
mmu-miR-206-3p	Pcx
mmu-miR-206-3p	Apba1
mmu-miR-206-3p	Hif1an
mmu-miR-206-3p	Sfxn3
mmu-miR-341-3p	Capzb
mmu-miR-341-3p	Hspb8
mmu-miR-341-3p	Crtc1
mmu-miR-341-3p	Fam222b
mmu-miR-338-3p	Ankrd44
mmu-miR-338-3p	Cd28
mmu-miR-338-3p	Itm2c
mmu-miR-338-3p	D1Ertd622e
mmu-miR-338-3p	Cxcr4
mmu-miR-338-3p	Srgap2
mmu-miR-338-3p	Igfn1
mmu-miR-338-3p	Dennd1b
mmu-miR-338-3p	Slamf7
mmu-miR-338-3p	Grem2
mmu-miR-338-3p	Kmo
mmu-miR-338-3p	Il2ra
mmu-miR-338-3p	Psd4
mmu-miR-338-3p	Traf2
mmu-miR-338-3p	Rxra
mmu-miR-338-3p	Dab2ip
mmu-miR-338-3p	Nek6
mmu-miR-338-3p	Itga4
mmu-miR-338-3p	Ttc17
mmu-miR-338-3p	Smox
mmu-miR-338-3p	Fkbp1a
mmu-miR-338-3p	Snph
mmu-miR-338-3p	Jph2
mmu-miR-338-3p	Rp2
mmu-miR-338-3p	Enox2
mmu-miR-338-3p	Tmem185a
mmu-miR-338-3p	Cd99l2
mmu-miR-338-3p	Rtl3
mmu-miR-338-3p	Tbc1d8b
mmu-miR-338-3p	Jade1
mmu-miR-338-3p	Dclk1
mmu-miR-338-3p	Zbtb7b
mmu-miR-338-3p	Snx27
mmu-miR-338-3p	Cd53
mmu-miR-338-3p	Sort1
mmu-miR-338-3p	Enpep
mmu-miR-338-3p	Dnajb14
mmu-miR-338-3p	Tmod1
mmu-miR-338-3p	Fktn
mmu-miR-338-3p	Zmpste24
mmu-miR-338-3p	Marcksl1
mmu-miR-338-3p	Serinc2
mmu-miR-338-3p	Clic4
mmu-miR-338-3p	Capzb
mmu-miR-338-3p	Eno1
mmu-miR-338-3p	Gpr153
mmu-miR-338-3p	Fgfr3
mmu-miR-338-3p	Nat8l
mmu-miR-338-3p	Stim2
mmu-miR-338-3p	Adamts3
mmu-miR-338-3p	Dipk1a
mmu-miR-338-3p	Grk3
mmu-miR-338-3p	Unc119b
mmu-miR-338-3p	Mlec
mmu-miR-338-3p	Oas2
mmu-miR-338-3p	Ppp1cc
mmu-miR-338-3p	Ywhag
mmu-miR-338-3p	Slc35b4
mmu-miR-338-3p	Zfp467
mmu-miR-338-3p	Gimap9
mmu-miR-338-3p	Smyd1
mmu-miR-338-3p	Reep1
mmu-miR-338-3p	Wnk1
mmu-miR-338-3p	Tuba8
mmu-miR-338-3p	Tspan9
mmu-miR-338-3p	Myadm
mmu-miR-338-3p	C5ar1
mmu-miR-338-3p	Calm3
mmu-miR-338-3p	Zfp568
mmu-miR-338-3p	1600014C10Rik
mmu-miR-338-3p	Kcnc3
mmu-miR-338-3p	Kcnj11
mmu-miR-338-3p	Htatip2
mmu-miR-338-3p	Man2a2
mmu-miR-338-3p	Thrsp
mmu-miR-338-3p	Pgm2l1
mmu-miR-338-3p	Akip1
mmu-miR-338-3p	Ctr9
mmu-miR-338-3p	Mical2
mmu-miR-338-3p	Dcun1d3
mmu-miR-338-3p	Map3k5
mmu-miR-338-3p	Tspyl4
mmu-miR-338-3p	Marcks
mmu-miR-338-3p	Sobp
mmu-miR-338-3p	Psap
mmu-miR-338-3p	Col6a2
mmu-miR-338-3p	Map2k2
mmu-miR-338-3p	Nudt4
mmu-miR-338-3p	Col4a2
mmu-miR-338-3p	Plekha2
mmu-miR-338-3p	Pomk
mmu-miR-338-3p	Klhl2
mmu-miR-338-3p	Psd3
mmu-miR-338-3p	Gmip
mmu-miR-338-3p	Crtc1
mmu-miR-338-3p	Tpm4
mmu-miR-338-3p	Cnep1r1
mmu-miR-338-3p	Arl2bp
mmu-miR-338-3p	Dok4
mmu-miR-338-3p	Cbfb
mmu-miR-338-3p	Smpd3
mmu-miR-338-3p	Mtss2
mmu-miR-338-3p	Maf
mmu-miR-338-3p	Usp10
mmu-miR-338-3p	Plau
mmu-miR-338-3p	Samd8
mmu-miR-338-3p	Chordc1
mmu-miR-338-3p	Ets1
mmu-miR-338-3p	Abcg4
mmu-miR-338-3p	Cd3e
mmu-miR-338-3p	Bace1
mmu-miR-338-3p	Ptpn9
mmu-miR-338-3p	Nptn
mmu-miR-338-3p	Hexa
mmu-miR-338-3p	Fem1b
mmu-miR-338-3p	Smad3
mmu-miR-338-3p	Spg21
mmu-miR-338-3p	Tpm1
mmu-miR-338-3p	Xbp1
mmu-miR-338-3p	Zmiz2
mmu-miR-338-3p	Igfbp3
mmu-miR-338-3p	Dock2
mmu-miR-338-3p	Ccng1
mmu-miR-338-3p	Gid4
mmu-miR-338-3p	Pld2
mmu-miR-338-3p	Pitpna
mmu-miR-338-3p	Mmd
mmu-miR-338-3p	Srcin1
mmu-miR-338-3p	Mapt
mmu-miR-338-3p	Fasn
mmu-miR-338-3p	B3galnt2
mmu-miR-338-3p	Sema4d
mmu-miR-338-3p	Syk
mmu-miR-338-3p	4833439L19Rik
mmu-miR-338-3p	Pdlim7
mmu-miR-338-3p	Homer1
mmu-miR-338-3p	Rock2
mmu-miR-338-3p	Pdia6
mmu-miR-338-3p	Tspan13
mmu-miR-338-3p	Dcaf5
mmu-miR-338-3p	Calm1
mmu-miR-338-3p	Jag2
mmu-miR-338-3p	Rictor
mmu-miR-338-3p	Mtmr12
mmu-miR-338-3p	Rida
mmu-miR-338-3p	Derl1
mmu-miR-338-3p	Sla
mmu-miR-338-3p	St3gal1
mmu-miR-338-3p	Cyth4
mmu-miR-338-3p	Cacna1i
mmu-miR-338-3p	Mrtfa
mmu-miR-338-3p	Tspo
mmu-miR-338-3p	Slc11a2
mmu-miR-338-3p	Spryd3
mmu-miR-338-3p	Prr13
mmu-miR-338-3p	Ciita
mmu-miR-338-3p	Ppm1f
mmu-miR-338-3p	Alg3
mmu-miR-338-3p	Tfrc
mmu-miR-338-3p	H2-Eb1
mmu-miR-338-3p	Ypel5
mmu-miR-338-3p	Prkce
mmu-miR-338-3p	Calm2
mmu-miR-338-3p	Mapre2
mmu-miR-338-3p	Camk2a
mmu-miR-338-3p	Cd248
mmu-miR-338-3p	Ehbp1l1
mmu-miR-338-3p	Fermt3
mmu-miR-338-3p	Dagla
mmu-miR-338-3p	Tmem109
mmu-miR-338-3p	Cemip2
mmu-miR-338-3p	Apba1
mmu-miR-338-3p	Ppp1r3c
mmu-miR-338-3p	Hif1an
mmu-miR-338-3p	Sfxn3
mmu-miR-338-5p	Nck2
mmu-miR-338-5p	Nabp1
mmu-miR-338-5p	Ankrd44
mmu-miR-338-5p	Cd28
mmu-miR-338-5p	Acsl3
mmu-miR-338-5p	Hdac4
mmu-miR-338-5p	Srgap2
mmu-miR-338-5p	Dennd1b
mmu-miR-338-5p	Grem2
mmu-miR-338-5p	Lefty1
mmu-miR-338-5p	Il2ra
mmu-miR-338-5p	Fcna
mmu-miR-338-5p	Nek6
mmu-miR-338-5p	Slc4a10
mmu-miR-338-5p	Itga4
mmu-miR-338-5p	Actc1
mmu-miR-338-5p	Meis2
mmu-miR-338-5p	Zfp217
mmu-miR-338-5p	Rp2
mmu-miR-338-5p	Cd99l2
mmu-miR-338-5p	Ar
mmu-miR-338-5p	Phka1
mmu-miR-338-5p	Pwwp3b
mmu-miR-338-5p	S100a10
mmu-miR-338-5p	Snx27
mmu-miR-338-5p	Capza1
mmu-miR-338-5p	Cd53
mmu-miR-338-5p	Camk2d
mmu-miR-338-5p	Dnajb14
mmu-miR-338-5p	Dnaja1
mmu-miR-338-5p	Alg2
mmu-miR-338-5p	Zmpste24
mmu-miR-338-5p	Clic4
mmu-miR-338-5p	Prkag2
mmu-miR-338-5p	Cpeb2
mmu-miR-338-5p	Stim2
mmu-miR-338-5p	Stbd1
mmu-miR-338-5p	Mlec
mmu-miR-338-5p	Hspb8
mmu-miR-338-5p	Ywhag
mmu-miR-338-5p	Zfp467
mmu-miR-338-5p	Reep1
mmu-miR-338-5p	Camk1
mmu-miR-338-5p	Wnk1
mmu-miR-338-5p	Calm3
mmu-miR-338-5p	Pvr
mmu-miR-338-5p	1600014C10Rik
mmu-miR-338-5p	Hps5
mmu-miR-338-5p	Nav2
mmu-miR-338-5p	Aamdc
mmu-miR-338-5p	Serpinh1
mmu-miR-338-5p	Pgm2l1
mmu-miR-338-5p	Dcun1d3
mmu-miR-338-5p	Map3k5
mmu-miR-338-5p	Cenpw
mmu-miR-338-5p	Marcks
mmu-miR-338-5p	Chst11
mmu-miR-338-5p	Ckap4
mmu-miR-338-5p	Nudt4
mmu-miR-338-5p	Ptges3
mmu-miR-338-5p	Psd3
mmu-miR-338-5p	Tpm4
mmu-miR-338-5p	Cnep1r1
mmu-miR-338-5p	Smpd3
mmu-miR-338-5p	Samd8
mmu-miR-338-5p	Slc7a8
mmu-miR-338-5p	Lacc1
mmu-miR-338-5p	Amotl1
mmu-miR-338-5p	Ets1
mmu-miR-338-5p	Bace1
mmu-miR-338-5p	Tmem266
mmu-miR-338-5p	Fem1b
mmu-miR-338-5p	Mapk6
mmu-miR-338-5p	Leo1
mmu-miR-338-5p	Ky
mmu-miR-338-5p	Xbp1
mmu-miR-338-5p	Meis1
mmu-miR-338-5p	Mgat1
mmu-miR-338-5p	Gid4
mmu-miR-338-5p	Fam222b
mmu-miR-338-5p	Rhbdl3
mmu-miR-338-5p	Mmd
mmu-miR-338-5p	Srcin1
mmu-miR-338-5p	Mapt
mmu-miR-338-5p	Gli3
mmu-miR-338-5p	Sema4d
mmu-miR-338-5p	Golm1
mmu-miR-338-5p	Rhobtb3
mmu-miR-338-5p	Homer1
mmu-miR-338-5p	Rock2
mmu-miR-338-5p	Adi1
mmu-miR-338-5p	Sypl
mmu-miR-338-5p	Tspan13
mmu-miR-338-5p	Calm1
mmu-miR-338-5p	Dlk1
mmu-miR-338-5p	Rictor
mmu-miR-338-5p	Mtmr12
mmu-miR-338-5p	Rida
mmu-miR-338-5p	Derl1
mmu-miR-338-5p	Sla
mmu-miR-338-5p	St3gal1
mmu-miR-338-5p	Cacna1i
mmu-miR-338-5p	Slc38a4
mmu-miR-338-5p	Spryd3
mmu-miR-338-5p	Hoxc4
mmu-miR-338-5p	Nckap1l
mmu-miR-338-5p	2510009E07Rik
mmu-miR-338-5p	Bcl6
mmu-miR-338-5p	Fbxo45
mmu-miR-338-5p	Tfrc
mmu-miR-338-5p	Ergic1
mmu-miR-338-5p	H2-Ab1
mmu-miR-338-5p	Hsp90ab1
mmu-miR-338-5p	Srf
mmu-miR-338-5p	Ypel5
mmu-miR-338-5p	Prkce
mmu-miR-338-5p	Calm2
mmu-miR-338-5p	Mapre2
mmu-miR-338-5p	Camk2a
mmu-miR-338-5p	Dagla
mmu-miR-338-5p	Cemip2
mmu-miR-338-5p	Apba1
mmu-miR-652-3p	Dennd1b
mmu-miR-652-3p	Slamf7
mmu-miR-652-3p	Fkbp1a
mmu-miR-652-3p	Zbtb7b
mmu-miR-652-3p	Mtap
mmu-miR-652-3p	Capzb
mmu-miR-652-3p	Nat8l
mmu-miR-652-3p	Stim2
mmu-miR-652-3p	Zfp467
mmu-miR-652-3p	Ryr1
mmu-miR-652-3p	1600014C10Rik
mmu-miR-652-3p	Crtc1
mmu-miR-652-3p	Mtss2
mmu-miR-652-3p	Lacc1
mmu-miR-652-3p	Ednrb
mmu-miR-652-3p	Slc37a4
mmu-miR-652-3p	Nptn
mmu-miR-652-3p	Itga9
mmu-miR-652-3p	Pld2
mmu-miR-652-3p	Fam222b
mmu-miR-652-3p	Mmd
mmu-miR-652-3p	Srcin1
mmu-miR-652-3p	Cacng1
mmu-miR-652-3p	Jpt1
mmu-miR-652-3p	Tbc1d16
mmu-miR-652-3p	Tecpr2
mmu-miR-652-3p	Slc11a2
mmu-miR-652-3p	Bcl6
mmu-miR-652-3p	Mpeg1
mmu-miR-155-5p	Nabp1
mmu-miR-155-5p	Igfbp5
mmu-miR-155-5p	Lrrfip1
mmu-miR-155-5p	D1Ertd622e
mmu-miR-155-5p	Dab2ip
mmu-miR-155-5p	Arhgap15
mmu-miR-155-5p	Osbpl6
mmu-miR-155-5p	Itga4
mmu-miR-155-5p	Spi1
mmu-miR-155-5p	Rp2
mmu-miR-155-5p	Cd99l2
mmu-miR-155-5p	Rnf128
mmu-miR-155-5p	Tbc1d8b
mmu-miR-155-5p	Jade1
mmu-miR-155-5p	Kpna4
mmu-miR-155-5p	Prkab2
mmu-miR-155-5p	Sort1
mmu-miR-155-5p	Ssx2ip
mmu-miR-155-5p	Dnaja1
mmu-miR-155-5p	Ptp4a2
mmu-miR-155-5p	Sema3a
mmu-miR-155-5p	Tril
mmu-miR-155-5p	Rpn1
mmu-miR-155-5p	Wnk1
mmu-miR-155-5p	Tspan9
mmu-miR-155-5p	Myadm
mmu-miR-155-5p	Zfp568
mmu-miR-155-5p	Pgm2l1
mmu-miR-155-5p	Dcun1d3
mmu-miR-155-5p	Tspyl4
mmu-miR-155-5p	Marcks
mmu-miR-155-5p	Amd1
mmu-miR-155-5p	Chst11
mmu-miR-155-5p	Nudt4
mmu-miR-155-5p	Psd3
mmu-miR-155-5p	Ces1d
mmu-miR-155-5p	Arl2bp
mmu-miR-155-5p	Cbfb
mmu-miR-155-5p	Maf
mmu-miR-155-5p	Acta1
mmu-miR-155-5p	Plau
mmu-miR-155-5p	Chordc1
mmu-miR-155-5p	Ets1
mmu-miR-155-5p	Smad3
mmu-miR-155-5p	Spg21
mmu-miR-155-5p	Ahsa2
mmu-miR-155-5p	Rhbdl3
mmu-miR-155-5p	Ace
mmu-miR-155-5p	Akr1c14
mmu-miR-155-5p	4833439L19Rik
mmu-miR-155-5p	Homer1
mmu-miR-155-5p	Rab10
mmu-miR-155-5p	Kif3c
mmu-miR-155-5p	Osr1
mmu-miR-155-5p	Sypl
mmu-miR-155-5p	Rictor
mmu-miR-155-5p	Sub1
mmu-miR-155-5p	Mtmr12
mmu-miR-155-5p	Deptor
mmu-miR-155-5p	Zhx2
mmu-miR-155-5p	Derl1
mmu-miR-155-5p	Sla
mmu-miR-155-5p	Slc38a4
mmu-miR-155-5p	Prr13
mmu-miR-155-5p	2510009E07Rik
mmu-miR-155-5p	Bcl6
mmu-miR-155-5p	Tfrc
mmu-miR-155-5p	Mpeg1
mmu-miR-1249-3p	Smpd3
mmu-miR-1249-3p	Mapk14
mmu-miR-1249-3p	Rbm20
mmu-miR-23a-3p	Nck2
mmu-miR-23a-3p	Nabp1
mmu-miR-23a-3p	Ankrd44
mmu-miR-23a-3p	Cd28
mmu-miR-23a-3p	Acsl3
mmu-miR-23a-3p	Itm2c
mmu-miR-23a-3p	Lrrfip1
mmu-miR-23a-3p	D1Ertd622e
mmu-miR-23a-3p	Cxcr4
mmu-miR-23a-3p	Dennd1b
mmu-miR-23a-3p	Rxrg
mmu-miR-23a-3p	Slamf7
mmu-miR-23a-3p	Grem2
mmu-miR-23a-3p	Lefty1
mmu-miR-23a-3p	Il2ra
mmu-miR-23a-3p	Hnmt
mmu-miR-23a-3p	Rxra
mmu-miR-23a-3p	Dab2ip
mmu-miR-23a-3p	Nek6
mmu-miR-23a-3p	Slc4a10
mmu-miR-23a-3p	Meis2
mmu-miR-23a-3p	Snph
mmu-miR-23a-3p	Tgm2
mmu-miR-23a-3p	Maoa
mmu-miR-23a-3p	C1galt1c1
mmu-miR-23a-3p	Enox2
mmu-miR-23a-3p	Rnf128
mmu-miR-23a-3p	Col4a5
mmu-miR-23a-3p	Jade1
mmu-miR-23a-3p	Kpna4
mmu-miR-23a-3p	Snx27
mmu-miR-23a-3p	Prkab2
mmu-miR-23a-3p	Cd53
mmu-miR-23a-3p	Sort1
mmu-miR-23a-3p	Camk2d
mmu-miR-23a-3p	Ddah1
mmu-miR-23a-3p	Bcl10
mmu-miR-23a-3p	Ssx2ip
mmu-miR-23a-3p	Tmod1
mmu-miR-23a-3p	Col15a1
mmu-miR-23a-3p	Alg2
mmu-miR-23a-3p	Fktn
mmu-miR-23a-3p	Mtap
mmu-miR-23a-3p	Eps15
mmu-miR-23a-3p	5730409E04Rik
mmu-miR-23a-3p	Marcksl1
mmu-miR-23a-3p	Ptp4a2
mmu-miR-23a-3p	Clic4
mmu-miR-23a-3p	Zbtb40
mmu-miR-23a-3p	Gpr157
mmu-miR-23a-3p	Eno1
mmu-miR-23a-3p	Park7
mmu-miR-23a-3p	Nat8l
mmu-miR-23a-3p	Cpeb2
mmu-miR-23a-3p	Unc119b
mmu-miR-23a-3p	Mlec
mmu-miR-23a-3p	Oas2
mmu-miR-23a-3p	Hip1r
mmu-miR-23a-3p	Vkorc1l1
mmu-miR-23a-3p	Ywhag
mmu-miR-23a-3p	Hsph1
mmu-miR-23a-3p	Slc35b4
mmu-miR-23a-3p	Zfp467
mmu-miR-23a-3p	Tril
mmu-miR-23a-3p	Reep1
mmu-miR-23a-3p	Wnk1
mmu-miR-23a-3p	Calm3
mmu-miR-23a-3p	Pvr
mmu-miR-23a-3p	1600014C10Rik
mmu-miR-23a-3p	Ldha
mmu-miR-23a-3p	Nav2
mmu-miR-23a-3p	Nmb
mmu-miR-23a-3p	Pgm2l1
mmu-miR-23a-3p	Ctr9
mmu-miR-23a-3p	Map3k5
mmu-miR-23a-3p	Tspyl4
mmu-miR-23a-3p	Marcks
mmu-miR-23a-3p	Nus1
mmu-miR-23a-3p	Chst11
mmu-miR-23a-3p	Hsp90b1
mmu-miR-23a-3p	Nudt4
mmu-miR-23a-3p	Col4a1
mmu-miR-23a-3p	Plekha2
mmu-miR-23a-3p	Mfhas1
mmu-miR-23a-3p	Psd3
mmu-miR-23a-3p	Crtc1
mmu-miR-23a-3p	Cnep1r1
mmu-miR-23a-3p	Arl2bp
mmu-miR-23a-3p	Cbfb
mmu-miR-23a-3p	Maf
mmu-miR-23a-3p	Tcf25
mmu-miR-23a-3p	Plau
mmu-miR-23a-3p	Samd8
mmu-miR-23a-3p	Adra1a
mmu-miR-23a-3p	Slc25a37
mmu-miR-23a-3p	Ednrb
mmu-miR-23a-3p	Amotl1
mmu-miR-23a-3p	Ets1
mmu-miR-23a-3p	Mpzl3
mmu-miR-23a-3p	Cib2
mmu-miR-23a-3p	Fem1b
mmu-miR-23a-3p	Smad3
mmu-miR-23a-3p	Mapk6
mmu-miR-23a-3p	Ccr5
mmu-miR-23a-3p	Meis1
mmu-miR-23a-3p	Ccng1
mmu-miR-23a-3p	Myh4
mmu-miR-23a-3p	Pitpna
mmu-miR-23a-3p	Fam222b
mmu-miR-23a-3p	Rhbdl3
mmu-miR-23a-3p	Srcin1
mmu-miR-23a-3p	Jpt1
mmu-miR-23a-3p	Akr1c14
mmu-miR-23a-3p	Gli3
mmu-miR-23a-3p	Ripor2
mmu-miR-23a-3p	Homer1
mmu-miR-23a-3p	Ncoa1
mmu-miR-23a-3p	Rock2
mmu-miR-23a-3p	Pdia6
mmu-miR-23a-3p	Adi1
mmu-miR-23a-3p	Dcaf5
mmu-miR-23a-3p	Calm1
mmu-miR-23a-3p	Itpk1
mmu-miR-23a-3p	Otub2
mmu-miR-23a-3p	Hsp90aa1
mmu-miR-23a-3p	Tecpr2
mmu-miR-23a-3p	Rictor
mmu-miR-23a-3p	Sub1
mmu-miR-23a-3p	Rida
mmu-miR-23a-3p	Deptor
mmu-miR-23a-3p	Derl1
mmu-miR-23a-3p	Sla
mmu-miR-23a-3p	Ttll1
mmu-miR-23a-3p	Slc11a2
mmu-miR-23a-3p	Hoxc9
mmu-miR-23a-3p	Hoxc4
mmu-miR-23a-3p	2510009E07Rik
mmu-miR-23a-3p	Tfrc
mmu-miR-23a-3p	Sh3bgr
mmu-miR-23a-3p	Ergic1
mmu-miR-23a-3p	Mapk14
mmu-miR-23a-3p	Ypel5
mmu-miR-23a-3p	Galm
mmu-miR-23a-3p	Prkce
mmu-miR-23a-3p	Mapre2
mmu-miR-23a-3p	Rprd1a
mmu-miR-23a-3p	Mcc
mmu-miR-23a-3p	Camk2a
mmu-miR-23a-3p	Afap1l1
mmu-miR-23a-3p	Cndp2
mmu-miR-23a-3p	Tbc1d10c
mmu-miR-23a-3p	Ehbp1l1
mmu-miR-23a-3p	Tmem109
mmu-miR-23a-3p	Aldh1a7
mmu-miR-23a-3p	Cemip2
mmu-miR-23a-3p	Apba1
mmu-miR-23a-3p	Ppp1r3c
mmu-miR-23a-3p	Hif1an
mmu-miR-23a-3p	Neurl1a
mmu-miR-204-5p	Ankrd44
mmu-miR-204-5p	Cd28
mmu-miR-204-5p	Xrcc5
mmu-miR-204-5p	Igfbp5
mmu-miR-204-5p	Itm2c
mmu-miR-204-5p	Lrrfip1
mmu-miR-204-5p	Srgap2
mmu-miR-204-5p	Tmem9
mmu-miR-204-5p	Dennd1b
mmu-miR-204-5p	Arhgap30
mmu-miR-204-5p	Slamf7
mmu-miR-204-5p	Ifi205
mmu-miR-204-5p	Grem2
mmu-miR-204-5p	Kmo
mmu-miR-204-5p	Il2ra
mmu-miR-204-5p	Traf2
mmu-miR-204-5p	Fcna
mmu-miR-204-5p	Dab2ip
mmu-miR-204-5p	Nek6
mmu-miR-204-5p	Gpd2
mmu-miR-204-5p	Itga4
mmu-miR-204-5p	Meis2
mmu-miR-204-5p	Tgm2
mmu-miR-204-5p	Cdh4
mmu-miR-204-5p	Ar
mmu-miR-204-5p	Rnf128
mmu-miR-204-5p	Jade1
mmu-miR-204-5p	Dclk1
mmu-miR-204-5p	Zbtb7b
mmu-miR-204-5p	Snx27
mmu-miR-204-5p	Prkab2
mmu-miR-204-5p	Capza1
mmu-miR-204-5p	Sort1
mmu-miR-204-5p	Frrs1
mmu-miR-204-5p	Npnt
mmu-miR-204-5p	Ddah1
mmu-miR-204-5p	Ube2r2
mmu-miR-204-5p	Alg2
mmu-miR-204-5p	Fktn
mmu-miR-204-5p	Eps15
mmu-miR-204-5p	Prkag2
mmu-miR-204-5p	Fgfr3
mmu-miR-204-5p	Nat8l
mmu-miR-204-5p	Cmklr1
mmu-miR-204-5p	Mlec
mmu-miR-204-5p	Ppp1cc
mmu-miR-204-5p	Ywhag
mmu-miR-204-5p	Gimap9
mmu-miR-204-5p	Reep1
mmu-miR-204-5p	Plxna1
mmu-miR-204-5p	Camk1
mmu-miR-204-5p	Timp4
mmu-miR-204-5p	Wnk1
mmu-miR-204-5p	Calm3
mmu-miR-204-5p	Vasp
mmu-miR-204-5p	Kcnc3
mmu-miR-204-5p	Hps5
mmu-miR-204-5p	Pgm2l1
mmu-miR-204-5p	Dcun1d3
mmu-miR-204-5p	Armc5
mmu-miR-204-5p	Esr1
mmu-miR-204-5p	Tspyl4
mmu-miR-204-5p	Map2k2
mmu-miR-204-5p	Chst11
mmu-miR-204-5p	Klhl2
mmu-miR-204-5p	Psd3
mmu-miR-204-5p	Arl2bp
mmu-miR-204-5p	Mmp15
mmu-miR-204-5p	Mtss2
mmu-miR-204-5p	Tcf25
mmu-miR-204-5p	Samd8
mmu-miR-204-5p	Amotl1
mmu-miR-204-5p	Chordc1
mmu-miR-204-5p	Col5a3
mmu-miR-204-5p	Ets1
mmu-miR-204-5p	Tirap
mmu-miR-204-5p	Hyou1
mmu-miR-204-5p	Slc37a4
mmu-miR-204-5p	Bace1
mmu-miR-204-5p	Fem1b
mmu-miR-204-5p	Leo1
mmu-miR-204-5p	Bmp5
mmu-miR-204-5p	Me1
mmu-miR-204-5p	Ccr5
mmu-miR-204-5p	Zmiz2
mmu-miR-204-5p	Dock2
mmu-miR-204-5p	Ccng1
mmu-miR-204-5p	Mgat1
mmu-miR-204-5p	Gid4
mmu-miR-204-5p	Pld2
mmu-miR-204-5p	Pitpna
mmu-miR-204-5p	Pctp
mmu-miR-204-5p	Srcin1
mmu-miR-204-5p	Mapt
mmu-miR-204-5p	Tbc1d16
mmu-miR-204-5p	Akr1c14
mmu-miR-204-5p	Golm1
mmu-miR-204-5p	Rhobtb3
mmu-miR-204-5p	Mast4
mmu-miR-204-5p	Rab10
mmu-miR-204-5p	Rock2
mmu-miR-204-5p	Kcnf1
mmu-miR-204-5p	Heatr5a
mmu-miR-204-5p	Dcaf5
mmu-miR-204-5p	Calm1
mmu-miR-204-5p	Itpk1
mmu-miR-204-5p	Eml1
mmu-miR-204-5p	Rictor
mmu-miR-204-5p	Sub1
mmu-miR-204-5p	Mtmr12
mmu-miR-204-5p	Atpsckmt
mmu-miR-204-5p	Deptor
mmu-miR-204-5p	Derl1
mmu-miR-204-5p	Sla
mmu-miR-204-5p	St3gal1
mmu-miR-204-5p	Mrtfa
mmu-miR-204-5p	Gpd1
mmu-miR-204-5p	Slc11a2
mmu-miR-204-5p	Hoxc10
mmu-miR-204-5p	Hoxc9
mmu-miR-204-5p	Ppm1f
mmu-miR-204-5p	Hcfc1r1
mmu-miR-204-5p	Ergic1
mmu-miR-204-5p	Mapk14
mmu-miR-204-5p	Srf
mmu-miR-204-5p	Ypel5
mmu-miR-204-5p	Spast
mmu-miR-204-5p	Mapre2
mmu-miR-204-5p	Mcc
mmu-miR-204-5p	Camk2a
mmu-miR-204-5p	Tbc1d10c
mmu-miR-204-5p	Ehbp1l1
mmu-miR-204-5p	Cemip2
mmu-miR-204-5p	Apba1
mmu-miR-204-5p	Hif1an
mmu-miR-214-3p	Cd28
mmu-miR-214-3p	Xrcc5
mmu-miR-214-3p	Tns1
mmu-miR-214-3p	Plcd4
mmu-miR-214-3p	Itm2c
mmu-miR-214-3p	Lrrfip1
mmu-miR-214-3p	D1Ertd622e
mmu-miR-214-3p	Srgap2
mmu-miR-214-3p	Tmem9
mmu-miR-214-3p	Dennd1b
mmu-miR-214-3p	Pogk
mmu-miR-214-3p	Slamf7
mmu-miR-214-3p	Grem2
mmu-miR-214-3p	Kmo
mmu-miR-214-3p	Il2ra
mmu-miR-214-3p	Psd4
mmu-miR-214-3p	Traf2
mmu-miR-214-3p	Rxra
mmu-miR-214-3p	Fam78a
mmu-miR-214-3p	Plpp7
mmu-miR-214-3p	Dab2ip
mmu-miR-214-3p	Nek6
mmu-miR-214-3p	Arhgap15
mmu-miR-214-3p	Slc4a10
mmu-miR-214-3p	Itga4
mmu-miR-214-3p	Spi1
mmu-miR-214-3p	Ttc17
mmu-miR-214-3p	Meis2
mmu-miR-214-3p	Smox
mmu-miR-214-3p	Fkbp1a
mmu-miR-214-3p	Snph
mmu-miR-214-3p	Tgm2
mmu-miR-214-3p	Kcnb1
mmu-miR-214-3p	Zfp217
mmu-miR-214-3p	Rp2
mmu-miR-214-3p	Enox2
mmu-miR-214-3p	Tmem185a
mmu-miR-214-3p	Cd99l2
mmu-miR-214-3p	Ar
mmu-miR-214-3p	Phka1
mmu-miR-214-3p	Tbc1d8b
mmu-miR-214-3p	Jade1
mmu-miR-214-3p	Dclk1
mmu-miR-214-3p	Kpna4
mmu-miR-214-3p	Sema4a
mmu-miR-214-3p	Zbtb7b
mmu-miR-214-3p	Snx27
mmu-miR-214-3p	Capza1
mmu-miR-214-3p	Cd53
mmu-miR-214-3p	Sort1
mmu-miR-214-3p	Camk2d
mmu-miR-214-3p	Enpep
mmu-miR-214-3p	Npnt
mmu-miR-214-3p	Ssx2ip
mmu-miR-214-3p	Dnaja1
mmu-miR-214-3p	Ube2r2
mmu-miR-214-3p	Alg2
mmu-miR-214-3p	Pgm1
mmu-miR-214-3p	Zmpste24
mmu-miR-214-3p	Clic4
mmu-miR-214-3p	Eno1
mmu-miR-214-3p	Gpr153
mmu-miR-214-3p	Sema3a
mmu-miR-214-3p	Fgfr3
mmu-miR-214-3p	Nat8l
mmu-miR-214-3p	Cpeb2
mmu-miR-214-3p	Stim2
mmu-miR-214-3p	Dipk1a
mmu-miR-214-3p	Cmklr1
mmu-miR-214-3p	Unc119b
mmu-miR-214-3p	Mlec
mmu-miR-214-3p	Oas2
mmu-miR-214-3p	Ywhag
mmu-miR-214-3p	Slc35b4
mmu-miR-214-3p	Tril
mmu-miR-214-3p	Smyd1
mmu-miR-214-3p	Reep1
mmu-miR-214-3p	Plxna1
mmu-miR-214-3p	Wnk1
mmu-miR-214-3p	Tuba8
mmu-miR-214-3p	Clec4n
mmu-miR-214-3p	Tspan9
mmu-miR-214-3p	Myadm
mmu-miR-214-3p	C5ar1
mmu-miR-214-3p	Vasp
mmu-miR-214-3p	Pvr
mmu-miR-214-3p	Zfp568
mmu-miR-214-3p	Pepd
mmu-miR-214-3p	1600014C10Rik
mmu-miR-214-3p	Kcnc3
mmu-miR-214-3p	Kcnj11
mmu-miR-214-3p	Hps5
mmu-miR-214-3p	Ldha
mmu-miR-214-3p	Nav2
mmu-miR-214-3p	Nmb
mmu-miR-214-3p	Thrsp
mmu-miR-214-3p	Aamdc
mmu-miR-214-3p	Pgm2l1
mmu-miR-214-3p	Dcun1d3
mmu-miR-214-3p	Armc5
mmu-miR-214-3p	Map3k5
mmu-miR-214-3p	Tspyl4
mmu-miR-214-3p	Amd1
mmu-miR-214-3p	Sobp
mmu-miR-214-3p	P4ha1
mmu-miR-214-3p	Psap
mmu-miR-214-3p	Col6a2
mmu-miR-214-3p	Map2k2
mmu-miR-214-3p	Nudt4
mmu-miR-214-3p	Col4a2
mmu-miR-214-3p	Plekha2
mmu-miR-214-3p	Pomk
mmu-miR-214-3p	Klhl2
mmu-miR-214-3p	Gmip
mmu-miR-214-3p	Crtc1
mmu-miR-214-3p	Tpm4
mmu-miR-214-3p	Rasd2
mmu-miR-214-3p	Cnep1r1
mmu-miR-214-3p	Arl2bp
mmu-miR-214-3p	Dok4
mmu-miR-214-3p	Kifc3
mmu-miR-214-3p	Smpd3
mmu-miR-214-3p	Usp10
mmu-miR-214-3p	Piezo1
mmu-miR-214-3p	Tcf25
mmu-miR-214-3p	Plau
mmu-miR-214-3p	Samd8
mmu-miR-214-3p	Slc7a8
mmu-miR-214-3p	Slc25a37
mmu-miR-214-3p	Chordc1
mmu-miR-214-3p	Ets1
mmu-miR-214-3p	Abcg4
mmu-miR-214-3p	Slc37a4
mmu-miR-214-3p	Cd3e
mmu-miR-214-3p	Bace1
mmu-miR-214-3p	Ptpn9
mmu-miR-214-3p	Nptn
mmu-miR-214-3p	Fem1b
mmu-miR-214-3p	Smad3
mmu-miR-214-3p	Spg21
mmu-miR-214-3p	Fbxl22
mmu-miR-214-3p	Me1
mmu-miR-214-3p	Itga9
mmu-miR-214-3p	Xbp1
mmu-miR-214-3p	Zmiz2
mmu-miR-214-3p	Igfbp3
mmu-miR-214-3p	Ahsa2
mmu-miR-214-3p	Dock2
mmu-miR-214-3p	Ccng1
mmu-miR-214-3p	Mgat1
mmu-miR-214-3p	Flt4
mmu-miR-214-3p	Gid4
mmu-miR-214-3p	Pld2
mmu-miR-214-3p	Pfn1
mmu-miR-214-3p	Pitpna
mmu-miR-214-3p	Rhbdl3
mmu-miR-214-3p	Srcin1
mmu-miR-214-3p	Dusp3
mmu-miR-214-3p	Mapt
mmu-miR-214-3p	Jpt1
mmu-miR-214-3p	Tbc1d16
mmu-miR-214-3p	Actg1
mmu-miR-214-3p	Fasn
mmu-miR-214-3p	Akr1c14
mmu-miR-214-3p	Ripor2
mmu-miR-214-3p	Sema4d
mmu-miR-214-3p	Pdlim7
mmu-miR-214-3p	Rhobtb3
mmu-miR-214-3p	Homer1
mmu-miR-214-3p	Rab10
mmu-miR-214-3p	Ncoa1
mmu-miR-214-3p	Rock2
mmu-miR-214-3p	Pdia6
mmu-miR-214-3p	Adi1
mmu-miR-214-3p	Sypl
mmu-miR-214-3p	Tspan13
mmu-miR-214-3p	Dcaf5
mmu-miR-214-3p	Calm1
mmu-miR-214-3p	Ccdc88c
mmu-miR-214-3p	Itpk1
mmu-miR-214-3p	Otub2
mmu-miR-214-3p	Eml1
mmu-miR-214-3p	Tecpr2
mmu-miR-214-3p	Rictor
mmu-miR-214-3p	Sub1
mmu-miR-214-3p	Mtmr12
mmu-miR-214-3p	Derl1
mmu-miR-214-3p	Sla
mmu-miR-214-3p	St3gal1
mmu-miR-214-3p	Cacna1i
mmu-miR-214-3p	Mrtfa
mmu-miR-214-3p	Tspo
mmu-miR-214-3p	Gpd1
mmu-miR-214-3p	Slc11a2
mmu-miR-214-3p	Spryd3
mmu-miR-214-3p	Prr13
mmu-miR-214-3p	Hoxc5
mmu-miR-214-3p	Hoxc9
mmu-miR-214-3p	Ppm1f
mmu-miR-214-3p	Alg3
mmu-miR-214-3p	2510009E07Rik
mmu-miR-214-3p	Fbxo45
mmu-miR-214-3p	Tfrc
mmu-miR-214-3p	Hcls1
mmu-miR-214-3p	Ergic1
mmu-miR-214-3p	Mapk14
mmu-miR-214-3p	H2-Eb1
mmu-miR-214-3p	Calm2
mmu-miR-214-3p	Rprd1a
mmu-miR-214-3p	Bin1
mmu-miR-214-3p	Mcc
mmu-miR-214-3p	Camk2a
mmu-miR-214-3p	Cd248
mmu-miR-214-3p	Fermt3
mmu-miR-214-3p	Dagla
mmu-miR-214-3p	Tmem109
mmu-miR-214-3p	Cemip2
mmu-miR-214-3p	Apba1
mmu-miR-214-3p	Ppp1r3c
mmu-miR-214-3p	Ubtd1
mmu-miR-214-3p	Golga7b
mmu-miR-214-3p	Hif1an
mmu-miR-214-3p	Rbm20
mmu-miR-9-5p	Nabp1
mmu-miR-9-5p	Ankrd44
mmu-miR-9-5p	Cd28
mmu-miR-9-5p	Igfbp5
mmu-miR-9-5p	Tns1
mmu-miR-9-5p	Plcd4
mmu-miR-9-5p	Itm2c
mmu-miR-9-5p	D1Ertd622e
mmu-miR-9-5p	Cxcr4
mmu-miR-9-5p	Srgap2
mmu-miR-9-5p	Arhgap30
mmu-miR-9-5p	Grem2
mmu-miR-9-5p	Il2ra
mmu-miR-9-5p	Fam78a
mmu-miR-9-5p	Ttll11
mmu-miR-9-5p	Nek6
mmu-miR-9-5p	Arhgap15
mmu-miR-9-5p	Slc4a10
mmu-miR-9-5p	Osbpl6
mmu-miR-9-5p	Itga4
mmu-miR-9-5p	Snph
mmu-miR-9-5p	Kcnb1
mmu-miR-9-5p	Maoa
mmu-miR-9-5p	Maob
mmu-miR-9-5p	Enox2
mmu-miR-9-5p	Rnf128
mmu-miR-9-5p	Trim55
mmu-miR-9-5p	Jade1
mmu-miR-9-5p	Dclk1
mmu-miR-9-5p	Snx27
mmu-miR-9-5p	Atp1a1
mmu-miR-9-5p	Capza1
mmu-miR-9-5p	Amigo1
mmu-miR-9-5p	Sort1
mmu-miR-9-5p	Frrs1
mmu-miR-9-5p	Enpep
mmu-miR-9-5p	Npnt
mmu-miR-9-5p	Ssx2ip
mmu-miR-9-5p	Ube2r2
mmu-miR-9-5p	Col15a1
mmu-miR-9-5p	Alg2
mmu-miR-9-5p	Fktn
mmu-miR-9-5p	5730409E04Rik
mmu-miR-9-5p	Gpr157
mmu-miR-9-5p	Gpr153
mmu-miR-9-5p	Sema3a
mmu-miR-9-5p	Lrrc17
mmu-miR-9-5p	Cpeb2
mmu-miR-9-5p	Adamts3
mmu-miR-9-5p	Mlec
mmu-miR-9-5p	Oas2
mmu-miR-9-5p	Ywhag
mmu-miR-9-5p	Zfp467
mmu-miR-9-5p	Reep1
mmu-miR-9-5p	Wnk1
mmu-miR-9-5p	Tspan9
mmu-miR-9-5p	Myadm
mmu-miR-9-5p	Zfp568
mmu-miR-9-5p	Kcnc3
mmu-miR-9-5p	Synm
mmu-miR-9-5p	Thrsp
mmu-miR-9-5p	Serpinh1
mmu-miR-9-5p	Pgm2l1
mmu-miR-9-5p	Syt9
mmu-miR-9-5p	Mical2
mmu-miR-9-5p	Dcun1d3
mmu-miR-9-5p	Tspyl4
mmu-miR-9-5p	Marcks
mmu-miR-9-5p	Nmrk2
mmu-miR-9-5p	Stab2
mmu-miR-9-5p	Nudt4
mmu-miR-9-5p	Col4a1
mmu-miR-9-5p	Col4a2
mmu-miR-9-5p	Pomk
mmu-miR-9-5p	Psd3
mmu-miR-9-5p	Crtc1
mmu-miR-9-5p	Mmp15
mmu-miR-9-5p	Cbfb
mmu-miR-9-5p	Smpd3
mmu-miR-9-5p	Maf
mmu-miR-9-5p	Nid2
mmu-miR-9-5p	Slc7a8
mmu-miR-9-5p	Adra1a
mmu-miR-9-5p	Slc25a37
mmu-miR-9-5p	Ednrb
mmu-miR-9-5p	Amotl1
mmu-miR-9-5p	Ets1
mmu-miR-9-5p	Hyou1
mmu-miR-9-5p	Bace1
mmu-miR-9-5p	Fem1b
mmu-miR-9-5p	Tpm1
mmu-miR-9-5p	Xbp1
mmu-miR-9-5p	Igfbp3
mmu-miR-9-5p	Ccng1
mmu-miR-9-5p	Gid4
mmu-miR-9-5p	Atp1b2
mmu-miR-9-5p	Pld2
mmu-miR-9-5p	Fam222b
mmu-miR-9-5p	Rhbdl3
mmu-miR-9-5p	Mmd
mmu-miR-9-5p	Srcin1
mmu-miR-9-5p	Tbc1d16
mmu-miR-9-5p	Rab40b
mmu-miR-9-5p	B3galnt2
mmu-miR-9-5p	Ripor2
mmu-miR-9-5p	Ncoa1
mmu-miR-9-5p	Heatr5a
mmu-miR-9-5p	Otub2
mmu-miR-9-5p	Hsp90aa1
mmu-miR-9-5p	Tecpr2
mmu-miR-9-5p	Rictor
mmu-miR-9-5p	Deptor
mmu-miR-9-5p	Zhx2
mmu-miR-9-5p	Derl1
mmu-miR-9-5p	St3gal1
mmu-miR-9-5p	Slc38a4
mmu-miR-9-5p	Hoxc4
mmu-miR-9-5p	Ppm1f
mmu-miR-9-5p	2510009E07Rik
mmu-miR-9-5p	Bcl6
mmu-miR-9-5p	Fbxo45
mmu-miR-9-5p	Tfrc
mmu-miR-9-5p	Adamts5
mmu-miR-9-5p	Ergic1
mmu-miR-9-5p	Srf
mmu-miR-9-5p	Bin1
mmu-miR-9-5p	Camk2a
mmu-miR-9-5p	Afap1l1
mmu-miR-9-5p	Cd248
mmu-miR-9-5p	Fermt3
mmu-miR-9-5p	Tmem109
mmu-miR-9-5p	Cemip2
mmu-miR-9-5p	Apba1
mmu-miR-181d-5p	Nck2
mmu-miR-181d-5p	Nabp1
mmu-miR-181d-5p	Ankrd44
mmu-miR-181d-5p	Cd28
mmu-miR-181d-5p	Pecr
mmu-miR-181d-5p	Tns1
mmu-miR-181d-5p	Utp14b
mmu-miR-181d-5p	Lrrfip1
mmu-miR-181d-5p	D1Ertd622e
mmu-miR-181d-5p	Cxcr4
mmu-miR-181d-5p	Srgap2
mmu-miR-181d-5p	Dennd1b
mmu-miR-181d-5p	Arhgap30
mmu-miR-181d-5p	Slamf7
mmu-miR-181d-5p	Grem2
mmu-miR-181d-5p	Lefty1
mmu-miR-181d-5p	Rxra
mmu-miR-181d-5p	Fam78a
mmu-miR-181d-5p	Gpd2
mmu-miR-181d-5p	Slc4a10
mmu-miR-181d-5p	Itga4
mmu-miR-181d-5p	Meis2
mmu-miR-181d-5p	Fkbp1a
mmu-miR-181d-5p	Rp2
mmu-miR-181d-5p	Ar
mmu-miR-181d-5p	Phka1
mmu-miR-181d-5p	Jade1
mmu-miR-181d-5p	Dclk1
mmu-miR-181d-5p	Capza1
mmu-miR-181d-5p	Amigo1
mmu-miR-181d-5p	Sypl2
mmu-miR-181d-5p	Camk2d
mmu-miR-181d-5p	Dnajb14
mmu-miR-181d-5p	Ssx2ip
mmu-miR-181d-5p	Dnaja1
mmu-miR-181d-5p	Ube2r2
mmu-miR-181d-5p	Alg2
mmu-miR-181d-5p	Fktn
mmu-miR-181d-5p	Adamtsl1
mmu-miR-181d-5p	Pgm1
mmu-miR-181d-5p	Eps15
mmu-miR-181d-5p	5730409E04Rik
mmu-miR-181d-5p	Gpr157
mmu-miR-181d-5p	Prkag2
mmu-miR-181d-5p	Fgfr3
mmu-miR-181d-5p	Nat8l
mmu-miR-181d-5p	Cpeb2
[truncated: 1,771 more rows]

## Sheet: Supplementary Table S4
Trait	Trait ID (GWAS catalog)
Hand grip strength	EFO_0006941
Appendicular lean mass	EFO_0004980
Muscular disease	EFO_0002970
Body fat distribution	EFO_0004341
Diabetes mellitus	EFO_0000400
Body mass index	EFO_0004340
Waist-hip ratio	EFO_0004343
Parkinson disease	MONDO_0005180
Longevity	EFO_0004300
Telomere length	EFO_0004505
Epilepsy	EFO_0000474
Schizophrenia	MONDO_0005090
Insomnia	EFO_0004698
Eosinophil count	EFO_0004842
Lymphocyte count	EFO_0004587
Monocyte count	EFO_0005091
Smoking cessation	EFO_0004319
Autoimmune disease	EFO_0005140
Atopic eczema	EFO_0000274
Asthma	MONDO_0004979
Thyroid disease	EFO_1000627
Celiac disease	EFO_0001060
Coronary artery disease	EFO_0001645
Unipolar depression	EFO_0003761
Inflammatory bowel disease	EFO_0003767
Multiple sclerosis	MONDO_0005301
Primary biliary cirrhosis	EFO_1001486
Rheumatoid arthritis	EFO_0000685
Ulcerative colitis	EFO_0000729
Colorectal cancer	MONDO_0005575
Diverticular disease	EFO_0009959
Brain disease	EFO_0005774
Heart disease	EFO_0003777
Inflammatory disease	EFO_0009903
Hematologic disease	EFO_0005803
Tooth disease	EFO_1001216
Bronchial disease	EFO_1002018
Stomach disease	EFO_0009608
Pancreas disease	EFO_0009605
Vascular disease	EFO_0004264
Prostate disease	EFO_0009602
Esophageal disease	EFO_0009544
Lung disease	EFO_0003818
Neurodegenerative disease	EFO_0005772
Gastrointestinal disease	EFO_0010282
Infectious disease	EFO_0005741
Chronic disease	EFO_0009714

## Sheet: Supplementary Table S5
outcome	exposure	method	nsnp	b	se	pval	pve	lo_ci	up_ci	or	or_lci95	or_uci95
sarcopenia	ZMPSTE24	Inverse variance weighted	5	0.113511	0.0259357	1.20527e-05	0.308044	0.0626771	0.164345	1.1202	1.06468	1.17862
sarcopenia	ZMPSTE24	MR Egger	5	-0.150096	0.40918	0.738099	0.308044	-0.952089	0.651897	0.860625	0.385934	1.91918
sarcopenia	ZMPSTE24	Simple mode	5	0.103375	0.0412235	0.0662222	0.308044	0.0225767	0.184173	1.10891	1.02283	1.20222
sarcopenia	ZMPSTE24	Weighted median	5	0.107779	0.032127	0.000794273	0.308044	0.0448101	0.170748	1.1138	1.04583	1.18619
sarcopenia	ZMPSTE24	Weighted mode	5	0.102603	0.0397777	0.0613653	0.308044	0.0246389	0.180567	1.10805	1.02494	1.1979
sarcopenia	XRCC5	Inverse variance weighted	13	0.0747315	0.0196233	0.000139928	0.973518	0.0362697	0.113193	1.07759	1.03694	1.11985
sarcopenia	XRCC5	MR Egger	13	0.13232	0.0556855	0.0367467	0.973518	0.0231766	0.241464	1.14147	1.02345	1.27311
sarcopenia	XRCC5	Simple mode	13	0.0910924	0.0416934	0.0494653	0.973518	0.00937332	0.172812	1.09537	1.00942	1.18864
sarcopenia	XRCC5	Weighted median	13	0.075604	0.0259703	0.00360069	0.973518	0.0247023	0.126506	1.07854	1.02501	1.13486
sarcopenia	XRCC5	Weighted mode	13	0.0860069	0.0406785	0.0560999	0.973518	0.00627715	0.165737	1.08981	1.0063	1.18026
sarcopenia	USP40	Inverse variance weighted	9	-0.0585062	0.0144078	4.8917e-05	0.584428	-0.0867454	-0.030267	0.943172	0.916911	0.970186
sarcopenia	USP40	MR Egger	9	-0.123307	0.120314	0.339529	0.584428	-0.359123	0.112509	0.883992	0.698289	1.11908
sarcopenia	USP40	Simple mode	9	-0.0664389	0.0270162	0.0393663	0.584428	-0.119391	-0.0134872	0.93572	0.887461	0.986603
sarcopenia	USP40	Weighted median	9	-0.0596962	0.018661	0.00137909	0.584428	-0.0962717	-0.0231208	0.942051	0.908217	0.977144
sarcopenia	USP40	Weighted mode	9	-0.0664389	0.0275272	0.042272	0.584428	-0.120392	-0.0124855	0.93572	0.886573	0.987592
sarcopenia	TMEM8B	Inverse variance weighted	14	-0.0264778	0.00674942	8.74648e-05	2.98289	-0.0397066	-0.0132489	0.97387	0.961071	0.986838
sarcopenia	TMEM8B	MR Egger	14	-0.00786708	0.0305076	0.800874	2.98289	-0.067662	0.0519278	0.992164	0.934576	1.0533
sarcopenia	TMEM8B	Simple mode	14	-0.028287	0.0138642	0.0621746	2.98289	-0.0554607	-0.00111321	0.972109	0.946049	0.998887
sarcopenia	TMEM8B	Weighted median	14	-0.0305243	0.00845765	0.000307291	2.98289	-0.0471013	-0.0139473	0.969937	0.953991	0.98615
sarcopenia	TMEM8B	Weighted mode	14	-0.0263635	0.0124922	0.0547688	2.98289	-0.0508481	-0.00187877	0.973981	0.950423	0.998123
sarcopenia	TMEM245	Inverse variance weighted	22	-0.0527539	0.0114358	3.96845e-06	1.42698	-0.0751681	-0.0303396	0.948613	0.927588	0.970116
sarcopenia	TMEM245	MR Egger	22	-0.106647	0.112629	0.354993	1.42698	-0.327399	0.114105	0.898843	0.720796	1.12087
sarcopenia	TMEM245	Simple mode	22	-0.0703767	0.0271401	0.0169709	1.42698	-0.123571	-0.017182	0.932043	0.883759	0.982965
sarcopenia	TMEM245	Weighted median	22	-0.0647754	0.0146483	9.77704e-06	1.42698	-0.0934861	-0.0360648	0.937278	0.910751	0.964578
sarcopenia	TMEM245	Weighted mode	22	-0.0703767	0.0274231	0.0179923	1.42698	-0.124126	-0.0166274	0.932043	0.883269	0.98351
sarcopenia	TECPR2	Inverse variance weighted	11	-0.03507	0.00902586	0.000102119	0.775298	-0.0527606	-0.0173793	0.965538	0.948607	0.982771
sarcopenia	TECPR2	MR Egger	11	-0.0847392	0.096318	0.401856	0.775298	-0.273523	0.104044	0.918752	0.760695	1.10965
sarcopenia	TECPR2	Simple mode	11	-0.0414422	0.0167102	0.0325398	0.775298	-0.0741943	-0.00869023	0.959405	0.928491	0.991347
sarcopenia	TECPR2	Weighted median	11	-0.0408794	0.0115348	0.000394071	0.775298	-0.0634875	-0.0182713	0.959945	0.938486	0.981895
sarcopenia	TECPR2	Weighted mode	11	-0.0415634	0.0165295	0.0306756	0.775298	-0.0739613	-0.0091655	0.959289	0.928708	0.990876
sarcopenia	SEMA4A	Inverse variance weighted	7	0.0632533	0.0153234	3.66107e-05	0.498209	0.0332195	0.0932872	1.0653	1.03378	1.09778
sarcopenia	SEMA4A	MR Egger	7	-0.0297143	0.0999677	0.778237	0.498209	-0.225651	0.166222	0.970723	0.797996	1.18084
sarcopenia	SEMA4A	Simple mode	7	0.058976	0.0271775	0.0730589	0.498209	0.00570809	0.112244	1.06075	1.00572	1.11879
sarcopenia	SEMA4A	Weighted median	7	0.0600175	0.0200625	0.00277586	0.498209	0.020695	0.0993399	1.06186	1.02091	1.10444
sarcopenia	SEMA4A	Weighted mode	7	0.0596796	0.0247655	0.0525892	0.498209	0.0111392	0.10822	1.0615	1.0112	1.11429
sarcopenia	RXRA	Inverse variance weighted	8	0.0994105	0.0145502	8.36067e-12	1.03085	0.070892	0.127929	1.10452	1.07347	1.13647
sarcopenia	RXRA	MR Egger	8	0.106122	0.0799476	0.232649	1.03085	-0.0505754	0.262819	1.11196	0.950682	1.30059
sarcopenia	RXRA	Simple mode	8	0.0954624	0.0239458	0.0052793	1.03085	0.0485285	0.142396	1.10017	1.04973	1.15303
sarcopenia	RXRA	Weighted median	8	0.0958922	0.018341	1.71085e-07	1.03085	0.0599438	0.131841	1.10064	1.06178	1.14093
sarcopenia	RXRA	Weighted mode	8	0.0954624	0.0218465	0.00327532	1.03085	0.0526432	0.138282	1.10017	1.05405	1.1483
sarcopenia	RBL2	Inverse variance weighted	9	0.0738562	0.0170703	1.51436e-05	0.940924	0.0403984	0.107314	1.07665	1.04123	1.11328
sarcopenia	RBL2	MR Egger	9	1.16675	1.30798	0.402	0.940924	-1.39689	3.7304	3.21155	0.247365	41.6958
sarcopenia	RBL2	Simple mode	9	0.067209	0.0323826	0.071618	0.940924	0.00373911	0.130679	1.06952	1.00375	1.1396
sarcopenia	RBL2	Weighted median	9	0.0681439	0.0211133	0.00124862	0.940924	0.0267618	0.109526	1.07052	1.02712	1.11575
sarcopenia	RBL2	Weighted mode	9	0.067209	0.032431	0.0719636	0.940924	0.00364426	0.130774	1.06952	1.00365	1.13971
sarcopenia	RANBP9	Inverse variance weighted	3	-0.120706	0.0304274	7.27742e-05	0.219412	-0.180344	-0.0610686	0.886294	0.834983	0.940759
sarcopenia	RANBP9	MR Egger	3	0.238118	2.52481	0.940137	0.219412	-4.71052	5.18675	1.26886	0.00900012	178.887
sarcopenia	RANBP9	Simple mode	3	-0.124018	0.0420366	0.0982496	0.219412	-0.20641	-0.0416268	0.883364	0.813499	0.959228
sarcopenia	RANBP9	Weighted median	3	-0.122909	0.0382736	0.00132119	0.219412	-0.197926	-0.0478932	0.884344	0.820431	0.953236
sarcopenia	RANBP9	Weighted mode	3	-0.124018	0.0417116	0.0969495	0.219412	-0.205773	-0.0422636	0.883364	0.814018	0.958617
sarcopenia	POLE	Inverse variance weighted	19	0.0318548	0.00652186	1.03787e-06	3.30273	0.019072	0.0446377	1.03237	1.01926	1.04565
sarcopenia	POLE	MR Egger	19	0.0118612	0.0271887	0.668142	3.30273	-0.0414286	0.065151	1.01193	0.959418	1.06732
sarcopenia	POLE	Simple mode	19	0.035134	0.0120117	0.00904343	3.30273	0.0115911	0.0586769	1.03576	1.01166	1.06043
sarcopenia	POLE	Weighted median	19	0.0346863	0.00848124	4.31815e-05	3.30273	0.018063	0.0513095	1.03529	1.01823	1.05265
sarcopenia	POLE	Weighted mode	19	0.0339406	0.0110805	0.00669829	3.30273	0.0122229	0.0556584	1.03452	1.0123	1.05724
sarcopenia	PEPD	Inverse variance weighted	13	0.028512	0.00654946	1.3408e-05	1.90929	0.0156751	0.0413489	1.02892	1.0158	1.04222
sarcopenia	PEPD	MR Egger	13	-0.0195055	0.0623862	0.760389	1.90929	-0.141782	0.102771	0.980684	0.86781	1.10824
sarcopenia	PEPD	Simple mode	13	0.0295353	0.0124804	0.035625	1.90929	0.00507377	0.0539968	1.02998	1.00509	1.05548
sarcopenia	PEPD	Weighted median	13	0.0294807	0.00801927	0.000236699	1.90929	0.013763	0.0451985	1.02992	1.01386	1.04624
sarcopenia	PEPD	Weighted mode	13	0.0296112	0.0123058	0.0331373	1.90929	0.00549177	0.0537306	1.03005	1.00551	1.0552
sarcopenia	NMB	Inverse variance weighted	17	-0.0324103	0.00645274	5.09451e-07	1.23505	-0.0450576	-0.0197629	0.968109	0.955942	0.980431
sarcopenia	NMB	MR Egger	17	-0.0201877	0.10263	0.8467	1.23505	-0.221343	0.180968	0.980015	0.801442	1.19838
sarcopenia	NMB	Simple mode	17	-0.0266491	0.0140066	0.0752457	1.23505	-0.054102	0.000803789	0.973703	0.947335	1.0008
sarcopenia	NMB	Weighted median	17	-0.0281908	0.00837488	0.000762341	1.23505	-0.0446056	-0.0117761	0.972203	0.956375	0.988293
sarcopenia	NMB	Weighted mode	17	-0.0263644	0.0148892	0.0956569	1.23505	-0.0555473	0.00281851	0.97398	0.945967	1.00282
sarcopenia	MGAT3	Inverse variance weighted	10	-0.036791	0.00858421	1.82004e-05	0.797018	-0.0536161	-0.019966	0.963878	0.947796	0.980232
sarcopenia	MGAT3	MR Egger	10	-0.0469934	0.0909677	0.619413	0.797018	-0.22529	0.131303	0.954094	0.798285	1.14031
sarcopenia	MGAT3	Simple mode	10	-0.0448665	0.0166359	0.0245153	0.797018	-0.0774729	-0.0122601	0.956125	0.925452	0.987815
sarcopenia	MGAT3	Weighted median	10	-0.0409544	0.0105994	0.000111616	0.797018	-0.0617292	-0.0201796	0.959873	0.940137	0.980023
sarcopenia	MGAT3	Weighted mode	10	-0.0450407	0.01691	0.0258944	0.797018	-0.0781843	-0.0118972	0.955959	0.924794	0.988173
sarcopenia	MDM1	Inverse variance weighted	6	0.0751944	0.0139656	7.27493e-08	0.420452	0.0478217	0.102567	1.07809	1.04898	1.10801
sarcopenia	MDM1	MR Egger	6	0.00196925	0.126838	0.988356	0.420452	-0.246633	0.250572	1.00197	0.781427	1.28476
sarcopenia	MDM1	Simple mode	6	0.0717598	0.0230709	0.0265387	0.420452	0.0265408	0.116979	1.0744	1.0269	1.1241
sarcopenia	MDM1	Weighted median	6	0.0722702	0.0173678	3.16639e-05	0.420452	0.0382293	0.106311	1.07495	1.03897	1.11217
sarcopenia	MDM1	Weighted mode	6	0.0717598	0.0245474	0.0328867	0.420452	0.023647	0.119873	1.0744	1.02393	1.12735
sarcopenia	MAPRE3	Inverse variance weighted	25	-0.046178	0.00964129	1.67109e-06	2.15679	-0.0650749	-0.027281	0.954872	0.936997	0.973088
sarcopenia	MAPRE3	MR Egger	25	-0.0107123	0.0770705	0.890665	2.15679	-0.16177	0.140346	0.989345	0.850637	1.15067
sarcopenia	MAPRE3	Simple mode	25	-0.0400855	0.0223453	0.0854374	2.15679	-0.0838824	0.00371133	0.960707	0.919539	1.00372
sarcopenia	MAPRE3	Weighted median	25	-0.0421887	0.0119936	0.000435479	2.15679	-0.0656962	-0.0186812	0.958689	0.936415	0.981492
sarcopenia	MAPRE3	Weighted mode	25	-0.0375349	0.0226546	0.110569	2.15679	-0.0819379	0.00686798	0.963161	0.921329	1.00689
sarcopenia	MAPK10	Inverse variance weighted	43	0.0192339	0.0047008	4.2836e-05	2.99005	0.0100204	0.0284475	1.01942	1.01007	1.02886
sarcopenia	MAPK10	MR Egger	43	-0.004161	0.0197909	0.834515	2.99005	-0.0429511	0.0346291	0.995848	0.957958	1.03524
sarcopenia	MAPK10	Simple mode	43	0.0228074	0.0108129	0.040923	2.99005	0.00161409	0.0440006	1.02307	1.00162	1.04498
sarcopenia	MAPK10	Weighted median	43	0.02208	0.00593145	0.000197244	2.99005	0.0104543	0.0337056	1.02233	1.01051	1.03428
sarcopenia	MAPK10	Weighted mode	43	0.0228074	0.0116378	0.0566818	2.99005	-2.7919e-06	0.0456175	1.02307	0.999997	1.04667
sarcopenia	LACC1	Inverse variance weighted	21	-0.0213879	0.00523175	4.34936e-05	3.04275	-0.0316421	-0.0111336	0.978839	0.968853	0.988928
sarcopenia	LACC1	MR Egger	21	0.027985	0.0256576	0.28904	3.04275	-0.0223039	0.0782739	1.02838	0.977943	1.08142
sarcopenia	LACC1	Simple mode	21	-0.027013	0.00926627	0.00855841	3.04275	-0.0451749	-0.00885116	0.973349	0.95583	0.991188
sarcopenia	LACC1	Weighted median	21	-0.0263862	0.00681813	0.000108832	3.04275	-0.0397497	-0.0130227	0.973959	0.96103	0.987062
sarcopenia	LACC1	Weighted mode	21	-0.0273419	0.00937871	0.00855618	3.04275	-0.0457242	-0.00895965	0.973028	0.955305	0.99108
sarcopenia	KCNJ2	Inverse variance weighted	10	0.0386694	0.00933064	3.40787e-05	0.826698	0.0203813	0.0569575	1.03943	1.02059	1.05861
sarcopenia	KCNJ2	MR Egger	10	0.0756413	0.129706	0.575842	0.826698	-0.178583	0.329865	1.07858	0.836455	1.39078
sarcopenia	KCNJ2	Simple mode	10	0.0406793	0.0172988	0.0431941	0.826698	0.00677363	0.0745849	1.04152	1.0068	1.07744
sarcopenia	KCNJ2	Weighted median	10	0.0399807	0.0111479	0.000335275	0.826698	0.0181309	0.0618305	1.04079	1.0183	1.06378
sarcopenia	KCNJ2	Weighted mode	10	0.0410004	0.0172869	0.041788	0.826698	0.00711812	0.0748828	1.04185	1.00714	1.07776
sarcopenia	HCLS1	Inverse variance weighted	6	0.142961	0.020837	6.84257e-12	0.340676	0.10212	0.183801	1.15368	1.10752	1.20178
sarcopenia	HCLS1	MR Egger	6	0.891293	1.05102	0.444187	0.340676	-1.1687	2.95129	2.43828	0.31077	19.1305
sarcopenia	HCLS1	Simple mode	6	0.127407	0.0374843	0.0192733	0.340676	0.0539375	0.200876	1.13588	1.05542	1.22247
sarcopenia	HCLS1	Weighted median	6	0.142032	0.0275811	2.61028e-07	0.340676	0.0879731	0.196091	1.15261	1.09196	1.21664
sarcopenia	HCLS1	Weighted mode	6	0.127625	0.0402345	0.0247582	0.340676	0.0487658	0.206485	1.13613	1.04997	1.22935
sarcopenia	GPX7	Inverse variance weighted	3	-0.0858849	0.0221652	0.000106725	0.205861	-0.129329	-0.0424412	0.9177	0.878685	0.958447
sarcopenia	GPX7	MR Egger	3	-0.330822	0.454926	0.599726	0.205861	-1.22248	0.560832	0.718333	0.2945	1.75213
sarcopenia	GPX7	Simple mode	3	-0.078361	0.0341922	0.148987	0.205861	-0.145378	-0.0113442	0.924631	0.864696	0.98872
sarcopenia	GPX7	Weighted median	3	-0.0811216	0.026513	0.00221565	0.205861	-0.133087	-0.0291561	0.922082	0.875389	0.971265
sarcopenia	GPX7	Weighted mode	3	-0.0777441	0.0317114	0.133787	0.205861	-0.139898	-0.0155897	0.925201	0.869447	0.984531
sarcopenia	GINM1	Inverse variance weighted	33	-0.100452	0.00556287	6.87779e-73	4.03888	-0.111355	-0.0895487	0.904429	0.894621	0.914344
sarcopenia	GINM1	MR Egger	33	-0.128487	0.0528364	0.0209971	4.03888	-0.232046	-0.0249273	0.879425	0.79291	0.975381
sarcopenia	GINM1	Simple mode	33	-0.108747	0.0127056	8.82609e-10	4.03888	-0.13365	-0.0838434	0.896958	0.874897	0.919575
sarcopenia	GINM1	Weighted median	33	-0.107867	0.00765698	4.54278e-45	4.03888	-0.122874	-0.0928589	0.897747	0.884375	0.911322
sarcopenia	GINM1	Weighted mode	33	-0.108961	0.012145	3.00765e-10	4.03888	-0.132765	-0.0851569	0.896765	0.875671	0.918368
sarcopenia	GATM	Inverse variance weighted	20	0.0197638	0.00413692	1.7757e-06	3.98071	0.0116554	0.0278721	1.01996	1.01172	1.02826
sarcopenia	GATM	MR Egger	20	0.0022861	0.0231654	0.922478	3.98071	-0.0431181	0.0476903	1.00229	0.957798	1.04885
sarcopenia	GATM	Simple mode	20	0.0153653	0.00811054	0.0734841	3.98071	-0.000531334	0.031262	1.01548	0.999469	1.03176
sarcopenia	GATM	Weighted median	20	0.0150963	0.00536726	0.0049132	3.98071	0.0045765	0.0256162	1.01521	1.00459	1.02595
sarcopenia	GATM	Weighted mode	20	0.014956	0.00696624	0.0449199	3.98071	0.00130216	0.0286098	1.01507	1.0013	1.02902
sarcopenia	FGFR3	Inverse variance weighted	7	-0.0489936	0.00860699	1.25335e-08	0.529386	-0.0658633	-0.0321239	0.952187	0.936259	0.968387
sarcopenia	FGFR3	MR Egger	7	0.49816	0.353876	0.218239	0.529386	-0.195436	1.19176	1.64569	0.822476	3.29286
sarcopenia	FGFR3	Simple mode	7	-0.0579476	0.0162673	0.0118953	0.529386	-0.0898315	-0.0260638	0.943699	0.914085	0.974273
sarcopenia	FGFR3	Weighted median	7	-0.0567146	0.01154	8.89668e-07	0.529386	-0.0793331	-0.0340961	0.944864	0.923732	0.966479
sarcopenia	FGFR3	Weighted mode	7	-0.0579476	0.0159102	0.010807	0.529386	-0.0891317	-0.0267635	0.943699	0.914725	0.973591
sarcopenia	FDFT1	Inverse variance weighted	6	-0.0723468	0.0163823	1.00468e-05	0.63635	-0.104456	-0.0402375	0.930208	0.900814	0.960561
sarcopenia	FDFT1	MR Egger	6	-0.0400143	0.100639	0.711229	0.63635	-0.237267	0.157238	0.960776	0.788781	1.17027
sarcopenia	FDFT1	Simple mode	6	-0.0705077	0.0263045	0.0437971	0.63635	-0.122065	-0.0189508	0.931921	0.885091	0.981228
sarcopenia	FDFT1	Weighted median	6	-0.0688386	0.0203966	0.000738142	0.63635	-0.108816	-0.0288613	0.933477	0.896896	0.971551
sarcopenia	FDFT1	Weighted mode	6	-0.0684762	0.0255786	0.0439732	0.63635	-0.11861	-0.0183422	0.933816	0.888154	0.981825
sarcopenia	FBXL22	Inverse variance weighted	21	-0.0639676	0.00901619	1.29589e-12	1.69424	-0.0816393	-0.0462959	0.938035	0.921604	0.954759
sarcopenia	FBXL22	MR Egger	21	0.155919	0.19313	0.42947	1.69424	-0.222616	0.534455	1.16873	0.800422	1.70652
sarcopenia	FBXL22	Simple mode	21	-0.0701579	0.0207848	0.00300684	1.69424	-0.110896	-0.0294197	0.932247	0.895032	0.971009
sarcopenia	FBXL22	Weighted median	21	-0.0667926	0.0113053	3.46123e-09	1.69424	-0.088951	-0.0446342	0.935389	0.91489	0.956347
sarcopenia	FBXL22	Weighted mode	21	-0.0699561	0.0209983	0.0033267	1.69424	-0.111113	-0.0287994	0.932435	0.894838	0.971611
sarcopenia	FAM57B	Inverse variance weighted	18	0.0299097	0.00717038	3.02881e-05	2.13005	0.0158558	0.0439637	1.03036	1.01598	1.04494
sarcopenia	FAM57B	MR Egger	18	0.0216427	0.0374014	0.570874	2.13005	-0.051664	0.0949494	1.02188	0.949648	1.0996
sarcopenia	FAM57B	Simple mode	18	0.0281636	0.0147963	0.0740569	2.13005	-0.000837085	0.0571644	1.02856	0.999163	1.05883
sarcopenia	FAM57B	Weighted median	18	0.0284883	0.00885149	0.00128872	2.13005	0.0111394	0.0458372	1.0289	1.0112	1.0469
sarcopenia	FAM57B	Weighted mode	18	0.0281636	0.0134417	0.0514314	2.13005	0.00181785	0.0545094	1.02856	1.00182	1.05602
sarcopenia	ETFDH	Inverse variance weighted	33	0.0276751	0.00630331	1.13053e-05	4.68839	0.0153206	0.0400296	1.02806	1.01544	1.04084
sarcopenia	ETFDH	MR Egger	33	0.0500568	0.0192413	0.0141015	4.68839	0.0123439	0.0877697	1.05133	1.01242	1.09174
sarcopenia	ETFDH	Simple mode	33	0.0178514	0.0161064	0.275976	4.68839	-0.0137172	0.0494199	1.01801	0.986376	1.05066
sarcopenia	ETFDH	Weighted median	33	0.0222005	0.0089467	0.0130862	4.68839	0.00466495	0.039736	1.02245	1.00468	1.04054
sarcopenia	ETFDH	Weighted mode	33	0.0191129	0.0112442	0.0988699	4.68839	-0.0029257	0.0411516	1.0193	0.997079	1.04201
sarcopenia	ECHDC2	Inverse variance weighted	18	-0.0750817	0.0142101	1.26612e-07	1.40774	-0.102933	-0.0472299	0.927668	0.902187	0.953868
sarcopenia	ECHDC2	MR Egger	18	-0.0208185	0.161078	0.898775	1.40774	-0.336532	0.294895	0.979397	0.714243	1.34298
sarcopenia	ECHDC2	Simple mode	18	-0.0764012	0.0299514	0.0206741	1.40774	-0.135106	-0.0176964	0.926444	0.873623	0.982459
sarcopenia	ECHDC2	Weighted median	18	-0.0747587	0.0167638	8.21425e-06	1.40774	-0.107616	-0.0419016	0.927967	0.897973	0.958964
sarcopenia	ECHDC2	Weighted mode	18	-0.076132	0.026877	0.0114883	1.40774	-0.128811	-0.0234531	0.926694	0.87914	0.97682
sarcopenia	DDAH1	Inverse variance weighted	10	0.0558051	0.0130942	2.02782e-05	0.57585	0.0301404	0.0814698	1.05739	1.0306	1.08488
sarcopenia	DDAH1	MR Egger	10	-0.157742	0.406208	0.707903	0.57585	-0.95391	0.638426	0.85407	0.385232	1.8935
sarcopenia	DDAH1	Simple mode	10	0.0461405	0.0259806	0.109472	0.57585	-0.00478144	0.0970624	1.04722	0.99523	1.10193
sarcopenia	DDAH1	Weighted median	10	0.0483233	0.0156624	0.00203337	0.57585	0.0176251	0.0790215	1.04951	1.01778	1.08223
sarcopenia	DDAH1	Weighted mode	10	0.0461405	0.0246522	0.0940497	0.57585	-0.00217783	0.0944588	1.04722	0.997825	1.09906
sarcopenia	CTNNAL1	Inverse variance weighted	50	0.0189555	0.00280673	1.44256e-11	7.76863	0.0134543	0.0244567	1.01914	1.01355	1.02476
sarcopenia	CTNNAL1	MR Egger	50	0.0120983	0.00657835	0.0720895	7.76863	-0.000795274	0.0249919	1.01217	0.999205	1.02531
sarcopenia	CTNNAL1	Simple mode	50	0.0212058	0.00721191	0.00499101	7.76863	0.00707046	0.0353411	1.02143	1.0071	1.03597
sarcopenia	CTNNAL1	Weighted median	50	0.0188414	0.00360761	1.76353e-07	7.76863	0.0117705	0.0259123	1.01902	1.01184	1.02625
sarcopenia	CTNNAL1	Weighted mode	50	0.0202893	0.00685986	0.00475983	7.76863	0.00684401	0.0337347	1.0205	1.00687	1.03431
sarcopenia	CPXM1	Inverse variance weighted	2	-0.0811821	0.0215319	0.000163044	0.110816	-0.123385	-0.0389795	0.922026	0.883924	0.96177
sarcopenia	CIB2	Inverse variance weighted	36	-0.0162373	0.0038658	2.66618e-05	3.63842	-0.0238143	-0.00866037	0.983894	0.976467	0.991377
sarcopenia	CIB2	MR Egger	36	-0.0422928	0.0145473	0.00637746	3.63842	-0.0708056	-0.01378	0.958589	0.931643	0.986314
sarcopenia	CIB2	Simple mode	36	-0.0105006	0.0098623	0.294294	3.63842	-0.0298307	0.00882955	0.989554	0.97061	1.00887
sarcopenia	CIB2	Weighted median	36	-0.0116381	0.00551128	0.0347125	3.63842	-0.0224402	-0.000836041	0.988429	0.97781	0.999164
sarcopenia	CIB2	Weighted mode	36	-0.009825	0.00844824	0.252712	3.63842	-0.0263835	0.00673354	0.990223	0.973961	1.00676
sarcopenia	BCL2L13	Inverse variance weighted	14	-0.0560958	0.0116157	1.37005e-06	1.61	-0.0788625	-0.033329	0.945449	0.924167	0.96722
sarcopenia	BCL2L13	MR Egger	14	-0.155494	0.086908	0.0988359	1.61	-0.325834	0.0148457	0.855992	0.721925	1.01496
sarcopenia	BCL2L13	Simple mode	14	-0.0576089	0.0229132	0.0258851	1.61	-0.102519	-0.0126989	0.944019	0.902561	0.987381
sarcopenia	BCL2L13	Weighted median	14	-0.0652082	0.0141828	4.27169e-06	1.61	-0.0930065	-0.03741	0.936872	0.911188	0.963281
sarcopenia	BCL2L13	Weighted mode	14	-0.0631273	0.0230369	0.016848	1.61	-0.10828	-0.0179751	0.938824	0.897377	0.982186
sarcopenia	ATG7	Inverse variance weighted	26	-0.0280445	0.00486102	7.96203e-09	3.00283	-0.0375721	-0.0185169	0.972345	0.963125	0.981653
sarcopenia	ATG7	MR Egger	26	-0.0478632	0.0501792	0.349671	3.00283	-0.146214	0.050488	0.953264	0.863973	1.05178
sarcopenia	ATG7	Simple mode	26	-0.0364634	0.012003	0.00551213	3.00283	-0.0599893	-0.0129376	0.964193	0.941775	0.987146
sarcopenia	ATG7	Weighted median	26	-0.0304333	0.00629365	1.32778e-06	3.00283	-0.0427688	-0.0180977	0.970025	0.958133	0.982065
sarcopenia	ATG7	Weighted mode	26	-0.0347867	0.0113708	0.00523401	3.00283	-0.0570734	-0.0124999	0.965811	0.944525	0.987578
sarcopenia	ARHGAP19	Inverse variance weighted	9	0.104394	0.0131287	1.8413e-15	0.550349	0.078662	0.130127	1.11004	1.08184	1.13897
sarcopenia	ARHGAP19	MR Egger	9	-0.155564	0.314404	0.635898	0.550349	-0.771796	0.460667	0.855932	0.462182	1.58513
sarcopenia	ARHGAP19	Simple mode	9	0.10969	0.0250768	0.00236726	0.550349	0.0605392	0.15884	1.11593	1.06241	1.17215
sarcopenia	ARHGAP19	Weighted median	9	0.104783	0.0174834	2.05631e-09	0.550349	0.0705159	0.139051	1.11047	1.07306	1.14918
sarcopenia	ARHGAP19	Weighted mode	9	0.108198	0.0235551	0.00177068	0.550349	0.06203	0.154366	1.11427	1.06399	1.16692
sarcopenia	AKIP1	Inverse variance weighted	9	0.0581334	0.0140074	3.32218e-05	0.531023	0.0306788	0.085588	1.05986	1.03115	1.08936
sarcopenia	AKIP1	MR Egger	9	0.052417	0.686117	0.941241	0.531023	-1.29237	1.39721	1.05382	0.274619	4.04388
sarcopenia	AKIP1	Simple mode	9	0.0620954	0.0259154	0.0434418	0.531023	0.0113012	0.11289	1.06406	1.01137	1.11951
sarcopenia	AKIP1	Weighted median	9	0.0605257	0.0174993	0.000542713	0.531023	0.0262269	0.0948244	1.06239	1.02657	1.09947
sarcopenia	AKIP1	Weighted mode	9	0.0619919	0.0248909	0.0374906	0.531023	0.0132057	0.110778	1.06395	1.01329	1.11715
sarcopenia	ADHFE1	Inverse variance weighted	17	0.024665	0.00621911	7.30886e-05	3.66848	0.0124755	0.0368544	1.02497	1.01255	1.03754
sarcopenia	ADHFE1	MR Egger	17	0.0437271	0.045323	0.34995	3.66848	-0.0451061	0.13256	1.0447	0.955896	1.14175
sarcopenia	ADHFE1	Simple mode	17	0.0251603	0.0123901	0.059249	3.66848	0.000875677	0.049445	1.02548	1.00088	1.05069
sarcopenia	ADHFE1	Weighted median	17	0.0255612	0.00752991	0.000687237	3.66848	0.0108026	0.0403198	1.02589	1.01086	1.04114
sarcopenia	ADHFE1	Weighted mode	17	0.0263789	0.0115508	0.0363899	3.66848	0.00373934	0.0490185	1.02673	1.00375	1.05024
sarcopenia	ACSS1	Inverse variance weighted	5	0.0884659	0.0185684	1.8948e-06	0.355128	0.0520719	0.12486	1.0925	1.05345	1.13299
sarcopenia	ACSS1	MR Egger	5	-0.498854	2.37637	0.847176	0.355128	-5.15654	4.15883	0.607226	0.0057616	63.9968
sarcopenia	ACSS1	Simple mode	5	0.0898197	0.0300634	0.0404309	0.355128	0.0308954	0.148744	1.09398	1.03138	1.16038
sarcopenia	ACSS1	Weighted median	5	0.0896721	0.0228448	8.66288e-05	0.355128	0.0448963	0.134448	1.09382	1.04592	1.1439
sarcopenia	ACSS1	Weighted mode	5	0.0898197	0.029157	0.0369118	0.355128	0.032672	0.146967	1.09398	1.03321	1.15832
sarcopenia	ABHD18	Inverse variance weighted	54	0.0350935	0.00841972	3.07263e-05	2.76063	0.0185909	0.0515962	1.03572	1.01876	1.05295
sarcopenia	ABHD18	MR Egger	54	-0.0442235	0.292645	0.880468	2.76063	-0.617807	0.52936	0.95674	0.539126	1.69785
sarcopenia	ABHD18	Simple mode	54	0.0358242	0.0222309	0.11302	2.76063	-0.00774838	0.0793967	1.03647	0.992282	1.08263
sarcopenia	ABHD18	Weighted median	54	0.0358958	0.0109288	0.00102153	2.76063	0.0144755	0.0573162	1.03655	1.01458	1.05899
sarcopenia	ABHD18	Weighted mode	54	0.0358242	0.0229851	0.125047	2.76063	-0.00922662	0.080875	1.03647	0.990816	1.08424
ALM	WIPI1	Inverse variance weighted	5	0.0558717	0.00546236	1.47806e-24	0.420791	0.0451655	0.066578	1.05746	1.0462	1.06884
ALM	WIPI1	MR Egger	5	0.112207	0.036473	0.0542872	0.420791	0.04072	0.183694	1.11874	1.04156	1.20165
ALM	WIPI1	Simple mode	5	0.0603588	0.010815	0.00505379	0.420791	0.0391614	0.0815561	1.06222	1.03994	1.08497
ALM	WIPI1	Weighted median	5	0.0582457	0.00847816	6.41634e-12	0.420791	0.0416285	0.0748629	1.05998	1.04251	1.07774
ALM	WIPI1	Weighted mode	5	0.0606822	0.0112086	0.00563975	0.420791	0.0387134	0.082651	1.06256	1.03947	1.08616
ALM	VKORC1L1	Inverse variance weighted	4	0.0347877	0.0071249	1.04721e-06	0.202363	0.0208229	0.0487525	1.0354	1.02104	1.04996
ALM	VKORC1L1	MR Egger	4	0.00350656	0.288541	0.991407	0.202363	-0.562034	0.569047	1.00351	0.570049	1.76658
ALM	VKORC1L1	Simple mode	4	0.0342115	0.0116012	0.0600748	0.202363	0.0114732	0.0569499	1.0348	1.01154	1.0586
ALM	VKORC1L1	Weighted median	4	0.034495	0.00854371	5.40304e-05	0.202363	0.0177493	0.0512407	1.0351	1.01791	1.05258
ALM	VKORC1L1	Weighted mode	4	0.0341828	0.0114525	0.0583751	0.202363	0.0117359	0.0566297	1.03477	1.01181	1.05826
ALM	USP40	Inverse variance weighted	9	-0.0295858	0.00368491	9.83535e-16	0.584428	-0.0368082	-0.0223633	0.970848	0.963861	0.977885
ALM	USP40	MR Egger	9	0.00840134	0.0306833	0.792136	0.584428	-0.051738	0.0685407	1.00844	0.949578	1.07094
ALM	USP40	Simple mode	9	-0.0313551	0.00798358	0.00437236	0.584428	-0.0470029	-0.0157073	0.969131	0.954085	0.984415
ALM	USP40	Weighted median	9	-0.0294247	0.00511385	8.72006e-09	0.584428	-0.0394478	-0.0194015	0.971004	0.96132	0.980785
ALM	USP40	Weighted mode	9	-0.0302977	0.00852946	0.00748622	0.584428	-0.0470154	-0.0135799	0.970157	0.954073	0.986512
ALM	UACA	Inverse variance weighted	9	-0.0406398	0.00371562	7.62306e-28	0.651442	-0.0479224	-0.0333572	0.960175	0.953208	0.967193
ALM	UACA	MR Egger	9	0.0207758	0.1299	0.877448	0.651442	-0.233827	0.275379	1.02099	0.791498	1.31703
ALM	UACA	Simple mode	9	-0.0412445	0.00730376	0.000483088	0.651442	-0.0555599	-0.0269291	0.959594	0.945955	0.97343
ALM	UACA	Weighted median	9	-0.0407413	0.00525484	8.96733e-15	0.651442	-0.0510408	-0.0304418	0.960077	0.95024	0.970017
ALM	UACA	Weighted mode	9	-0.0411969	0.00770597	0.000689072	0.651442	-0.0563006	-0.0260932	0.95964	0.945255	0.974244
ALM	TPM2	Inverse variance weighted	2	0.0524892	0.0132106	7.08967e-05	0.119518	0.0265964	0.078382	1.05389	1.02695	1.08154
ALM	THRSP	Inverse variance weighted	9	-0.0245121	0.00302125	4.92879e-16	0.570819	-0.0304338	-0.0185905	0.975786	0.970025	0.981581
ALM	THRSP	MR Egger	9	-0.00580537	0.021169	0.791817	0.570819	-0.0472966	0.0356859	0.994211	0.953804	1.03633
ALM	THRSP	Simple mode	9	-0.0267758	0.00619217	0.00253191	0.570819	-0.0389124	-0.0146391	0.973579	0.961835	0.985467
ALM	THRSP	Weighted median	9	-0.0247738	0.00422477	4.52046e-09	0.570819	-0.0330543	-0.0164932	0.975531	0.967486	0.983642
ALM	THRSP	Weighted mode	9	-0.0266093	0.00641488	0.00321752	0.570819	-0.0391825	-0.0140362	0.973742	0.961575	0.986062
ALM	TECPR2	Inverse variance weighted	11	0.037263	0.00230985	1.5143e-58	0.775298	0.0327357	0.0417903	1.03797	1.03328	1.04268
ALM	TECPR2	MR Egger	11	0.0228287	0.0248954	0.383065	0.775298	-0.0259663	0.0716237	1.02309	0.974368	1.07425
ALM	TECPR2	Simple mode	11	0.0368599	0.00521957	3.44924e-05	0.775298	0.0266295	0.0470903	1.03755	1.02699	1.04822
ALM	TECPR2	Weighted median	11	0.0371369	0.00354598	1.14996e-25	0.775298	0.0301868	0.044087	1.03784	1.03065	1.04507
ALM	TECPR2	Weighted mode	11	0.0369064	0.00489161	1.95947e-05	0.775298	0.0273188	0.0464939	1.0376	1.0277	1.04759
ALM	SUN1	Inverse variance weighted	10	-0.0253059	0.0033319	3.07647e-14	0.675143	-0.0318365	-0.0187754	0.975012	0.968665	0.9814
ALM	SUN1	MR Egger	10	-0.0115412	0.0329193	0.734947	0.675143	-0.076063	0.0529805	0.988525	0.926758	1.05441
ALM	SUN1	Simple mode	10	-0.024659	0.00687305	0.00585903	0.675143	-0.0381302	-0.0111878	0.975643	0.962588	0.988875
ALM	SUN1	Weighted median	10	-0.0249034	0.00440473	1.56947e-08	0.675143	-0.0335367	-0.0162701	0.975404	0.967019	0.983861
ALM	SUN1	Weighted mode	10	-0.0250279	0.00629375	0.00322217	0.675143	-0.0373636	-0.0126922	0.975283	0.963326	0.987388
ALM	STBD1	Inverse variance weighted	11	-0.0716828	0.00403265	1.09187e-70	0.695936	-0.0795868	-0.0637788	0.930826	0.923498	0.938212
ALM	STBD1	MR Egger	11	-0.006029	0.0926681	0.949548	0.695936	-0.187658	0.1756	0.993989	0.828898	1.19196
ALM	STBD1	Simple mode	11	-0.0693808	0.0107683	7.41337e-05	0.695936	-0.0904867	-0.0482748	0.932971	0.913486	0.952872
ALM	STBD1	Weighted median	11	-0.0695435	0.006717	4.0407e-25	0.695936	-0.0827088	-0.0563782	0.93282	0.920619	0.945182
ALM	STBD1	Weighted mode	11	-0.06889	0.0108772	8.53197e-05	0.695936	-0.0902093	-0.0475707	0.933429	0.91374	0.953543
ALM	SMAD3	Inverse variance weighted	4	-0.0439295	0.00364682	2.03642e-33	0.441339	-0.0510773	-0.0367817	0.957021	0.950205	0.963886
ALM	SMAD3	MR Egger	4	0.171752	0.325903	0.650811	0.441339	-0.467019	0.810522	1.18738	0.626868	2.24908
ALM	SMAD3	Simple mode	4	-0.044297	0.00654836	0.00660075	0.441339	-0.0571318	-0.0314622	0.95667	0.94447	0.969028
ALM	SMAD3	Weighted median	4	-0.0438434	0.0052517	6.91909e-17	0.441339	-0.0541367	-0.03355	0.957104	0.947303	0.967007
ALM	SMAD3	Weighted mode	4	-0.0438922	0.00673196	0.00733038	0.441339	-0.0570868	-0.0306975	0.957057	0.944512	0.969769
ALM	SLC38A4	Inverse variance weighted	5	-0.0249946	0.00382534	6.40578e-11	0.303865	-0.0324923	-0.0174969	0.975315	0.96803	0.982655
ALM	SLC38A4	MR Egger	5	0.025715	0.0484679	0.632489	0.303865	-0.069282	0.120712	1.02605	0.933064	1.1283
ALM	SLC38A4	Simple mode	5	-0.0240923	0.00666961	0.0225117	0.303865	-0.0371647	-0.0110198	0.976196	0.963517	0.989041
ALM	SLC38A4	Weighted median	5	-0.024087	0.00480936	5.48946e-07	0.303865	-0.0335134	-0.0146607	0.976201	0.967042	0.985446
ALM	SLC38A4	Weighted mode	5	-0.0235358	0.00626839	0.0198664	0.303865	-0.0358218	-0.0112497	0.976739	0.964812	0.988813
ALM	SLC35F5	Inverse variance weighted	13	-0.0116932	0.00289151	5.25498e-05	1.10994	-0.0173606	-0.00602588	0.988375	0.982789	0.993992
ALM	SLC35F5	MR Egger	13	-0.0283865	0.0108362	0.0238455	1.10994	-0.0496254	-0.00714756	0.972013	0.951586	0.992878
ALM	SLC35F5	Simple mode	13	-0.014112	0.0060511	0.0379234	1.10994	-0.0259721	-0.00225181	0.985987	0.974362	0.997751
ALM	SLC35F5	Weighted median	13	-0.012143	0.00374068	0.00116962	1.10994	-0.0194747	-0.00481122	0.98793	0.980714	0.9952
ALM	SLC35F5	Weighted mode	13	-0.0148177	0.00553377	0.0201229	1.10994	-0.0256639	-0.0039715	0.985292	0.974663	0.996036
ALM	SACS	Inverse variance weighted	7	-0.0180896	0.00302783	2.30893e-09	0.934421	-0.0240241	-0.012155	0.982073	0.976262	0.987919
ALM	SACS	MR Egger	7	-0.0236243	0.0419997	0.598067	0.934421	-0.105944	0.0586951	0.976653	0.899475	1.06045
ALM	SACS	Simple mode	7	-0.018509	0.00521986	0.0121322	0.934421	-0.0287399	-0.00827811	0.981661	0.971669	0.991756
ALM	SACS	Weighted median	7	-0.0182525	0.00375557	1.17317e-06	0.934421	-0.0256134	-0.0108916	0.981913	0.974712	0.989168
ALM	SACS	Weighted mode	7	-0.0187493	0.00510253	0.0103984	0.934421	-0.0287502	-0.00874831	0.981425	0.971659	0.99129
ALM	RXRA	Inverse variance weighted	8	-0.0618253	0.00377284	2.37166e-60	1.03085	-0.06922	-0.0544305	0.940047	0.933121	0.947024
ALM	RXRA	MR Egger	8	-0.0563323	0.0206024	0.0339938	1.03085	-0.0967131	-0.0159515	0.945225	0.907816	0.984175
ALM	RXRA	Simple mode	8	-0.0616863	0.00744217	7.2632e-05	1.03085	-0.0762729	-0.0470996	0.940178	0.926563	0.953992
ALM	RXRA	Weighted median	8	-0.0613509	0.00525151	1.56575e-31	1.03085	-0.0716439	-0.051058	0.940493	0.930862	0.950224
ALM	RXRA	Weighted mode	8	-0.0613584	0.00740497	7.27804e-05	1.03085	-0.0758722	-0.0468447	0.940486	0.926935	0.954236
ALM	ROCK2	Inverse variance weighted	3	-0.0329665	0.0075385	1.22505e-05	0.181585	-0.047742	-0.018191	0.967571	0.95338	0.981973
ALM	ROCK2	MR Egger	3	0.077923	0.219502	0.782835	0.181585	-0.352301	0.508147	1.08104	0.703068	1.66221
ALM	ROCK2	Simple mode	3	-0.0357517	0.0106267	0.0781354	0.181585	-0.0565801	-0.0149233	0.96488	0.944991	0.985188
ALM	ROCK2	Weighted median	3	-0.0339251	0.0092997	0.000264315	0.181585	-0.0521525	-0.0156977	0.966644	0.949184	0.984425
ALM	ROCK2	Weighted mode	3	-0.0357517	0.0112305	0.0861188	0.181585	-0.0577634	-0.0137399	0.96488	0.943873	0.986354
ALM	RIMKLB	Inverse variance weighted	2	-0.0507702	0.00719501	1.70983e-12	0.130901	-0.0648724	-0.036668	0.950497	0.937187	0.963996
ALM	RBL2	Inverse variance weighted	9	-0.122109	0.00438292	8.10856e-171	0.940924	-0.130699	-0.113518	0.885052	0.877482	0.892688
ALM	RBL2	MR Egger	9	-0.0747548	0.335833	0.830206	0.940924	-0.732988	0.583479	0.927971	0.480471	1.79226
ALM	RBL2	Simple mode	9	-0.121913	0.0117961	6.63336e-06	0.940924	-0.145034	-0.0987929	0.885225	0.864993	0.90593
ALM	RBL2	Weighted median	9	-0.121692	0.0077704	2.79868e-55	0.940924	-0.136921	-0.106462	0.885421	0.872039	0.89901
ALM	RBL2	Weighted mode	9	-0.121855	0.0109796	3.87906e-06	0.940924	-0.143375	-0.100335	0.885277	0.866429	0.904534
ALM	PSD4	Inverse variance weighted	2	0.022803	0.00413662	3.53808e-08	0.230928	0.0146953	0.0309108	1.02306	1.0148	1.03139
ALM	PRKCE	Inverse variance weighted	3	-0.0208598	0.00556171	0.000176404	0.225031	-0.0317607	-0.00995885	0.979356	0.968738	0.990091
ALM	PRKCE	MR Egger	3	0.0258929	0.0878735	0.817575	0.225031	-0.146339	0.198125	1.02623	0.863865	1.21911
ALM	PRKCE	Simple mode	3	-0.0196863	0.00797434	0.132292	0.225031	-0.035316	-0.00405655	0.980506	0.9653	0.995952
ALM	PRKCE	Weighted median	3	-0.0200687	0.00677926	0.00307333	0.225031	-0.033356	-0.00678133	0.980131	0.967194	0.993242
ALM	PRKCE	Weighted mode	3	-0.019363	0.00784679	0.132385	0.225031	-0.0347427	-0.00398325	0.980823	0.965854	0.996025
ALM	PRKAB2	Inverse variance weighted	14	0.0167218	0.00322318	2.12574e-07	1.04784	0.0104044	0.0230393	1.01686	1.01046	1.02331
ALM	PRKAB2	MR Egger	14	-0.0256754	0.0396873	0.529849	1.04784	-0.103462	0.0521116	0.974651	0.90171	1.05349
ALM	PRKAB2	Simple mode	14	0.0131239	0.00757612	0.106866	1.04784	-0.00172526	0.0279731	1.01321	0.998276	1.02837
ALM	PRKAB2	Weighted median	14	0.0133198	0.0040583	0.00103033	1.04784	0.00536553	0.0212741	1.01341	1.00538	1.0215
ALM	PRKAB2	Weighted mode	14	0.0131239	0.00633346	0.0587001	1.04784	0.000710352	0.0255375	1.01321	1.00071	1.02587
ALM	POMT1	Inverse variance weighted	13	-0.0312781	0.00248361	2.28424e-36	1.49283	-0.0361459	-0.0264102	0.969206	0.9645	0.973936
ALM	POMT1	MR Egger	13	-0.0107734	0.0174423	0.549373	1.49283	-0.0449603	0.0234135	0.989284	0.956035	1.02369
ALM	POMT1	Simple mode	13	-0.0359157	0.00600505	6.40166e-05	1.49283	-0.0476856	-0.0241458	0.964722	0.953434	0.976143
ALM	POMT1	Weighted median	13	-0.0319206	0.00328398	2.47601e-22	1.49283	-0.0383572	-0.0254839	0.968584	0.962369	0.974838
ALM	POMT1	Weighted mode	13	-0.0344204	0.00562986	5.22454e-05	1.49283	-0.0454549	-0.0233859	0.966165	0.955563	0.976885
ALM	PHYH	Inverse variance weighted	9	-0.0150506	0.00324484	3.51258e-06	0.898735	-0.0214105	-0.00869071	0.985062	0.978817	0.991347
ALM	PHYH	MR Egger	9	-0.0146949	0.00967958	0.172773	0.898735	-0.0336669	0.00427708	0.985413	0.966894	1.00429
ALM	PHYH	Simple mode	9	-0.0141728	0.0060741	0.0479128	0.898735	-0.026078	-0.00226758	0.985927	0.974259	0.997735
ALM	PHYH	Weighted median	9	-0.0151816	0.0044267	0.000604564	0.898735	-0.023858	-0.0065053	0.984933	0.976424	0.993516
ALM	PHYH	Weighted mode	9	-0.0154267	0.00498374	0.0147682	0.898735	-0.0251948	-0.00565856	0.984692	0.97512	0.994357
ALM	NPR2	Inverse variance weighted	6	0.0779058	0.00430733	4.04906e-73	0.34292	0.0694634	0.0863482	1.08102	1.07193	1.09019
ALM	NPR2	MR Egger	6	0.087666	0.0676128	0.264514	0.34292	-0.0448551	0.220187	1.09162	0.956136	1.24631
ALM	NPR2	Simple mode	6	0.0787467	0.0106121	0.000700086	0.34292	0.057947	0.0995465	1.08193	1.05966	1.10467
ALM	NPR2	Weighted median	6	0.0786578	0.00822052	1.08506e-21	0.34292	0.0625456	0.09477	1.08183	1.06454	1.09941
ALM	NPR2	Weighted mode	6	0.0787154	0.0118491	0.00116514	0.34292	0.0554912	0.10194	1.0819	1.05706	1.10732
ALM	NMB	Inverse variance weighted	17	0.00740516	0.00164092	6.39775e-06	1.23505	0.00418895	0.0106214	1.00743	1.0042	1.01068
ALM	NMB	MR Egger	17	-0.00510558	0.0262325	0.848295	1.23505	-0.0565212	0.04631	0.994907	0.945046	1.0474
ALM	NMB	Simple mode	17	0.00628915	0.00385998	0.122771	1.23505	-0.00127641	0.0138547	1.00631	0.998724	1.01395
ALM	NMB	Weighted median	17	0.00620848	0.00226875	0.0062092	1.23505	0.00176174	0.0106552	1.00623	1.00176	1.01071
ALM	NMB	Weighted mode	17	0.00623265	0.00364013	0.106168	1.23505	-0.000901995	0.0133673	1.00625	0.999098	1.01346
ALM	MGAT3	Inverse variance weighted	10	0.0415478	0.00222216	5.23189e-78	0.797018	0.0371924	0.0459033	1.04242	1.03789	1.04697
ALM	MGAT3	MR Egger	10	0.0845795	0.0233797	0.00680581	0.797018	0.0387552	0.130404	1.08826	1.03952	1.13929
ALM	MGAT3	Simple mode	10	0.0406498	0.0058873	7.0304e-05	0.797018	0.0291107	0.0521889	1.04149	1.02954	1.05357
ALM	MGAT3	Weighted median	10	0.0409819	0.00359183	3.73794e-30	0.797018	0.0339419	0.0480218	1.04183	1.03452	1.04919
ALM	MGAT3	Weighted mode	10	0.0405056	0.00590169	7.36196e-05	0.797018	0.0289383	0.052073	1.04134	1.02936	1.05345
ALM	MFHAS1	Inverse variance weighted	50	0.0144887	0.0011617	1.06054e-35	4.36347	0.0122118	0.0167657	1.01459	1.01229	1.01691
ALM	MFHAS1	MR Egger	50	0.0079559	0.0102404	0.441024	4.36347	-0.0121154	0.0280272	1.00799	0.987958	1.02842
ALM	MFHAS1	Simple mode	50	0.0132503	0.00343995	0.000340645	4.36347	0.00650802	0.0199926	1.01334	1.00653	1.02019
ALM	MFHAS1	Weighted median	50	0.0131332	0.00160733	3.06338e-16	4.36347	0.00998283	0.0162836	1.01322	1.01003	1.01642
ALM	MFHAS1	Weighted mode	50	0.0131238	0.00335288	0.000280108	4.36347	0.00655218	0.0196955	1.01321	1.00657	1.01989
ALM	MDM1	Inverse variance weighted	6	-0.0332241	0.00356346	1.12531e-20	0.420452	-0.0402085	-0.0262397	0.967322	0.960589	0.974102
ALM	MDM1	MR Egger	6	-0.0299828	0.0325354	0.408918	0.420452	-0.0937523	0.0337866	0.970462	0.910508	1.03436
ALM	MDM1	Simple mode	6	-0.0320098	0.00610811	0.00335232	0.420452	-0.0439817	-0.0200379	0.968497	0.956971	0.980161
ALM	MDM1	Weighted median	6	-0.0322982	0.00464974	3.75195e-12	0.420452	-0.0414117	-0.0231847	0.968218	0.959434	0.977082
ALM	MDM1	Weighted mode	6	-0.0320549	0.00649892	0.00435077	0.420452	-0.0447928	-0.019317	0.968453	0.956196	0.980868
ALM	MAST4	Inverse variance weighted	12	-0.0111425	0.00133843	8.42935e-17	3.07184	-0.0137658	-0.00851915	0.988919	0.986329	0.991517
ALM	MAST4	MR Egger	12	-0.0224451	0.00885929	0.0296919	3.07184	-0.0398093	-0.00508086	0.977805	0.960973	0.994932
ALM	MAST4	Simple mode	12	-0.00924453	0.00286202	0.00801417	3.07184	-0.0148541	-0.00363497	0.990798	0.985256	0.996372
ALM	MAST4	Weighted median	12	-0.0104073	0.0017461	2.51766e-09	3.07184	-0.0138296	-0.00698493	0.989647	0.986266	0.993039
ALM	MAST4	Weighted mode	12	-0.0106761	0.00230051	0.000715788	3.07184	-0.0151851	-0.00616706	0.989381	0.98493	0.993852
ALM	LRRN3	Inverse variance weighted	16	-0.0356767	0.00266687	8.15677e-41	0.964243	-0.0409038	-0.0304497	0.964952	0.959921	0.970009
ALM	LRRN3	MR Egger	16	-0.0083447	0.0206128	0.69172	0.964243	-0.0487459	0.0320565	0.99169	0.952423	1.03258
ALM	LRRN3	Simple mode	16	-0.0381406	0.00596761	1.2126e-05	0.964243	-0.0498371	-0.0264441	0.962578	0.951384	0.973903
ALM	LRRN3	Weighted median	16	-0.0366388	0.00405786	1.73084e-19	0.964243	-0.0445922	-0.0286854	0.964024	0.956387	0.971722
ALM	LRRN3	Weighted mode	16	-0.0379922	0.00634627	2.49253e-05	0.964243	-0.0504309	-0.0255535	0.96272	0.95082	0.97477
ALM	LIMS1	Inverse variance weighted	22	0.0102749	0.00204589	5.108e-07	1.64687	0.00626494	0.0142848	1.01033	1.00628	1.01439
ALM	LIMS1	MR Egger	22	-0.0315489	0.116441	0.789211	1.64687	-0.259773	0.196675	0.968944	0.771227	1.21735
ALM	LIMS1	Simple mode	22	0.0101369	0.00450201	0.0351777	1.64687	0.00131293	0.0189608	1.01019	1.00131	1.01914
ALM	LIMS1	Weighted median	22	0.0101563	0.00261564	0.000103203	1.64687	0.0050297	0.015283	1.01021	1.00504	1.0154
ALM	LIMS1	Weighted mode	22	0.0101369	0.00445517	0.0334869	1.64687	0.00140472	0.018869	1.01019	1.00141	1.01905
ALM	KLHL23	Wald ratio	1	0.0506211	0.0125471	5.47227e-05	0.0521932	0.0260288	0.0752134	1.05192	1.02637	1.07811
ALM	KLF11	Wald ratio	1	0.0677645	0.00990404	7.80377e-12	0.0531275	0.0483525	0.0871764	1.07011	1.04954	1.09109
ALM	KCNJ2	Inverse variance weighted	10	-0.0157985	0.00241959	6.60362e-11	0.826698	-0.0205409	-0.0110561	0.984326	0.979669	0.989005
ALM	KCNJ2	MR Egger	10	-0.0294766	0.0334452	0.403835	0.826698	-0.0950291	0.036076	0.970954	0.909346	1.03673
ALM	KCNJ2	Simple mode	10	-0.0168964	0.00452021	0.00464005	0.826698	-0.025756	-0.00803678	0.983246	0.974573	0.991995
ALM	KCNJ2	Weighted median	10	-0.0166708	0.00311712	8.88598e-08	0.826698	-0.0227804	-0.0105613	0.983467	0.977477	0.989494
ALM	KCNJ2	Weighted mode	10	-0.0168964	0.00455551	0.00485247	0.826698	-0.0258252	-0.0079676	0.983246	0.974505	0.992064
ALM	IFRD1	Inverse variance weighted	3	0.0149468	0.00355876	2.6692e-05	0.429359	0.00797161	0.021922	1.01506	1.008	1.02216
ALM	IFRD1	MR Egger	3	0.195022	0.671473	0.820051	0.429359	-1.12106	1.51111	1.21534	0.325933	4.53176
ALM	IFRD1	Simple mode	3	0.015579	0.00503681	0.0905544	0.429359	0.00570683	0.0254511	1.0157	1.00572	1.02578
ALM	IFRD1	Weighted median	3	0.0155786	0.00428449	0.000276864	0.429359	0.00718096	0.0239762	1.0157	1.00721	1.02427
ALM	IFRD1	Weighted mode	3	0.015579	0.00490614	0.0865008	0.429359	0.00596294	0.025195	1.0157	1.00598	1.02552
ALM	HIF1AN	Inverse variance weighted	18	-0.0768425	0.00262221	9.09646e-189	2.14041	-0.081982	-0.0717029	0.926036	0.921289	0.930807
ALM	HIF1AN	MR Egger	18	-0.0967616	0.0208702	0.00027445	2.14041	-0.137667	-0.0558561	0.907772	0.871389	0.945675
ALM	HIF1AN	Simple mode	18	-0.0788216	0.00672889	1.45423e-09	2.14041	-0.0920102	-0.0656329	0.924205	0.912096	0.936475
ALM	HIF1AN	Weighted median	18	-0.078493	0.00419408	3.72149e-78	2.14041	-0.0867134	-0.0702727	0.924508	0.91694	0.93214
ALM	HIF1AN	Weighted mode	18	-0.0787483	0.00654914	9.75668e-10	2.14041	-0.0915846	-0.0659119	0.924273	0.912484	0.936213
ALM	GRK3	Inverse variance weighted	8	-0.00945876	0.00235354	5.84568e-05	0.78537	-0.0140717	-0.00484583	0.990586	0.986027	0.995166
ALM	GRK3	MR Egger	8	-0.00147112	0.00638791	0.825511	0.78537	-0.0139914	0.0110492	0.99853	0.986106	1.01111
ALM	GRK3	Simple mode	8	-0.00679861	0.00420818	0.150221	0.78537	-0.0150466	0.00144942	0.993224	0.985066	1.00145
ALM	GRK3	Weighted median	8	-0.00677937	0.003064	0.0269259	0.78537	-0.0127848	-0.000773934	0.993244	0.987297	0.999226
ALM	GRK3	Weighted mode	8	-0.00671496	0.00432327	0.164316	0.78537	-0.0151886	0.00175864	0.993308	0.984926	1.00176
ALM	GOLM1	Inverse variance weighted	10	0.0127681	0.00277571	4.22592e-06	0.644669	0.00732775	0.0182085	1.01285	1.00735	1.01838
ALM	GOLM1	MR Egger	10	-0.0567895	0.0389625	0.183073	0.644669	-0.133156	0.019577	0.944793	0.875328	1.01977
ALM	GOLM1	Simple mode	10	0.00831139	0.00553455	0.167412	0.644669	-0.00253632	0.0191591	1.00835	0.997467	1.01934
ALM	GOLM1	Weighted median	10	0.00979204	0.00370175	0.00816323	0.644669	0.0025366	0.0170475	1.00984	1.00254	1.01719
ALM	GOLM1	Weighted mode	10	0.00818877	0.00591373	0.199504	0.644669	-0.00340214	0.0197797	1.00822	0.996604	1.01998
ALM	GINM1	Inverse variance weighted	33	0.0149907	0.00144346	2.89495e-25	4.03888	0.0121615	0.0178199	1.0151	1.01224	1.01798
ALM	GINM1	MR Egger	33	-0.00653893	0.0134465	0.630179	4.03888	-0.032894	0.0198161	0.993482	0.967641	1.02001
ALM	GINM1	Simple mode	33	0.0138606	0.00348288	0.000370851	4.03888	0.00703413	0.020687	1.01396	1.00706	1.0209
ALM	GINM1	Weighted median	33	0.0142314	0.00184826	1.3622e-14	4.03888	0.0106088	0.017854	1.01433	1.01067	1.01801
ALM	GINM1	Weighted mode	33	0.0138098	0.00319731	0.000141737	4.03888	0.0075431	0.0200765	1.01391	1.00757	1.02028
ALM	GCDH	Inverse variance weighted	8	0.0299921	0.00286551	1.22999e-25	1.06872	0.0243757	0.0356085	1.03045	1.02468	1.03625
ALM	GCDH	MR Egger	8	0.0536722	0.0289141	0.112806	1.06872	-0.00299931	0.110344	1.05514	0.997005	1.11666
ALM	GCDH	Simple mode	8	0.0319981	0.00519162	0.000461442	1.06872	0.0218225	0.0421737	1.03252	1.02206	1.04308
ALM	GCDH	Weighted median	8	0.0307195	0.00389404	3.05025e-15	1.06872	0.0230871	0.0383518	1.0312	1.02336	1.0391
ALM	GCDH	Weighted mode	8	0.0321086	0.00532406	0.000525858	1.06872	0.0216734	0.0425437	1.03263	1.02191	1.04346
ALM	GCAT	Inverse variance weighted	14	-0.0436218	0.00227643	7.62661e-82	1.17513	-0.0480836	-0.03916	0.957316	0.953054	0.961597
ALM	GCAT	MR Egger	14	-0.041228	0.0133668	0.00946093	1.17513	-0.067427	-0.0150291	0.95961	0.934796	0.985083
ALM	GCAT	Simple mode	14	-0.0447871	0.0053802	1.4432e-06	1.17513	-0.0553323	-0.0342419	0.956201	0.946171	0.966338
ALM	GCAT	Weighted median	14	-0.0442119	0.0034522	1.50095e-37	1.17513	-0.0509782	-0.0374456	0.956751	0.950299	0.963247
ALM	GCAT	Weighted mode	14	-0.0445574	0.00562525	2.49251e-06	1.17513	-0.0555829	-0.0335319	0.956421	0.945934	0.967024
ALM	FLVCR1	Inverse variance weighted	8	-0.0194436	0.00273628	1.19588e-12	0.560854	-0.0248067	-0.0140805	0.980744	0.975499	0.986018
ALM	FLVCR1	MR Egger	8	0.0504755	0.0574019	0.413047	0.560854	-0.0620322	0.162983	1.05177	0.939853	1.17702
ALM	FLVCR1	Simple mode	8	-0.0169794	0.00547529	0.0172955	0.560854	-0.027711	-0.00624787	0.983164	0.972669	0.993772
ALM	FLVCR1	Weighted median	8	-0.017171	0.00361265	2.00405e-06	0.560854	-0.0242518	-0.0100902	0.982976	0.97604	0.989961
ALM	FLVCR1	Weighted mode	8	-0.0170104	0.00480865	0.00950216	0.560854	-0.0264354	-0.00758546	0.983133	0.973911	0.992443
ALM	FASN	Inverse variance weighted	10	0.014797	0.00187829	3.32884e-15	2.37684	0.0111156	0.0184785	1.01491	1.01118	1.01865
ALM	FASN	MR Egger	10	0.00275238	0.0280534	0.924257	2.37684	-0.0522323	0.0577371	1.00276	0.949108	1.05944
ALM	FASN	Simple mode	10	0.0149112	0.00336406	0.00164123	2.37684	0.0083176	0.0215047	1.01502	1.00835	1.02174
ALM	FASN	Weighted median	10	0.0149228	0.00234007	1.80504e-10	2.37684	0.0103363	0.0195094	1.01503	1.01039	1.0197
ALM	FASN	Weighted mode	10	0.0149112	0.003306	0.001467	2.37684	0.0084314	0.0213909	1.01502	1.00847	1.02162
ALM	ETFDH	Inverse variance weighted	33	0.0292426	0.00160336	2.55989e-74	4.68839	0.0261	0.0323852	1.02967	1.02644	1.03292
ALM	ETFDH	MR Egger	33	0.0229798	0.0048752	4.87298e-05	4.68839	0.0134244	0.0325352	1.02325	1.01351	1.03307
ALM	ETFDH	Simple mode	33	0.0268691	0.0037103	3.15717e-08	4.68839	0.0195969	0.0341413	1.02723	1.01979	1.03473
ALM	ETFDH	Weighted median	33	0.0275717	0.0023796	4.81418e-31	4.68839	0.0229077	0.0322357	1.02796	1.02317	1.03276
ALM	ETFDH	Weighted mode	33	0.0272195	0.002986	2.07646e-10	4.68839	0.021367	0.0330721	1.02759	1.0216	1.03363
ALM	ECHDC2	Inverse variance weighted	18	0.0550219	0.00361763	3.06366e-52	1.40774	0.0479314	0.0621125	1.05656	1.0491	1.06408
ALM	ECHDC2	MR Egger	18	0.00457207	0.0411856	0.912988	1.40774	-0.0761517	0.0852958	1.00458	0.926676	1.08904
ALM	ECHDC2	Simple mode	18	0.0613845	0.00855993	1.5651e-06	1.40774	0.044607	0.078162	1.06331	1.04562	1.0813
ALM	ECHDC2	Weighted median	18	0.0560997	0.00518508	2.78426e-27	1.40774	0.0459369	0.0662624	1.0577	1.04701	1.06851
ALM	ECHDC2	Weighted mode	18	0.0479048	0.00840987	2.62483e-05	1.40774	0.0314214	0.0643881	1.04907	1.03192	1.06651
ALM	DLK1	Wald ratio	1	-0.0443258	0.00933175	2.03417e-06	0.0515895	-0.0626161	-0.0260356	0.956642	0.939304	0.9743
ALM	DERL1	Inverse variance weighted	4	0.0219609	0.00457091	1.55143e-06	0.328516	0.0130019	0.0309199	1.0222	1.01309	1.0314
ALM	DERL1	MR Egger	4	-0.028619	0.0505559	0.628383	0.328516	-0.127709	0.0704706	0.971787	0.88011	1.07301
ALM	DERL1	Simple mode	4	0.0199082	0.00719595	0.0697669	0.328516	0.00580418	0.0340123	1.02011	1.00582	1.0346
ALM	DERL1	Weighted median	4	0.0203577	0.00567573	0.000334753	0.328516	0.00923331	0.0314822	1.02057	1.00928	1.03198
ALM	DERL1	Weighted mode	4	0.0200323	0.00748777	0.0753477	0.328516	0.00535623	0.0347083	1.02023	1.00537	1.03532
ALM	DENND5B	Inverse variance weighted	3	0.0412143	0.0071103	6.77429e-09	0.153776	0.0272782	0.0551505	1.04208	1.02765	1.0567
ALM	DENND5B	MR Egger	3	-0.141039	0.392468	0.780371	0.153776	-0.910275	0.628198	0.868456	0.402413	1.87423
ALM	DENND5B	Simple mode	3	0.0397694	0.0112518	0.0715615	0.153776	0.0177158	0.061823	1.04057	1.01787	1.06377
ALM	DENND5B	Weighted median	3	0.0404755	0.00973183	3.19532e-05	0.153776	0.0214011	0.0595499	1.04131	1.02163	1.06136
ALM	DENND5B	Weighted mode	3	0.0395225	0.0111601	0.0713114	0.153776	0.0176486	0.0613963	1.04031	1.01781	1.06332
ALM	DEK	Inverse variance weighted	9	0.030184	0.0038632	5.57459e-15	0.80585	0.0226122	0.0377559	1.03064	1.02287	1.03848
ALM	DEK	MR Egger	9	0.0551381	0.0209399	0.0337572	0.80585	0.0140959	0.0961803	1.05669	1.0142	1.10096
ALM	DEK	Simple mode	9	0.0331924	0.00718504	0.00171099	0.80585	0.0191097	0.047275	1.03375	1.01929	1.04841
ALM	DEK	Weighted median	9	0.0325249	0.00493535	4.39263e-11	0.80585	0.0228516	0.0421982	1.03306	1.02311	1.0431
ALM	DEK	Weighted mode	9	0.0331452	0.00706711	0.00156138	0.80585	0.0192937	0.0469968	1.0337	1.01948	1.04812
ALM	DDAH1	Inverse variance weighted	10	0.05366	0.00331152	4.72044e-59	0.57585	0.0471695	0.0601506	1.05513	1.0483	1.062
ALM	DDAH1	MR Egger	10	0.0335405	0.104053	0.755457	0.57585	-0.170403	0.237484	1.03411	0.843325	1.26805
ALM	DDAH1	Simple mode	10	0.0574892	0.00852975	8.46174e-05	0.57585	0.0407709	0.0742075	1.05917	1.04161	1.07703
ALM	DDAH1	Weighted median	10	0.0568876	0.00524235	1.96086e-27	0.57585	0.0466126	0.0671626	1.05854	1.04772	1.06947
ALM	DDAH1	Weighted mode	10	0.0574892	0.00891446	0.000118283	0.57585	0.0400168	0.0749615	1.05917	1.04083	1.07784
ALM	COL15A1	Inverse variance weighted	3	-0.0711193	0.00831776	1.22776e-17	0.206212	-0.0874221	-0.0548165	0.931351	0.91629	0.946659
ALM	COL15A1	MR Egger	3	-0.142659	0.201777	0.608214	0.206212	-0.538143	0.252825	0.86705	0.583832	1.28766
ALM	COL15A1	Simple mode	3	-0.0729716	0.0136144	0.0330906	0.206212	-0.0996558	-0.0462875	0.929627	0.905149	0.954767
ALM	COL15A1	Weighted median	3	-0.0726716	0.0117986	7.30557e-10	0.206212	-0.095797	-0.0495463	0.929906	0.908648	0.951661
ALM	COL15A1	Weighted mode	3	-0.0729958	0.0151201	0.0403277	0.206212	-0.102631	-0.0433605	0.929605	0.90246	0.957566
ALM	CNP	Inverse variance weighted	12	-0.0626389	0.00283299	2.50251e-108	0.845593	-0.0681915	-0.0570862	0.939283	0.934082	0.944513
ALM	CNP	MR Egger	12	0.0776282	0.0755042	0.328114	0.845593	-0.07036	0.225616	1.08072	0.932058	1.25309
ALM	CNP	Simple mode	12	-0.0652374	0.00804982	5.77467e-06	0.845593	-0.081015	-0.0494598	0.936845	0.92218	0.951743
ALM	CNP	Weighted median	12	-0.0645042	0.00471456	1.30236e-42	0.845593	-0.0737447	-0.0552636	0.937532	0.928909	0.946236
ALM	CNP	Weighted mode	12	-0.0651615	0.00736468	2.47595e-06	0.845593	-0.0795963	-0.0507268	0.936916	0.923489	0.950538
ALM	CHL1	Inverse variance weighted	11	-0.0109623	0.00138276	2.22962e-15	1.64532	-0.0136725	-0.0082521	0.989098	0.986421	0.991782
ALM	CHL1	MR Egger	11	-0.0179542	0.00777833	0.0463708	1.64532	-0.0331997	-0.00270864	0.982206	0.967345	0.997295
ALM	CHL1	Simple mode	11	-0.010869	0.00251528	0.00151023	1.64532	-0.015799	-0.00593911	0.98919	0.984325	0.994078
ALM	CHL1	Weighted median	11	-0.011015	0.00166683	3.88682e-11	1.64532	-0.0142819	-0.00774797	0.989045	0.98582	0.992282
ALM	CHL1	Weighted mode	11	-0.0108951	0.00224632	0.000671186	1.64532	-0.0152979	-0.00649229	0.989164	0.984819	0.993529
ALM	CDH4	Inverse variance weighted	8	-0.0293742	0.0029249	9.88038e-24	0.48838	-0.035107	-0.0236414	0.971053	0.965502	0.976636
ALM	CDH4	MR Egger	8	-0.0387703	0.0734252	0.616432	0.48838	-0.182684	0.105143	0.961972	0.833032	1.11087
ALM	CDH4	Simple mode	8	-0.0280495	0.00565594	0.00163889	0.48838	-0.0391352	-0.0169639	0.97234	0.961621	0.983179
ALM	CDH4	Weighted median	8	-0.0282933	0.00400652	1.64339e-12	0.48838	-0.0361461	-0.0204405	0.972103	0.964499	0.979767
ALM	CDH4	Weighted mode	8	-0.0280495	0.00590882	0.00209064	0.48838	-0.0396308	-0.0164682	0.97234	0.961144	0.983667
ALM	BTBD1	Inverse variance weighted	23	-0.0237577	0.00247573	8.29147e-22	1.82862	-0.0286102	-0.0189053	0.976522	0.971795	0.981272
ALM	BTBD1	MR Egger	23	-0.0106068	0.00867945	0.235226	1.82862	-0.0276185	0.00640493	0.989449	0.972759	1.00643
ALM	BTBD1	Simple mode	23	-0.0217481	0.00678748	0.00409194	1.82862	-0.0350515	-0.00844459	0.978487	0.965556	0.991591
ALM	BTBD1	Weighted median	23	-0.0209847	0.00348738	1.77323e-09	1.82862	-0.02782	-0.0141494	0.979234	0.972563	0.98595
ALM	BTBD1	Weighted mode	23	-0.0198965	0.00644014	0.0053554	1.82862	-0.0325192	-0.00727388	0.9803	0.968004	0.992753
ALM	BMPR1A	Inverse variance weighted	12	0.0288085	0.00321882	3.55403e-19	1.05649	0.0224996	0.0351174	1.02923	1.02275	1.03574
ALM	BMPR1A	MR Egger	12	0.0228424	0.0338068	0.514568	1.05649	-0.0434189	0.0891036	1.02311	0.95751	1.09319
ALM	BMPR1A	Simple mode	12	0.0280666	0.00611365	0.000776503	1.05649	0.0160838	0.0400494	1.02846	1.01621	1.04086
ALM	BMPR1A	Weighted median	12	0.028366	0.00404548	2.35303e-12	1.05649	0.0204369	0.0362951	1.02877	1.02065	1.03696
ALM	BMPR1A	Weighted mode	12	0.0280666	0.00638425	0.00106989	1.05649	0.0155535	0.0405797	1.02846	1.01568	1.04141
ALM	BET1L	Inverse variance weighted	4	-0.0205438	0.00315005	6.94946e-11	0.566236	-0.0267179	-0.0143697	0.979666	0.973636	0.985733
ALM	BET1L	MR Egger	4	-0.0103782	0.261794	0.971979	0.566236	-0.523495	0.502738	0.989675	0.592447	1.65324
ALM	BET1L	Simple mode	4	-0.0208034	0.00486081	0.0234317	0.566236	-0.0303306	-0.0112762	0.979412	0.970125	0.988787
ALM	BET1L	Weighted median	4	-0.0206216	0.00355416	6.54908e-09	0.566236	-0.0275877	-0.0136554	0.97959	0.972789	0.986437
ALM	BET1L	Weighted mode	4	-0.0208034	0.00489359	0.023854	0.566236	-0.0303948	-0.0112119	0.979412	0.970062	0.988851
ALM	AURKA	Inverse variance weighted	4	0.0330631	0.0044423	9.85908e-14	0.3033	0.0243562	0.04177	1.03362	1.02466	1.04265
ALM	AURKA	MR Egger	4	0.00555201	0.0176945	0.783399	0.3033	-0.0291293	0.0402333	1.00557	0.971291	1.04105
ALM	AURKA	Simple mode	4	0.0410354	0.009788	0.0247502	0.3033	0.0218509	0.0602199	1.04189	1.02209	1.06207
ALM	AURKA	Weighted median	4	0.0324187	0.00556808	5.80673e-09	0.3033	0.0215052	0.0433321	1.03295	1.02174	1.04428
ALM	AURKA	Weighted mode	4	0.0260567	0.00653523	0.0282459	0.3033	0.0132476	0.0388657	1.0264	1.01334	1.03963
ALM	ATP9A	Inverse variance weighted	13	0.0122698	0.00237798	2.47274e-07	1.38357	0.00760897	0.0169307	1.01235	1.00764	1.01707
ALM	ATP9A	MR Egger	13	0.00915605	0.0182933	0.626575	1.38357	-0.0266987	0.0450108	1.0092	0.973655	1.04604
ALM	ATP9A	Simple mode	13	0.0132219	0.00462866	0.0144466	1.38357	0.00414973	0.0222941	1.01331	1.00416	1.02254
ALM	ATP9A	Weighted median	13	0.011894	0.0030629	0.000103074	1.38357	0.00589068	0.0178972	1.01196	1.00591	1.01806
ALM	ATP9A	Weighted mode	13	0.0126396	0.00438183	0.013714	1.38357	0.00405126	0.021228	1.01272	1.00406	1.02145
ALM	ATP1B1	Inverse variance weighted	23	0.0118439	0.00173394	8.45419e-12	1.22162	0.00844539	0.0152424	1.01191	1.00848	1.01536
ALM	ATP1B1	MR Egger	23	0.0451478	0.0848936	0.600435	1.22162	-0.121244	0.211539	1.04618	0.885818	1.23558
ALM	ATP1B1	Simple mode	23	0.0113882	0.00381187	0.00678759	1.22162	0.00391688	0.0188594	1.01145	1.00392	1.01904
ALM	ATP1B1	Weighted median	23	0.0117122	0.00223449	1.59224e-07	1.22162	0.00733263	0.0160918	1.01178	1.00736	1.01622
ALM	ATP1B1	Weighted mode	23	0.0113882	0.00366495	0.00513655	1.22162	0.00420484	0.0185715	1.01145	1.00421	1.01874
ALM	ANGPT1	Inverse variance weighted	5	-0.0233007	0.00612418	0.000141971	0.273025	-0.0353041	-0.0112973	0.976969	0.965312	0.988766
ALM	ANGPT1	MR Egger	5	-0.0385435	0.161694	0.826947	0.273025	-0.355465	0.278378	0.96219	0.700848	1.32098
ALM	ANGPT1	Simple mode	5	-0.0227513	0.00945611	0.073875	0.273025	-0.0412853	-0.00421734	0.977506	0.959555	0.995792
ALM	ANGPT1	Weighted median	5	-0.0232886	0.00741732	0.00169086	0.273025	-0.0378266	-0.00875066	0.97698	0.96288	0.991288
ALM	ANGPT1	Weighted mode	5	-0.0226953	0.00911478	0.0674887	0.273025	-0.0405602	-0.00483029	0.97756	0.960251	0.995181
ALM	AMPD3	Inverse variance weighted	7	0.0337584	0.00382995	1.20416e-18	1.05498	0.0262517	0.0412651	1.03433	1.0266	1.04213
ALM	AMPD3	MR Egger	7	0.0291248	0.0172189	0.151538	1.05498	-0.00462416	0.0628738	1.02955	0.995387	1.06489
ALM	AMPD3	Simple mode	7	0.030832	0.00730762	0.00556645	1.05498	0.0165091	0.0451549	1.03131	1.01665	1.04619
ALM	AMPD3	Weighted median	7	0.0316099	0.00502076	3.0576e-10	1.05498	0.0217692	0.0414506	1.03211	1.02201	1.04232
ALM	AMPD3	Weighted mode	7	0.0313778	0.00576908	0.00160394	1.05498	0.0200704	0.0426851	1.03188	1.02027	1.04361
ALM	ALDH6A1	Inverse variance weighted	5	-0.0284607	0.00667466	2.00812e-05	0.263817	-0.041543	-0.0153783	0.971941	0.959308	0.984739
ALM	ALDH6A1	MR Egger	5	0.00573014	0.0477435	0.912055	0.263817	-0.0878472	0.0993074	1.00575	0.915901	1.10441
ALM	ALDH6A1	Simple mode	5	-0.0312703	0.0110131	0.046897	0.263817	-0.0528559	-0.00968468	0.969214	0.948517	0.990362
ALM	ALDH6A1	Weighted median	5	-0.0279526	0.0087915	0.0014753	0.263817	-0.0451839	-0.0107212	0.972434	0.955822	0.989336
ALM	ALDH6A1	Weighted mode	5	-0.0312703	0.0119661	0.0592181	0.263817	-0.0547239	-0.00781674	0.969214	0.946747	0.992214
ALM	ADI1	Inverse variance weighted	5	0.0174596	0.00360639	1.28998e-06	0.648574	0.0103911	0.0245281	1.01761	1.01045	1.02483
ALM	ADI1	MR Egger	5	-0.0188652	0.0191518	0.397238	0.648574	-0.0564028	0.0186724	0.981312	0.945158	1.01885
ALM	ADI1	Simple mode	5	0.0149921	0.00533634	0.0483445	0.648574	0.0045329	0.0254514	1.01511	1.00454	1.02578
ALM	ADI1	Weighted median	5	0.0151242	0.00440785	0.000600915	0.648574	0.00648484	0.0237636	1.01524	1.00651	1.02405
ALM	ADI1	Weighted mode	5	0.0147728	0.00491061	0.039615	0.648574	0.00514799	0.0243976	1.01488	1.00516	1.0247
ALM	ADHFE1	Inverse variance weighted	17	-0.0135371	0.00157431	8.05965e-18	3.66848	-0.0166227	-0.0104514	0.986554	0.983515	0.989603
ALM	ADHFE1	MR Egger	17	-0.0155307	0.0114815	0.1962	3.66848	-0.0380344	0.00697301	0.984589	0.96268	1.007
ALM	ADHFE1	Simple mode	17	-0.0142803	0.00307183	0.000267522	3.66848	-0.0203011	-0.00825955	0.985821	0.979904	0.991774
ALM	ADHFE1	Weighted median	17	-0.0140099	0.00198409	1.65168e-12	3.66848	-0.0178987	-0.0101211	0.986088	0.98226	0.98993
ALM	ADHFE1	Weighted mode	17	-0.0144285	0.0031396	0.000298416	3.66848	-0.0205822	-0.00827493	0.985675	0.979628	0.991759
ALM	ADAMTS3	Inverse variance weighted	3	0.0220347	0.00450366	9.95023e-07	0.162212	0.0132075	0.0308619	1.02228	1.0133	1.03134
ALM	ADAMTS3	MR Egger	3	-0.195869	0.915942	0.865882	0.162212	-1.99111	1.59938	0.82212	0.136543	4.94995
ALM	ADAMTS3	Simple mode	3	0.0212852	0.0068336	0.0894578	0.162212	0.00789131	0.034679	1.02151	1.00792	1.03529
ALM	ADAMTS3	Weighted median	3	0.0214583	0.00607414	0.000411287	0.162212	0.009553	0.0333636	1.02169	1.0096	1.03393
ALM	ADAMTS3	Weighted mode	3	0.0212852	0.00661108	0.0844317	0.162212	0.00832743	0.0342429	1.02151	1.00836	1.03484
ALM	ACADM	Inverse variance weighted	58	-0.00795217	0.00166999	1.91865e-06	8.46411	-0.0112254	-0.00467899	0.992079	0.988837	0.995332
ALM	ACADM	MR Egger	58	-0.0176469	0.0184951	0.344114	8.46411	-0.0538974	0.0186035	0.982508	0.947529	1.01878
ALM	ACADM	Simple mode	58	-0.00307101	0.00365064	0.403736	8.46411	-0.0102263	0.00408423	0.996934	0.989826	1.00409
ALM	ACADM	Weighted median	58	-0.00368584	0.00224874	0.1012	8.46411	-0.00809337	0.000721698	0.996321	0.991939	1.00072
ALM	ACADM	Weighted mode	58	-0.00307101	0.00279998	0.277342	8.46411	-0.00855898	0.00241696	0.996934	0.991478	1.00242
ALM	ABHD18	Inverse variance weighted	55	-0.016706	0.00215539	9.13262e-15	2.81111	-0.0209305	-0.0124814	0.983433	0.979287	0.987596
ALM	ABHD18	MR Egger	55	0.015229	0.0714799	0.832103	2.81111	-0.124872	0.15533	1.01535	0.88261	1.16804
ALM	ABHD18	Simple mode	55	-0.0181267	0.00546029	0.0016191	2.81111	-0.0288289	-0.00742452	0.982037	0.971583	0.992603
ALM	ABHD18	Weighted median	55	-0.0176956	0.00267516	3.72047e-11	2.81111	-0.0229389	-0.0124523	0.98246	0.977322	0.987625
ALM	ABHD18	Weighted mode	55	-0.0181267	0.00582947	0.00298986	2.81111	-0.0295525	-0.00670093	0.982037	0.97088	0.993321
ALM	AAMDC	Inverse variance weighted	9	0.0317241	0.00645954	9.0522e-07	0.590536	0.0190634	0.0443848	1.03223	1.01925	1.04538
ALM	AAMDC	MR Egger	9	0.0351756	0.0538096	0.534178	0.590536	-0.0702912	0.140642	1.0358	0.932122	1.15101
ALM	AAMDC	Simple mode	9	0.0277243	0.0124146	0.056017	0.590536	0.00339162	0.052057	1.02811	1.0034	1.05344
ALM	AAMDC	Weighted median	9	0.0283879	0.00812548	0.000476399	0.590536	0.0124619	0.0443138	1.02879	1.01254	1.04531
ALM	AAMDC	Weighted mode	9	0.0274713	0.0117225	0.0471601	0.590536	0.00449515	0.0504475	1.02785	1.00451	1.05174
HGS	GINM1	MR Egger	33	0.0169682	0.0107137	0.123394	4.03888	-0.00403073	0.0379671	1.01711	0.995977	1.0387
HGS	GINM1	Weighted median	33	0.0366895	0.00168968	1.51824e-104	4.03888	0.0333777	0.0400013	1.03737	1.03394	1.04081
HGS	GINM1	Inverse variance weighted	33	0.036303	0.00113136	6.52195e-226	4.03888	0.0340855	0.0385205	1.03697	1.03467	1.03927
HGS	GINM1	Simple mode	33	0.0366891	0.00318578	6.4283e-13	4.03888	0.030445	0.0429332	1.03737	1.03091	1.04387
HGS	GINM1	Weighted mode	33	0.036636	0.00281277	2.45499e-14	4.03888	0.0311229	0.042149	1.03732	1.03161	1.04305
HGS	WIPI1	MR Egger	5	0.0401321	0.0286536	0.255848	0.420791	-0.016029	0.0962931	1.04095	0.984099	1.10108
HGS	WIPI1	Weighted median	5	0.020818	0.00550371	0.000155243	0.420791	0.0100307	0.0316052	1.02104	1.01008	1.03211
HGS	WIPI1	Inverse variance weighted	5	0.0221789	0.00430696	2.61108e-07	0.420791	0.0137373	0.0306206	1.02243	1.01383	1.03109
HGS	WIPI1	Simple mode	5	0.0187501	0.00747599	0.0661959	0.420791	0.00409712	0.033403	1.01893	1.00411	1.03397
HGS	WIPI1	Weighted mode	5	0.0191016	0.00720711	0.0569588	0.420791	0.00497569	0.0332276	1.01929	1.00499	1.03379
HGS	MAPK10	MR Egger	42	-0.0242775	0.00406818	5.24813e-07	2.93048	-0.0322511	-0.0163039	0.976015	0.968263	0.983828
HGS	MAPK10	Weighted median	42	-0.0215464	0.00144666	3.61312e-50	2.93048	-0.0243818	-0.0187109	0.978684	0.975913	0.981463
HGS	MAPK10	Inverse variance weighted	42	-0.0183849	0.000948267	9.76003e-84	2.93048	-0.0202435	-0.0165263	0.981783	0.97996	0.983609
HGS	MAPK10	Simple mode	42	-0.0221904	0.00318375	1.8172e-08	2.93048	-0.0284305	-0.0159503	0.978054	0.97197	0.984176
HGS	MAPK10	Weighted mode	42	-0.0221462	0.00358125	2.36836e-07	2.93048	-0.0291654	-0.0151269	0.978097	0.971256	0.984987
HGS	ACSS1	MR Egger	5	0.123591	0.479424	0.813241	0.355128	-0.81608	1.06326	1.13155	0.442161	2.8958
HGS	ACSS1	Weighted median	5	-0.026855	0.00497962	6.92932e-08	0.355128	-0.0366151	-0.017095	0.973502	0.964047	0.98305
HGS	ACSS1	Inverse variance weighted	5	-0.0265174	0.00374201	1.37647e-12	0.355128	-0.0338517	-0.0191831	0.973831	0.966715	0.981
HGS	ACSS1	Simple mode	5	-0.0273621	0.00605611	0.0106738	0.355128	-0.0392321	-0.0154922	0.973009	0.961527	0.984627
HGS	ACSS1	Weighted mode	5	-0.0273444	0.00632064	0.0123867	0.355128	-0.0397328	-0.0149559	0.973026	0.961046	0.985155
HGS	ACTG1	MR Egger	10	0.00999945	0.0127088	0.454067	1.28095	-0.0149099	0.0349088	1.01005	0.985201	1.03553
HGS	ACTG1	Weighted median	10	-0.00981988	0.0028457	0.000558968	1.28095	-0.0153974	-0.00424231	0.990228	0.98472	0.995767
HGS	ACTG1	Inverse variance weighted	10	-0.0119857	0.00251965	1.966e-06	1.28095	-0.0169242	-0.00704717	0.988086	0.983218	0.992978
HGS	ACTG1	Simple mode	10	-0.0104184	0.00441573	0.042645	1.28095	-0.0190732	-0.00176354	0.989636	0.981108	0.998238
HGS	ACTG1	Weighted mode	10	-0.00927404	0.0038567	0.0395941	1.28095	-0.0168332	-0.00171492	0.990769	0.983308	0.998287
HGS	CNP	MR Egger	11	-0.0695301	0.0587467	0.266906	0.774587	-0.184674	0.0456134	0.932832	0.831376	1.04667
HGS	CNP	Weighted median	11	-0.00853632	0.00283375	0.00259209	0.774587	-0.0140905	-0.00298218	0.9915	0.986008	0.997022
HGS	CNP	Inverse variance weighted	11	-0.00892977	0.002331	0.000127692	0.774587	-0.0134985	-0.004361	0.99111	0.986592	0.995648
HGS	CNP	Simple mode	11	-0.00887279	0.00437379	0.0699647	0.774587	-0.0174454	-0.000300166	0.991166	0.982706	0.9997
HGS	CNP	Weighted mode	11	-0.00887279	0.00442081	0.0725308	0.774587	-0.0175376	-0.000207993	0.991166	0.982615	0.999792
HGS	TKT	MR Egger	8	0.0555635	0.0578932	0.374239	0.630839	-0.0579072	0.169034	1.05714	0.943738	1.18416
HGS	TKT	Weighted median	8	0.0111178	0.00349588	0.00147153	0.630839	0.00426582	0.0179697	1.01118	1.00427	1.01813
HGS	TKT	Inverse variance weighted	8	0.0115793	0.00300583	0.000117018	0.630839	0.0056879	0.0174708	1.01165	1.0057	1.01762
HGS	TKT	Simple mode	8	0.0113185	0.0054365	0.0758666	0.630839	0.000662973	0.021974	1.01138	1.00066	1.02222
HGS	TKT	Weighted mode	8	0.0113185	0.00529873	0.0700384	0.630839	0.000933005	0.021704	1.01138	1.00093	1.02194
HGS	ECHDC2	MR Egger	18	0.0129248	0.0325658	0.696697	1.40774	-0.0509041	0.0767538	1.01301	0.95037	1.07978
HGS	ECHDC2	Weighted median	18	0.0139943	0.00348781	6.0115e-05	1.40774	0.00715823	0.0208304	1.01409	1.00718	1.02105
HGS	ECHDC2	Inverse variance weighted	18	0.0139296	0.00286773	1.18961e-06	1.40774	0.00830885	0.0195504	1.01403	1.00834	1.01974
HGS	ECHDC2	Simple mode	18	0.0140664	0.00555842	0.0215504	1.40774	0.00317189	0.0249609	1.01417	1.00318	1.02528
HGS	ECHDC2	Weighted mode	18	0.0140354	0.00566774	0.0240834	1.40774	0.00292665	0.0251442	1.01413	1.00293	1.02546
HGS	PSD4	Inverse variance weighted	2	0.0126965	0.00329433	0.000116184	0.230928	0.00623959	0.0191533	1.01278	1.00626	1.01934
HGS	SMAD3	MR Egger	4	0.0491441	0.257096	0.866054	0.441339	-0.454765	0.553053	1.05037	0.634597	1.73855
HGS	SMAD3	Weighted median	4	-0.0264861	0.00354866	8.41435e-14	0.441339	-0.0334414	-0.0195307	0.973862	0.967112	0.980659
HGS	SMAD3	Inverse variance weighted	4	-0.0268335	0.00287038	8.89587e-21	0.441339	-0.0324595	-0.0212076	0.973523	0.968062	0.979016
HGS	SMAD3	Simple mode	4	-0.0262696	0.0049235	0.0128697	0.441339	-0.0359196	-0.0166195	0.974072	0.964718	0.983518
HGS	SMAD3	Weighted mode	4	-0.0262613	0.00478886	0.0119269	0.441339	-0.0356474	-0.0168751	0.974081	0.96498	0.983266
HGS	XRCC5	MR Egger	13	0.00613247	0.0112283	0.595858	0.973518	-0.015875	0.0281399	1.00615	0.98425	1.02854
HGS	XRCC5	Weighted median	13	-0.0133354	0.00543895	0.0142127	0.973518	-0.0239958	-0.00267511	0.986753	0.97629	0.997328
HGS	XRCC5	Inverse variance weighted	13	-0.0167712	0.00396627	2.35295e-05	0.973518	-0.0245451	-0.00899733	0.983369	0.975754	0.991043
HGS	XRCC5	Simple mode	13	-0.0141292	0.0080718	0.10554	0.973518	-0.02995	0.0016915	0.98597	0.970494	1.00169
HGS	XRCC5	Weighted mode	13	-0.0129533	0.00772395	0.119371	0.973518	-0.0280922	0.00218567	0.98713	0.972299	1.00219
HGS	DEPTOR	MR Egger	12	-0.00560481	0.0142565	0.702467	0.959539	-0.0335476	0.022338	0.994411	0.967009	1.02259
HGS	DEPTOR	Weighted median	12	0.0113886	0.00304276	0.000181956	0.959539	0.00542475	0.0173524	1.01145	1.00544	1.0175
HGS	DEPTOR	Inverse variance weighted	12	0.0112473	0.00226902	7.1631e-07	0.959539	0.00679999	0.0156945	1.01131	1.00682	1.01582
HGS	DEPTOR	Simple mode	12	0.0155522	0.00498517	0.00975541	0.959539	0.00578124	0.0253231	1.01567	1.0058	1.02565
HGS	DEPTOR	Weighted mode	12	0.0065681	0.00442951	0.166201	0.959539	-0.00211374	0.0152499	1.00659	0.997888	1.01537
HGS	MGAT3	MR Egger	9	0.0347219	0.0194164	0.116872	0.705933	-0.00333419	0.0727779	1.03533	0.996671	1.07549
HGS	MGAT3	Weighted median	9	0.018774	0.00241495	7.59995e-15	0.705933	0.0140407	0.0235073	1.01895	1.01414	1.02379
HGS	MGAT3	Inverse variance weighted	9	0.0180546	0.00183592	8.02676e-23	0.705933	0.0144562	0.021653	1.01822	1.01456	1.02189
HGS	MGAT3	Simple mode	9	0.0190869	0.00384744	0.0011056	0.705933	0.0115459	0.0266279	1.01927	1.01161	1.02699
HGS	MGAT3	Weighted mode	9	0.0190333	0.00337261	0.000485077	0.705933	0.012423	0.0256436	1.01922	1.0125	1.02598
HGS	POLE	MR Egger	18	-0.00846825	0.00548857	0.142403	3.19738	-0.0192259	0.00228935	0.991568	0.980958	1.00229
HGS	POLE	Weighted median	18	-0.0139476	0.00181362	1.46583e-14	3.19738	-0.0175023	-0.0103929	0.986149	0.98265	0.989661
HGS	POLE	Inverse variance weighted	18	-0.0118673	0.00134084	8.70358e-19	3.19738	-0.0144953	-0.00923921	0.988203	0.985609	0.990803
HGS	POLE	Simple mode	18	-0.0139951	0.00287244	0.000143293	3.19738	-0.0196251	-0.00836512	0.986102	0.980566	0.99167
HGS	POLE	Weighted mode	18	-0.0141584	0.00291261	0.000146687	3.19738	-0.0198672	-0.00844973	0.985941	0.980329	0.991586
HGS	IFRD1	MR Egger	3	0.248435	0.520869	0.716674	0.429359	-0.772469	1.26934	1.28202	0.461871	3.5585
HGS	IFRD1	Weighted median	3	0.0152356	0.00336243	5.86719e-06	0.429359	0.0086452	0.0218259	1.01535	1.00868	1.02207
HGS	IFRD1	Inverse variance weighted	3	0.0146391	0.00278191	1.42314e-07	0.429359	0.00918653	0.0200916	1.01475	1.00923	1.02029
HGS	IFRD1	Simple mode	3	0.0154783	0.00378476	0.0549117	0.429359	0.00806017	0.0228964	1.0156	1.00809	1.02316
HGS	IFRD1	Weighted mode	3	0.0154783	0.00392101	0.0585896	0.429359	0.00779311	0.0231635	1.0156	1.00782	1.02343
HGS	STXBP4	MR Egger	16	0.0234143	0.0323561	0.481202	1.32952	-0.0400037	0.0868324	1.02369	0.960786	1.09071
HGS	STXBP4	Weighted median	16	-0.00579931	0.00170338	0.000662663	1.32952	-0.00913794	-0.00246067	0.994217	0.990904	0.997542
HGS	STXBP4	Inverse variance weighted	16	-0.00563015	0.001388	4.98559e-05	1.32952	-0.00835064	-0.00290967	0.994386	0.991684	0.997095
HGS	STXBP4	Simple mode	16	-0.00709208	0.00285697	0.0253723	1.32952	-0.0126917	-0.00149242	0.992933	0.987388	0.998509
HGS	STXBP4	Weighted mode	16	-0.00709208	0.00280931	0.023348	1.32952	-0.0125983	-0.00158584	0.992933	0.987481	0.998415
HGS	HCLS1	MR Egger	6	0.0613812	0.21139	0.785965	0.340676	-0.352943	0.475705	1.0633	0.702617	1.60915
HGS	HCLS1	Weighted median	6	-0.0284299	0.00537354	1.21831e-07	0.340676	-0.0389621	-0.0178978	0.97197	0.961787	0.982261
HGS	HCLS1	Inverse variance weighted	6	-0.0290136	0.00418433	4.09485e-12	0.340676	-0.0372149	-0.0208123	0.971403	0.963469	0.979403
HGS	HCLS1	Simple mode	6	-0.0274679	0.00732767	0.0133141	0.340676	-0.0418301	-0.0131056	0.972906	0.959033	0.98698
HGS	HCLS1	Weighted mode	6	-0.0274205	0.00753344	0.014906	0.340676	-0.0421861	-0.012655	0.972952	0.958691	0.987425
HGS	TMEM245	MR Egger	22	0.00368384	0.0227985	0.873256	1.42698	-0.0410012	0.0483689	1.00369	0.959828	1.04956
HGS	TMEM245	Weighted median	22	0.013295	0.00295418	6.78244e-06	1.42698	0.0075048	0.0190852	1.01338	1.00753	1.01927
HGS	TMEM245	Inverse variance weighted	22	0.0134844	0.00230265	4.74021e-09	1.42698	0.00897121	0.0179976	1.01358	1.00901	1.01816
HGS	TMEM245	Simple mode	22	0.0139665	0.00525102	0.0146576	1.42698	0.00367455	0.0242585	1.01406	1.00368	1.02456
HGS	TMEM245	Weighted mode	22	0.0137014	0.00527301	0.0167743	1.42698	0.00336634	0.0240365	1.0138	1.00337	1.02433
HGS	MFHAS1	MR Egger	49	0.00767024	0.00807472	0.347019	4.30692	-0.00815622	0.0234967	1.0077	0.991877	1.02377
HGS	MFHAS1	Weighted median	49	0.00705643	0.00127255	2.9376e-08	4.30692	0.00456223	0.00955062	1.00708	1.00457	1.0096
HGS	MFHAS1	Inverse variance weighted	49	0.00698952	0.000921028	3.22828e-14	4.30692	0.0051843	0.00879473	1.00701	1.0052	1.00883
HGS	MFHAS1	Simple mode	49	0.00715122	0.00282231	0.0146018	4.30692	0.00161949	0.012683	1.00718	1.00162	1.01276
HGS	MFHAS1	Weighted mode	49	0.00750893	0.00280641	0.0101717	4.30692	0.00200836	0.0130095	1.00754	1.00201	1.01309
HGS	SPG21	MR Egger	10	-7.42099e-05	0.00731673	0.992156	1.69853	-0.014415	0.0142666	0.999926	0.985688	1.01437
HGS	SPG21	Weighted median	10	0.00513275	0.00200365	0.0104159	1.69853	0.00120561	0.0090599	1.00515	1.00121	1.0091
HGS	SPG21	Inverse variance weighted	10	0.00619674	0.00163576	0.000151687	1.69853	0.00299065	0.00940283	1.00622	1.003	1.00945
HGS	SPG21	Simple mode	10	0.00483738	0.0028421	0.122954	1.69853	-0.000733139	0.0104079	1.00485	0.999267	1.01046
HGS	SPG21	Weighted mode	10	0.00483738	0.00264131	0.100268	1.69853	-0.000339595	0.0100144	1.00485	0.99966	1.01006
HGS	RXRA	MR Egger	8	-0.0268011	0.0160905	0.146837	1.03085	-0.0583385	0.00473641	0.973555	0.943331	1.00475
HGS	RXRA	Weighted median	8	-0.0144314	0.00351975	4.12949e-05	1.03085	-0.0213301	-0.00753266	0.985672	0.978896	0.992496
HGS	RXRA	Inverse variance weighted	8	-0.0134025	0.00294999	5.53954e-06	1.03085	-0.0191845	-0.00762055	0.986687	0.980998	0.992408
HGS	RXRA	Simple mode	8	-0.0147649	0.00503061	0.0218679	1.03085	-0.0246249	-0.00490489	0.985344	0.975676	0.995107
HGS	RXRA	Weighted mode	8	-0.0148096	0.0047704	0.0172138	1.03085	-0.0241596	-0.00545964	0.9853	0.97613	0.994555
HGS	DECR1	MR Egger	19	-0.0373498	0.0907778	0.685889	1.43534	-0.215274	0.140575	0.963339	0.80632	1.15094
HGS	DECR1	Weighted median	19	-0.0276844	0.00494144	2.11273e-08	1.43534	-0.0373697	-0.0179992	0.972695	0.96332	0.982162
HGS	DECR1	Inverse variance weighted	19	-0.0291794	0.00378883	1.34559e-14	1.43534	-0.0366055	-0.0217533	0.971242	0.964056	0.978482
HGS	DECR1	Simple mode	19	-0.0267394	0.00799145	0.00359657	1.43534	-0.0424026	-0.0110762	0.973615	0.958484	0.988985
HGS	DECR1	Weighted mode	19	-0.0266392	0.00874335	0.00694072	1.43534	-0.0437762	-0.00950228	0.973712	0.957168	0.990543
HGS	SENP7	MR Egger	38	-0.00187485	0.00999015	0.852189	2.87962	-0.0214555	0.0177058	0.998127	0.978773	1.01786
HGS	SENP7	Weighted median	38	0.00868037	0.0016887	2.74332e-07	2.87962	0.00537052	0.0119902	1.00872	1.00538	1.01206
HGS	SENP7	Inverse variance weighted	38	0.00960848	0.00127292	4.4066e-14	2.87962	0.00711356	0.0121034	1.00965	1.00714	1.01218
HGS	SENP7	Simple mode	38	0.00856836	0.00293536	0.0059445	2.87962	0.00281505	0.0143217	1.00861	1.00282	1.01442
HGS	SENP7	Weighted mode	38	0.00856836	0.00300501	0.00708024	2.87962	0.00267855	0.0144582	1.00861	1.00268	1.01456
HGS	HIF1AN	MR Egger	17	-0.0302735	0.0165219	0.0868299	2.00702	-0.0626565	0.00210947	0.97018	0.939266	1.00211
HGS	HIF1AN	Weighted median	17	-0.0261154	0.00278649	7.10661e-21	2.00702	-0.0315769	-0.0206539	0.974223	0.968916	0.979558
HGS	HIF1AN	Inverse variance weighted	17	-0.0255012	0.00211798	2.18048e-33	2.00702	-0.0296525	-0.02135	0.974821	0.970783	0.978876
HGS	HIF1AN	Simple mode	17	-0.0265176	0.00453483	2.47468e-05	2.00702	-0.0354058	-0.0176293	0.973831	0.965214	0.982525
HGS	HIF1AN	Weighted mode	17	-0.026549	0.0044315	1.88411e-05	2.00702	-0.0352347	-0.0178632	0.9738	0.965379	0.982295
HGS	RBL2	MR Egger	9	-0.153571	0.264052	0.57908	0.940924	-0.671112	0.363971	0.85764	0.51114	1.43903
HGS	RBL2	Weighted median	9	-0.0221642	0.00430504	2.62696e-07	0.940924	-0.030602	-0.0137263	0.97808	0.969861	0.986368
HGS	RBL2	Inverse variance weighted	9	-0.0223781	0.00344097	7.85162e-11	0.940924	-0.0291224	-0.0156338	0.97787	0.971298	0.984488
HGS	RBL2	Simple mode	9	-0.0225579	0.00631749	0.00728616	0.940924	-0.0349402	-0.0101756	0.977695	0.965663	0.989876
HGS	RBL2	Weighted mode	9	-0.0225153	0.00648069	0.00839071	0.940924	-0.0352174	-0.00981311	0.977736	0.965396	0.990235
HGS	TECPR2	MR Egger	11	0.0298403	0.0194565	0.159473	0.775298	-0.00829442	0.067975	1.03029	0.99174	1.07034
HGS	TECPR2	Weighted median	11	0.0172486	0.00247472	3.1714e-12	0.775298	0.0123981	0.022099	1.0174	1.01248	1.02235
HGS	TECPR2	Inverse variance weighted	11	0.0170595	0.00182287	8.08198e-21	0.775298	0.0134866	0.0206323	1.01721	1.01358	1.02085
HGS	TECPR2	Simple mode	11	0.017568	0.00365352	0.00071445	0.775298	0.0104071	0.0247289	1.01772	1.01046	1.02504
HGS	TECPR2	Weighted mode	11	0.0175406	0.0034819	0.000508375	0.775298	0.0107161	0.0243651	1.0177	1.01077	1.02466
HGS	KCNJ2	MR Egger	10	-0.021061	0.026129	0.443518	0.826698	-0.072274	0.0301519	0.979159	0.930276	1.03061
HGS	KCNJ2	Weighted median	10	-0.00845433	0.00224192	0.000162574	0.826698	-0.0128485	-0.00406018	0.991581	0.987234	0.995948
HGS	KCNJ2	Inverse variance weighted	10	-0.00813975	0.001884	1.55704e-05	0.826698	-0.0118324	-0.00444711	0.991893	0.988237	0.995563
HGS	KCNJ2	Simple mode	10	-0.00865157	0.003655	0.0421122	0.826698	-0.0158154	-0.00148776	0.991386	0.984309	0.998513
HGS	KCNJ2	Weighted mode	10	-0.00876624	0.00350556	0.0338249	0.826698	-0.0156371	-0.00189534	0.991272	0.984484	0.998106
HGS	FBXO45	MR Egger	8	-0.0035552	0.0161517	0.833081	0.803068	-0.0352125	0.0281021	0.996451	0.9654	1.0285
HGS	FBXO45	Weighted median	8	0.0123938	0.00394652	0.00168695	0.803068	0.00465862	0.020129	1.01247	1.00467	1.02033
HGS	FBXO45	Inverse variance weighted	8	0.0115615	0.00304819	0.000148894	0.803068	0.00558705	0.017536	1.01163	1.0056	1.01769
HGS	FBXO45	Simple mode	8	0.0192448	0.00726426	0.0329781	0.803068	0.00500681	0.0334827	1.01943	1.00502	1.03405
HGS	FBXO45	Weighted mode	8	0.0190721	0.00566885	0.0120123	0.803068	0.00796117	0.0301831	1.01926	1.00799	1.03064
HGS	DEK	MR Egger	9	-0.0534047	0.0165315	0.014442	0.80585	-0.0858063	-0.021003	0.947996	0.917772	0.979216
HGS	DEK	Weighted median	9	-0.0228879	0.00413614	3.1367e-08	0.80585	-0.0309947	-0.014781	0.977372	0.969481	0.985328
HGS	DEK	Inverse variance weighted	9	-0.017589	0.0031055	1.48044e-08	0.80585	-0.0236757	-0.0115022	0.982565	0.976602	0.988564
HGS	DEK	Simple mode	9	-0.0230399	0.00652309	0.00770892	0.80585	-0.0358251	-0.0102546	0.977224	0.964809	0.989798
HGS	DEK	Weighted mode	9	-0.0229935	0.00610137	0.00547671	0.80585	-0.0349522	-0.0110348	0.977269	0.965652	0.989026
HGS	RANBP9	MR Egger	3	-0.025774	0.51013	0.967862	0.219412	-1.02563	0.97408	0.974555	0.358571	2.64873
HGS	RANBP9	Weighted median	3	0.0257229	0.00787279	0.00108571	0.219412	0.0102923	0.0411536	1.02606	1.01035	1.04201
HGS	RANBP9	Inverse variance weighted	3	0.0254054	0.00614964	3.60875e-05	0.219412	0.0133521	0.0374587	1.02573	1.01344	1.03817
HGS	RANBP9	Simple mode	3	0.0258541	0.00838108	0.0909731	0.219412	0.00942718	0.042281	1.02619	1.00947	1.04319
HGS	RANBP9	Weighted mode	3	0.0258541	0.00857723	0.0946881	0.219412	0.00904273	0.0426655	1.02619	1.00908	1.04359
HGS	MDM1	MR Egger	6	-0.0261837	0.0257542	0.3668	0.420452	-0.0766619	0.0242944	0.974156	0.926203	1.02459
HGS	MDM1	Weighted median	6	-0.0201422	0.00351512	1.00339e-08	0.420452	-0.0270318	-0.0132525	0.980059	0.97333	0.986835
HGS	MDM1	Inverse variance weighted	6	-0.0197473	0.00283657	3.36209e-12	0.420452	-0.025307	-0.0141876	0.980446	0.975011	0.985913
HGS	MDM1	Simple mode	6	-0.0202408	0.00470449	0.00769761	0.420452	-0.0294616	-0.01102	0.979963	0.970968	0.989041
HGS	MDM1	Weighted mode	6	-0.0202715	0.00495993	0.00947413	0.420452	-0.029993	-0.01055	0.979933	0.970452	0.989505
HGS	ADHFE1	MR Egger	15	-0.0171414	0.00968238	0.100097	3.25489	-0.0361189	0.00183604	0.983005	0.964526	1.00184
HGS	ADHFE1	Weighted median	15	-0.00707262	0.00165821	1.99706e-05	3.25489	-0.0103227	-0.00382254	0.992952	0.98973	0.996185
HGS	ADHFE1	Inverse variance weighted	15	-0.00662757	0.00131476	4.63376e-07	3.25489	-0.00920451	-0.00405064	0.993394	0.990838	0.995958
HGS	ADHFE1	Simple mode	15	-0.00760639	0.00255467	0.00998817	3.25489	-0.0126136	-0.00259923	0.992422	0.987466	0.997404
HGS	ADHFE1	Weighted mode	15	-0.00768486	0.00231668	0.00508544	3.25489	-0.0122256	-0.00314416	0.992345	0.987849	0.996861
HGS	TXNDC16	MR Egger	9	0.026845	0.0921184	0.779178	0.48787	-0.153707	0.207397	1.02721	0.857523	1.23047
HGS	TXNDC16	Weighted median	9	0.014364	0.00403876	0.000375783	0.48787	0.00644801	0.02228	1.01447	1.00647	1.02253
HGS	TXNDC16	Inverse variance weighted	9	0.0144693	0.00311924	3.50578e-06	0.48787	0.00835555	0.020583	1.01457	1.00839	1.0208
HGS	TXNDC16	Simple mode	9	0.0145011	0.00579148	0.0367207	0.48787	0.00314974	0.0258524	1.01461	1.00315	1.02619
HGS	TXNDC16	Weighted mode	9	0.0144611	0.00578628	0.0369882	0.48787	0.00311995	0.0258022	1.01457	1.00312	1.02614
HGS	PEPD	MR Egger	12	-0.0127852	0.0144515	0.397095	1.80817	-0.0411102	0.0155399	0.987296	0.959723	1.01566
HGS	PEPD	Weighted median	12	-0.00508117	0.00196593	0.00974864	1.80817	-0.00893438	-0.00122796	0.994932	0.991105	0.998773
HGS	PEPD	Inverse variance weighted	12	-0.00554644	0.00135933	4.49804e-05	1.80817	-0.00821072	-0.00288216	0.994469	0.991823	0.997122
HGS	PEPD	Simple mode	12	-0.00230638	0.00324359	0.49185	1.80817	-0.00866381	0.00405104	0.997696	0.991374	1.00406
HGS	PEPD	Weighted mode	12	-0.00256962	0.00331943	0.455179	1.80817	-0.00907569	0.00393645	0.997434	0.990965	1.00394
HGS	OSBPL3	MR Egger	4	-0.0320522	0.0385845	0.493519	0.424094	-0.107678	0.0435735	0.968456	0.897917	1.04454
HGS	OSBPL3	Weighted median	4	0.00886996	0.00299762	0.00308633	0.424094	0.00299464	0.0147453	1.00891	1.003	1.01485
HGS	OSBPL3	Inverse variance weighted	4	0.0105863	0.00247625	1.91017e-05	0.424094	0.00573286	0.0154398	1.01064	1.00575	1.01556
HGS	OSBPL3	Simple mode	4	0.0141417	0.00441895	0.0493229	0.424094	0.00548055	0.0228029	1.01424	1.0055	1.02306
HGS	OSBPL3	Weighted mode	4	0.00827287	0.0039911	0.12989	0.424094	0.000450315	0.0160954	1.00831	1.00045	1.01623
HGS	CDH4	MR Egger	8	-0.0104243	0.0578004	0.862815	0.48838	-0.123713	0.102864	0.98963	0.883633	1.10834
HGS	CDH4	Weighted median	8	-0.0140941	0.00298703	2.37658e-06	0.48838	-0.0199487	-0.00823956	0.986005	0.980249	0.991794
HGS	CDH4	Inverse variance weighted	8	-0.0147527	0.00230502	1.5512e-10	0.48838	-0.0192705	-0.0102349	0.985356	0.980914	0.989817
HGS	CDH4	Simple mode	8	-0.0139347	0.00403641	0.0106587	0.48838	-0.0218461	-0.00602336	0.986162	0.978391	0.993995
HGS	CDH4	Weighted mode	8	-0.0139123	0.00406612	0.0111124	0.48838	-0.0218819	-0.00594272	0.986184	0.978356	0.994075
HGS	GPX7	MR Egger	3	-0.0209427	0.0919315	0.857407	0.205861	-0.201128	0.159243	0.979275	0.817807	1.17262
HGS	GPX7	Weighted median	3	0.0166949	0.00565694	0.00316519	0.205861	0.00560729	0.0277825	1.01684	1.00562	1.02817
HGS	GPX7	Inverse variance weighted	3	0.0175561	0.00447294	8.67443e-05	0.205861	0.00878914	0.0263231	1.01771	1.00883	1.02667
HGS	GPX7	Simple mode	3	0.0150412	0.00700949	0.165026	0.205861	0.0013026	0.0287798	1.01515	1.0013	1.0292
HGS	GPX7	Weighted mode	3	0.0154287	0.00659214	0.144113	0.205861	0.00250812	0.0283493	1.01555	1.00251	1.02875
HGS	ACAT1	MR Egger	39	0.00209658	0.00404835	0.607621	4.72649	-0.00583818	0.0100313	1.0021	0.994179	1.01008
HGS	ACAT1	Weighted median	39	0.00884245	0.00182507	1.2662e-06	4.72649	0.00526531	0.0124196	1.00888	1.00528	1.0125
HGS	ACAT1	Inverse variance weighted	39	0.00796728	0.00133937	2.70599e-09	4.72649	0.0053421	0.0105925	1.008	1.00536	1.01065
HGS	ACAT1	Simple mode	39	0.0139902	0.00374556	0.000614296	4.72649	0.00664893	0.0213315	1.01409	1.00667	1.02156
HGS	ACAT1	Weighted mode	39	0.0139902	0.00336895	0.000179041	4.72649	0.00738709	0.0205934	1.01409	1.00741	1.02081
HGS	VKORC1L1	MR Egger	3	-0.000636216	0.238485	0.998302	0.152219	-0.468067	0.466795	0.999364	0.626211	1.59487
HGS	VKORC1L1	Weighted median	3	0.0410072	0.0093087	1.05659e-05	0.152219	0.0227622	0.0592523	1.04186	1.02302	1.06104
HGS	VKORC1L1	Inverse variance weighted	3	0.0405528	0.00646706	3.59482e-10	0.152219	0.0278774	0.0532283	1.04139	1.02827	1.05467
HGS	VKORC1L1	Simple mode	3	0.0413734	0.0104149	0.0579173	0.152219	0.0209602	0.0617866	1.04224	1.02118	1.06374
HGS	VKORC1L1	Weighted mode	3	0.0413617	0.0100398	0.0541747	0.152219	0.0216838	0.0610396	1.04223	1.02192	1.06294
HGS	CTSF	Wald ratio	1	0.0513461	0.010682	1.5337e-06	0.0569773	0.0304094	0.0722828	1.05269	1.03088	1.07496
HGS	FLVCR1	MR Egger	8	0.00922655	0.044808	0.843668	0.560854	-0.0785972	0.0970503	1.00927	0.924412	1.10192
HGS	FLVCR1	Weighted median	8	0.0144348	0.00268685	7.76978e-08	0.560854	0.00916861	0.0197011	1.01454	1.00921	1.0199
HGS	FLVCR1	Inverse variance weighted	8	0.0142542	0.0021399	2.71686e-11	0.560854	0.01006	0.0184484	1.01436	1.01011	1.01862
HGS	FLVCR1	Simple mode	8	0.0151468	0.00404774	0.00724346	0.560854	0.00721319	0.0230803	1.01526	1.00724	1.02335
HGS	FLVCR1	Weighted mode	8	0.0146352	0.00407755	0.00886648	0.560854	0.00664319	0.0226272	1.01474	1.00667	1.02289
HGS	ARHGAP19	MR Egger	9	-0.00659977	0.0636347	0.920306	0.550349	-0.131324	0.118124	0.993422	0.876934	1.12538
HGS	ARHGAP19	Weighted median	9	-0.0427291	0.00417484	1.38305e-24	0.550349	-0.0509118	-0.0345465	0.958171	0.950362	0.966043
HGS	ARHGAP19	Inverse variance weighted	9	-0.0428966	0.00265125	7.0065e-59	0.550349	-0.048093	-0.0377001	0.95801	0.953045	0.963002
HGS	ARHGAP19	Simple mode	9	-0.042161	0.00654671	0.000200419	0.550349	-0.0549926	-0.0293294	0.958715	0.946492	0.971096
HGS	ARHGAP19	Weighted mode	9	-0.0412033	0.00643242	0.000207896	0.550349	-0.0538108	-0.0285957	0.959634	0.947611	0.971809
HGS	FAM57B	MR Egger	16	-0.0254221	0.00789706	0.00618007	1.97362	-0.0409004	-0.00994391	0.974898	0.959925	0.990105
HGS	FAM57B	Weighted median	16	-0.0269388	0.00208176	2.66154e-38	1.97362	-0.031019	-0.0228586	0.973421	0.969457	0.977401
HGS	FAM57B	Inverse variance weighted	16	-0.0270945	0.00149201	1.07624e-73	1.97362	-0.0300188	-0.0241701	0.973269	0.970427	0.97612
HGS	FAM57B	Simple mode	16	-0.0272101	0.00327454	5.37798e-07	1.97362	-0.0336282	-0.020792	0.973157	0.966931	0.979423
HGS	FAM57B	Weighted mode	16	-0.0271479	0.00298034	1.68112e-07	1.97362	-0.0329894	-0.0213064	0.973217	0.967549	0.978919
HGS	THRSP	MR Egger	8	-0.0329584	0.0199121	0.148967	0.518912	-0.0719862	0.00606938	0.967579	0.930544	1.00609
HGS	THRSP	Weighted median	8	-0.0141046	0.00365569	0.000114196	0.518912	-0.0212698	-0.00693946	0.985994	0.978955	0.993085
HGS	THRSP	Inverse variance weighted	8	-0.0181057	0.0025361	9.38781e-13	0.518912	-0.0230765	-0.013135	0.982057	0.977188	0.986951
HGS	THRSP	Simple mode	8	-0.013143	0.00565968	0.0532207	0.518912	-0.024236	-0.00205001	0.986943	0.976055	0.997952
HGS	THRSP	Weighted mode	8	-0.013143	0.00543151	0.0461078	0.518912	-0.0237887	-0.00249724	0.986943	0.976492	0.997506
HGS	ZMPSTE24	MR Egger	5	-0.051281	0.0823568	0.577625	0.308044	-0.2127	0.110138	0.950012	0.808398	1.11643
HGS	ZMPSTE24	Weighted median	5	-0.0407183	0.00738598	3.5293e-08	0.308044	-0.0551948	-0.0262418	0.9601	0.946301	0.9741
HGS	ZMPSTE24	Inverse variance weighted	5	-0.0406263	0.00523964	8.92941e-15	0.308044	-0.050896	-0.0303566	0.960188	0.950377	0.9701
HGS	ZMPSTE24	Simple mode	5	-0.0407638	0.00898415	0.0105187	0.308044	-0.0583727	-0.0231548	0.960056	0.943298	0.977111
HGS	ZMPSTE24	Weighted mode	5	-0.0407638	0.00881453	0.00984697	0.308044	-0.0580402	-0.0234873	0.960056	0.943612	0.976786
HGS	LRRN3	MR Egger	16	0.000538237	0.0162836	0.974098	0.964243	-0.0313777	0.0324541	1.00054	0.96911	1.03299
HGS	LRRN3	Weighted median	16	-0.0129146	0.00277381	3.22572e-06	0.964243	-0.0183512	-0.0074779	0.987168	0.981816	0.99255
HGS	LRRN3	Inverse variance weighted	16	-0.014043	0.00210415	2.48991e-11	0.964243	-0.0181671	-0.00991886	0.986055	0.981997	0.99013
HGS	LRRN3	Simple mode	16	-0.0114281	0.00442612	0.0208328	0.964243	-0.0201033	-0.00275293	0.988637	0.980097	0.997251
HGS	LRRN3	Weighted mode	16	-0.0113893	0.00431785	0.0186426	0.964243	-0.0198523	-0.00292635	0.988675	0.980343	0.997078
HGS	DDN	MR Egger	25	0.00892433	0.00291134	0.0054786	4.23774	0.0032181	0.0146306	1.00896	1.00322	1.01474
HGS	DDN	Weighted median	25	0.00966685	0.00113298	1.4354e-17	4.23774	0.00744621	0.0118875	1.00971	1.00747	1.01196
HGS	DDN	Inverse variance weighted	25	0.00925926	0.000860505	5.3019e-27	4.23774	0.00757267	0.0109459	1.0093	1.0076	1.01101
HGS	DDN	Simple mode	25	0.00906994	0.00178239	3.32103e-05	4.23774	0.00557647	0.0125634	1.00911	1.00559	1.01264
HGS	DDN	Weighted mode	25	0.00938166	0.00138153	5.04437e-07	4.23774	0.00667386	0.0120895	1.00943	1.0067	1.01216
HGS	RIMKLB	Inverse variance weighted	2	-0.023613	0.00568047	3.22625e-05	0.130901	-0.0347467	-0.0124793	0.976664	0.96585	0.987598
HGS	CACNG1	MR Egger	11	0.0147741	0.0549436	0.794073	0.770042	-0.0929154	0.122464	1.01488	0.911271	1.13028
HGS	CACNG1	Weighted median	11	-0.0145863	0.00362905	5.83682e-05	0.770042	-0.0216992	-0.00747335	0.98552	0.978535	0.992555
HGS	CACNG1	Inverse variance weighted	11	-0.0128511	0.00287728	7.95468e-06	0.770042	-0.0184905	-0.00721161	0.987231	0.981679	0.992814
HGS	CACNG1	Simple mode	11	-0.015438	0.0057236	0.0224186	0.770042	-0.0266563	-0.00421977	0.984681	0.973696	0.995789
HGS	CACNG1	Weighted mode	11	-0.0153506	0.00557427	0.0203442	0.770042	-0.0262762	-0.00442501	0.984767	0.974066	0.995585
HGS	TMEM8B	MR Egger	13	-0.0025184	0.00646607	0.704357	2.65004	-0.0151919	0.0101551	0.997485	0.984923	1.01021
HGS	TMEM8B	Weighted median	13	-0.0101724	0.00191903	1.15307e-07	2.65004	-0.0139336	-0.00641106	0.989879	0.986163	0.993609
HGS	TMEM8B	Inverse variance weighted	13	-0.0117477	0.0014253	1.69046e-16	2.65004	-0.0145412	-0.00895406	0.988321	0.985564	0.991086
HGS	TMEM8B	Simple mode	13	-0.00982051	0.00301308	0.00683758	2.65004	-0.0157261	-0.00391487	0.990228	0.984397	0.996093
HGS	TMEM8B	Weighted mode	13	-0.00982051	0.00267741	0.00321923	2.65004	-0.0150682	-0.00457279	0.990228	0.985045	0.995438
HGS	ATG7	MR Egger	26	-0.00151914	0.0101646	0.882444	3.00283	-0.0214417	0.0184035	0.998482	0.978787	1.01857
HGS	ATG7	Weighted median	26	-0.00272906	0.001259	0.0301856	3.00283	-0.00519669	-0.000261427	0.997275	0.994817	0.999739
HGS	ATG7	Inverse variance weighted	26	-0.00414621	0.000983318	2.48066e-05	3.00283	-0.00607351	-0.00221891	0.995862	0.993945	0.997784
HGS	ATG7	Simple mode	26	-0.00193713	0.00225322	0.398114	3.00283	-0.00635343	0.00247917	0.998065	0.993667	1.00248
HGS	ATG7	Weighted mode	26	-0.00211537	0.00217359	0.339769	3.00283	-0.00637561	0.00214486	0.997887	0.993645	1.00215
HGS	WDR4	MR Egger	13	-0.00621275	0.0294163	0.836592	1.24244	-0.0638686	0.0514431	0.993807	0.938128	1.05279
HGS	WDR4	Weighted median	13	-0.0121551	0.0034619	0.000446254	1.24244	-0.0189404	-0.00536976	0.987918	0.981238	0.994645
HGS	WDR4	Inverse variance weighted	13	-0.0120622	0.00288541	2.91004e-05	1.24244	-0.0177176	-0.00640675	0.98801	0.982438	0.993614
HGS	WDR4	Simple mode	13	-0.0130852	0.00538534	0.0317455	1.24244	-0.0236404	-0.00252991	0.987	0.976637	0.997473
HGS	WDR4	Weighted mode	13	-0.0110539	0.00553039	0.0688042	1.24244	-0.0218935	-0.000214373	0.989007	0.978344	0.999786
HGS	GCAT	MR Egger	13	0.0203898	0.0107678	0.0848654	1.11079	-0.000715068	0.0414948	1.0206	0.999285	1.04237
HGS	GCAT	Weighted median	13	0.0196225	0.00248721	3.03697e-15	1.11079	0.0147476	0.0244974	1.01982	1.01486	1.0248
HGS	GCAT	Inverse variance weighted	13	0.0190878	0.00182795	1.59059e-25	1.11079	0.015505	0.0226706	1.01927	1.01563	1.02293
HGS	GCAT	Simple mode	13	0.0201676	0.00350545	9.11718e-05	1.11079	0.013297	0.0270383	1.02037	1.01339	1.02741
HGS	GCAT	Weighted mode	13	0.0199843	0.00366908	0.00014846	1.11079	0.0127929	0.0271757	1.02019	1.01288	1.02755
HGS	PARK7	MR Egger	29	-0.0194249	0.00637343	0.00510872	5.23242	-0.0319169	-0.00693301	0.980763	0.968587	0.993091
HGS	PARK7	Weighted median	29	-0.0101012	0.00158952	2.086e-10	5.23242	-0.0132166	-0.00698572	0.98995	0.98687	0.993039
HGS	PARK7	Inverse variance weighted	29	-0.00816128	0.00121138	1.6149e-11	5.23242	-0.0105356	-0.00578698	0.991872	0.98952	0.99423
HGS	PARK7	Simple mode	29	-0.0101252	0.00272823	0.000906186	5.23242	-0.0154725	-0.00477786	0.989926	0.984647	0.995234
HGS	PARK7	Weighted mode	29	-0.0103961	0.00239603	0.000168377	5.23242	-0.0150923	-0.00569988	0.989658	0.985021	0.994316
HGS	MAP6	MR Egger	8	0.00242937	0.0271669	0.931655	0.74555	-0.0508178	0.0556765	1.00243	0.950452	1.05726
HGS	MAP6	Weighted median	8	-0.00767589	0.0025214	0.00233229	0.74555	-0.0126178	-0.00273394	0.992353	0.987461	0.99727
HGS	MAP6	Inverse variance weighted	8	-0.00778177	0.00199702	9.75168e-05	0.74555	-0.0116959	-0.00386761	0.992248	0.988372	0.99614
HGS	MAP6	Simple mode	8	-0.00714666	0.0035183	0.0817575	0.74555	-0.0140425	-0.000250805	0.992879	0.986056	0.999749
HGS	MAP6	Weighted mode	8	-0.00726908	0.00382694	0.0992863	0.74555	-0.0147699	0.000231722	0.992757	0.985339	1.00023
HGS	DDX56	MR Egger	7	0.0045084	0.0504503	0.932262	0.591397	-0.0943742	0.103391	1.00452	0.909942	1.10892
HGS	DDX56	Weighted median	7	0.0191211	0.00518702	0.000227506	0.591397	0.00895454	0.0292877	1.01931	1.00899	1.02972
HGS	DDX56	Inverse variance weighted	7	0.0193141	0.00424357	5.3296e-06	0.591397	0.0109967	0.0276315	1.0195	1.01106	1.02802
HGS	DDX56	Simple mode	7	0.0192018	0.00726456	0.0383749	0.591397	0.00496329	0.0334404	1.01939	1.00498	1.03401
HGS	DDX56	Weighted mode	7	0.0192389	0.00737567	0.0402052	0.591397	0.00478258	0.0336952	1.01943	1.00479	1.03427
HGS	SUN1	MR Egger	10	0.00376354	0.0261826	0.889259	0.675143	-0.0475544	0.0550815	1.00377	0.953559	1.05663
HGS	SUN1	Weighted median	10	-0.0196262	0.00348052	1.7116e-08	0.675143	-0.026448	-0.0128044	0.980565	0.973899	0.987277
HGS	SUN1	Inverse variance weighted	10	-0.0198713	0.00264985	6.42957e-14	0.675143	-0.0250649	-0.0146776	0.980325	0.975247	0.98543
HGS	SUN1	Simple mode	10	-0.0225572	0.00533938	0.00222399	0.675143	-0.0330224	-0.012092	0.977695	0.967517	0.987981
HGS	SUN1	Weighted mode	10	-0.0195455	0.00498387	0.0035016	0.675143	-0.0293139	-0.00977715	0.980644	0.971112	0.99027
HGS	ATP1B1	MR Egger	22	0.0576403	0.0680875	0.407256	1.17056	-0.0758113	0.191092	1.05933	0.926991	1.21057
HGS	ATP1B1	Weighted median	22	0.0127183	0.00191467	3.08248e-11	1.17056	0.00896559	0.0164711	1.0128	1.00901	1.01661
HGS	ATP1B1	Inverse variance weighted	22	0.0124974	0.0014186	1.25509e-18	1.17056	0.00971697	0.0152779	1.01258	1.00976	1.0154
HGS	ATP1B1	Simple mode	22	0.0127529	0.00330961	0.000922156	1.17056	0.00626603	0.0192397	1.01283	1.00629	1.01943
HGS	ATP1B1	Weighted mode	22	0.0127529	0.00319997	0.000672929	1.17056	0.00648092	0.0190248	1.01283	1.0065	1.01921
HGS	DENND5B	MR Egger	3	-0.08295	0.307582	0.832303	0.153776	-0.68581	0.51991	0.920397	0.503682	1.68188
HGS	DENND5B	Weighted median	3	0.0369359	0.0079871	3.75604e-06	0.153776	0.0212812	0.0525906	1.03763	1.02151	1.054
HGS	DENND5B	Inverse variance weighted	3	0.0370922	0.00558002	2.98494e-11	0.153776	0.0261553	0.048029	1.03779	1.0265	1.0492
HGS	DENND5B	Simple mode	3	0.037421	0.00917502	0.0551858	0.153776	0.019438	0.0554041	1.03813	1.01963	1.05697
HGS	DENND5B	Weighted mode	3	0.0367607	0.00913119	0.05652	0.153776	0.0188636	0.0546579	1.03744	1.01904	1.05618
HGS	NMB	MR Egger	16	-0.00436317	0.0209184	0.83778	1.15167	-0.0453632	0.0366369	0.995646	0.95565	1.03732
HGS	NMB	Weighted median	16	0.00583708	0.00166461	0.000453904	1.15167	0.00257445	0.00909971	1.00585	1.00258	1.00914
HGS	NMB	Inverse variance weighted	16	0.00614732	0.00134407	4.79306e-06	1.15167	0.00351293	0.0087817	1.00617	1.00352	1.00882
HGS	NMB	Simple mode	16	0.00580544	0.00270604	0.0487011	1.15167	0.000501594	0.0111093	1.00582	1.0005	1.01117
HGS	NMB	Weighted mode	16	0.00578649	0.00276312	0.0536385	1.15167	0.000370774	0.0112022	1.0058	1.00037	1.01127
HGS	NUDT13	MR Egger	50	0.00961981	0.0151894	0.529529	4.96771	-0.0201514	0.039391	1.00967	0.98005	1.04018
HGS	NUDT13	Weighted median	50	-0.00970202	0.000915744	3.15407e-26	4.96771	-0.0114969	-0.00790716	0.990345	0.988569	0.992124
HGS	NUDT13	Inverse variance weighted	50	-0.0097922	0.000720409	4.43305e-42	4.96771	-0.0112042	-0.0083802	0.990256	0.988858	0.991655
HGS	NUDT13	Simple mode	50	-0.00915971	0.00191643	1.64031e-05	4.96771	-0.0129159	-0.00540351	0.990882	0.987167	0.994611
HGS	NUDT13	Weighted mode	50	-0.00917755	0.00183976	8.04874e-06	4.96771	-0.0127835	-0.00557162	0.990864	0.987298	0.994444
HGS	NPR2	MR Egger	5	0.0702777	0.0587314	0.317407	0.292071	-0.0448359	0.185391	1.07281	0.956154	1.20369
HGS	NPR2	Weighted median	5	0.0212925	0.00476143	7.75373e-06	0.292071	0.0119601	0.0306249	1.02152	1.01203	1.0311
HGS	NPR2	Inverse variance weighted	5	0.0209991	0.00372292	1.69582e-08	0.292071	0.0137021	0.028296	1.02122	1.0138	1.0287
HGS	NPR2	Simple mode	5	0.0224352	0.00635638	0.0242403	0.292071	0.0099767	0.0348937	1.02269	1.01003	1.03551
HGS	NPR2	Weighted mode	5	0.0226703	0.00665716	0.027142	0.292071	0.00962228	0.0357184	1.02293	1.00967	1.03636

## Sheet: Supplementary Table S6
outcome	exposure	egger_intercept	se	pval
sarcopenia	ZMPSTE24	0.0337935	0.0523499	0.564557
sarcopenia	XRCC5	-0.0106217	0.00961185	0.292715
sarcopenia	USP40	0.0130738	0.0240993	0.604308
sarcopenia	TMEM8B	-0.00581893	0.00930231	0.543333
sarcopenia	TMEM245	0.0109195	0.0227019	0.635742
sarcopenia	TECPR2	0.0129174	0.0249391	0.616978
sarcopenia	SEMA4A	0.0215803	0.022931	0.389863
sarcopenia	RXRA	-0.00140515	0.0164589	0.934742
sarcopenia	RBL2	-0.157938	0.189004	0.430957
sarcopenia	RANBP9	-0.059239	0.416796	0.91012
sarcopenia	POLE	0.00558173	0.00736879	0.459132
sarcopenia	PEPD	0.0158237	0.0204452	0.455268
sarcopenia	NMB	-0.00377767	0.0316574	0.906598
sarcopenia	MGAT3	0.00308918	0.0274213	0.913079
sarcopenia	MDM1	0.0182115	0.0313536	0.5925
sarcopenia	MAPRE3	-0.00561336	0.0121026	0.647139
sarcopenia	MAPK10	0.0117093	0.00962202	0.230589
sarcopenia	LACC1	-0.0168557	0.00857536	0.0641337
sarcopenia	KCNJ2	-0.0108943	0.0381207	0.782304
sarcopenia	HCLS1	-0.154427	0.216847	0.515708
sarcopenia	GPX7	0.0514821	0.0955049	0.685256
sarcopenia	GINM1	0.00699767	0.013115	0.597451
sarcopenia	GATM	0.00882743	0.0115121	0.453142
sarcopenia	FGFR3	-0.224864	0.145389	0.182621
sarcopenia	FDFT1	-0.00797241	0.0244842	0.761037
sarcopenia	FBXL22	-0.040823	0.0358165	0.268542
sarcopenia	FAM57B	0.00210232	0.00933486	0.824666
sarcopenia	ETFDH	-0.00620764	0.00504216	0.227527
sarcopenia	ECHDC2	-0.00673587	0.0199172	0.739614
sarcopenia	DDAH1	0.0389503	0.0740525	0.613165
sarcopenia	CTNNAL1	0.00568217	0.00493005	0.2548
sarcopenia	CPXM1	NA	NA	NA
sarcopenia	CIB2	0.0136663	0.00735584	0.0718632
sarcopenia	BCL2L13	0.0219387	0.0190098	0.270938
sarcopenia	ATG7	0.00624338	0.0157333	0.695004
sarcopenia	ARHGAP19	0.0526536	0.0636257	0.435225
sarcopenia	AKIP1	0.00101623	0.121949	0.993584
sarcopenia	ADHFE1	-0.00589128	0.0138749	0.677157
sarcopenia	ACSS1	0.108636	0.43954	0.820735
sarcopenia	ABHD18	0.0399466	0.147324	0.787351
ALM	WIPI1	-0.0103197	0.00660589	0.216174
ALM	VKORC1L1	0.00510281	0.0470546	0.923543
ALM	USP40	-0.00765635	0.0061395	0.25248
ALM	UACA	-0.0182482	0.0385808	0.650616
ALM	TPM2	NA	NA	NA
ALM	THRSP	-0.00426254	0.00477421	0.4016
ALM	TECPR2	0.00376324	0.0064626	0.574653
ALM	SUN1	-0.00250722	0.0059654	0.685333
ALM	STBD1	-0.00950555	0.013404	0.496187
ALM	SMAD3	-0.0561887	0.0848982	0.576131
ALM	SLC38A4	-0.0166514	0.0158656	0.371026
ALM	SLC35F5	0.00368241	0.00230371	0.138245
ALM	SACS	0.00139799	0.0105809	0.900038
ALM	RXRA	-0.00114846	0.00423467	0.795323
ALM	ROCK2	-0.0169954	0.033622	0.702046
ALM	RIMKLB	NA	NA	NA
ALM	RBL2	-0.00684327	0.0485281	0.891829
ALM	PSD4	NA	NA	NA
ALM	PRKCE	-0.0116713	0.0218927	0.688192
ALM	PRKAB2	0.00793276	0.00740145	0.304899
ALM	POMT1	-0.00576364	0.00485288	0.259975
ALM	PHYH	-8.88447e-05	0.00227781	0.969976
ALM	NPR2	-0.00180578	0.0124839	0.891984
ALM	NMB	0.00386603	0.0080904	0.639643
ALM	MGAT3	-0.0130569	0.00706188	0.101644
ALM	MFHAS1	0.00155127	0.00241598	0.52387
ALM	MDM1	-0.000807055	0.00805242	0.924988
ALM	MAST4	0.00507407	0.00393339	0.226083
ALM	LRRN3	-0.005254	0.00392907	0.202476
ALM	LIMS1	0.00841384	0.0234212	0.72318
ALM	KCNJ2	0.00402718	0.00982131	0.692534
ALM	IFRD1	-0.0564325	0.210425	0.833194
ALM	HIF1AN	0.00415423	0.00431807	0.350336
ALM	GRK3	-0.0031697	0.00235656	0.227218
ALM	GOLM1	0.0185765	0.0103791	0.111275
ALM	GINM1	0.00536437	0.00333099	0.117439
ALM	GCDH	-0.00592243	0.00719583	0.441963
ALM	GCAT	-0.000579478	0.00318852	0.858822
ALM	FLVCR1	-0.0217996	0.0178766	0.268432
ALM	FASN	0.00386154	0.0089738	0.678326
ALM	ETFDH	0.00173933	0.00127864	0.183546
ALM	ECHDC2	0.00626953	0.00509845	0.236588
ALM	DERL1	0.0112425	0.0111912	0.420888
ALM	DENND5B	0.0281223	0.0605493	0.723193
ALM	DEK	-0.00473592	0.00390586	0.264645
ALM	DDAH1	0.00367022	0.0189718	0.851423
ALM	COL15A1	0.0100975	0.0284558	0.78292
ALM	CNP	-0.031641	0.01702	0.0926596
ALM	CHL1	0.00315003	0.00344854	0.384829
ALM	CDH4	0.00215968	0.0168633	0.902279
ALM	BTBD1	-0.00304316	0.00192846	0.129505
ALM	BMPR1A	0.00103394	0.00583215	0.862826
ALM	BET1L	-0.00742291	0.191148	0.972551
ALM	AURKA	0.00727351	0.00452834	0.249458
ALM	ATP9A	0.000853094	0.00496561	0.866714
ALM	ATP1B1	-0.012576	0.0320504	0.698729
ALM	ANGPT1	0.00291741	0.0309254	0.930789
ALM	AMPD3	0.000923895	0.00334727	0.793582
ALM	ALDH6A1	-0.00525744	0.00726932	0.521823
ALM	ADI1	0.00940056	0.00486767	0.148988
ALM	ADHFE1	0.000615295	0.0035101	0.863194
ALM	ADAMTS3	0.0586628	0.246582	0.85131
ALM	ACADM	0.00201035	0.00381957	0.600738
ALM	ABHD18	-0.0160852	0.035987	0.656716
ALM	AAMDC	-0.00155755	0.0241066	0.95029
HGS	GINM1	0.00482673	0.00265962	0.0792392
HGS	WIPI1	-0.00328761	0.00518749	0.571259
HGS	MAPK10	0.00293922	0.00197331	0.144202
HGS	ACSS1	-0.0277662	0.0886783	0.774702
HGS	ACTG1	-0.00649455	0.00369391	0.116771
HGS	CNP	0.0136746	0.0132458	0.328843
HGS	TKT	-0.00806962	0.0106071	0.475617
HGS	ECHDC2	0.000124821	0.00402988	0.975674
HGS	PSD4	NA	NA	NA
HGS	SMAD3	-0.0197945	0.0669772	0.79544
HGS	XRCC5	-0.0042352	0.00194281	0.0518704
HGS	DEPTOR	0.0041697	0.00348252	0.258793
HGS	MGAT3	-0.00500045	0.00579914	0.417095
HGS	POLE	-0.000952026	0.00149071	0.532095
HGS	IFRD1	-0.0732601	0.163212	0.731405
HGS	STXBP4	-0.00853493	0.00949934	0.384124
HGS	HCLS1	-0.0186531	0.043612	0.690887
HGS	TMEM245	0.00198637	0.00459715	0.670301
HGS	MFHAS1	-0.000161846	0.00190729	0.932736
HGS	SPG21	0.0018837	0.00214221	0.404862
HGS	RXRA	0.00280122	0.00330703	0.429452
HGS	DECR1	0.000777637	0.00863244	0.929274
HGS	SENP7	0.00228923	0.00197533	0.254122
HGS	HIF1AN	0.000994825	0.0034157	0.774848
HGS	RBL2	0.0189588	0.0381552	0.634492
HGS	TECPR2	-0.00332469	0.00503896	0.525907
HGS	KCNJ2	0.0038071	0.00767857	0.633362
HGS	FBXO45	0.00306911	0.00321952	0.377258
HGS	DEK	0.00683239	0.00309997	0.063354
HGS	RANBP9	0.00844947	0.0842138	0.936339
HGS	MDM1	0.00160072	0.00636603	0.813858
HGS	ADHFE1	0.00327435	0.00298747	0.292957
HGS	TXNDC16	-0.00370299	0.0275474	0.896852
HGS	PEPD	0.00241341	0.00479682	0.625771
HGS	OSBPL3	0.0144543	0.0130531	0.383493
HGS	CDH4	-0.00099479	0.0132737	0.942695
HGS	GPX7	0.00809	0.0192953	0.747256
HGS	ACAT1	0.00126027	0.000820124	0.132879
HGS	VKORC1L1	0.00675465	0.0390952	0.891084
HGS	FLVCR1	0.00156762	0.0139553	0.914224
HGS	ARHGAP19	-0.00735026	0.0128751	0.585927
HGS	FAM57B	-0.000432019	0.00200332	0.83237
HGS	THRSP	0.00329517	0.00438168	0.480481
HGS	ZMPSTE24	0.00136486	0.0105285	0.905059
HGS	LRRN3	-0.00280402	0.00310515	0.381788
HGS	DDN	0.000136065	0.00112987	0.905192
HGS	RIMKLB	NA	NA	NA
HGS	CACNG1	-0.00434395	0.00862783	0.626718
HGS	TMEM8B	-0.00283544	0.00193767	0.171358
HGS	ATG7	-0.000827418	0.00318641	0.797332
HGS	WDR4	-0.00150177	0.00751589	0.845273
HGS	GCAT	-0.000319371	0.00260288	0.904558
HGS	PARK7	0.00293192	0.00162876	0.0830293
HGS	MAP6	-0.00273407	0.00725437	0.719228
HGS	DDX56	0.0019806	0.00672499	0.780201
HGS	SUN1	-0.00430285	0.00474223	0.390734
HGS	ATP1B1	-0.017043	0.0256999	0.514802
HGS	DENND5B	0.0185216	0.0474498	0.76308
HGS	NMB	0.00324527	0.00644551	0.622447
HGS	NUDT13	-0.0119974	0.00937709	0.206894
HGS	NPR2	-0.00923856	0.0109886	0.46222

## Sheet: Supplementary Table S7
outcome	exposure	method	Q	Q_df	Q_pval
sarcopenia	ZMPSTE24	MR Egger	0.0663002	3	0.995549
sarcopenia	ZMPSTE24	Inverse variance weighted	0.48301	4	0.975134
sarcopenia	XRCC5	MR Egger	2.82071	11	0.992889
sarcopenia	XRCC5	Inverse variance weighted	4.04188	12	0.982669
sarcopenia	USP40	MR Egger	0.543406	7	0.999272
sarcopenia	USP40	Inverse variance weighted	0.837711	8	0.99908
sarcopenia	TMEM8B	MR Egger	4.56656	12	0.970915
sarcopenia	TMEM8B	Inverse variance weighted	4.95785	13	0.976109
sarcopenia	TMEM245	MR Egger	4.9002	20	0.999763
sarcopenia	TMEM245	Inverse variance weighted	5.13156	21	0.999836
sarcopenia	TECPR2	MR Egger	1.76266	9	0.994689
sarcopenia	TECPR2	Inverse variance weighted	2.03095	10	0.996097
sarcopenia	SEMA4A	MR Egger	0.43443	5	0.994328
sarcopenia	SEMA4A	Inverse variance weighted	1.3201	6	0.970538
sarcopenia	RXRA	MR Egger	5.06027	6	0.536107
sarcopenia	RXRA	Inverse variance weighted	5.06756	7	0.651719
sarcopenia	RBL2	MR Egger	0.205061	7	0.999973
sarcopenia	RBL2	Inverse variance weighted	0.903341	8	0.998788
sarcopenia	RANBP9	MR Egger	0.00281987	1	0.95765
sarcopenia	RANBP9	Inverse variance weighted	0.0230206	2	0.988556
sarcopenia	POLE	MR Egger	9.46875	17	0.924399
sarcopenia	POLE	Inverse variance weighted	10.0425	18	0.930509
sarcopenia	PEPD	MR Egger	0.397982	11	1
sarcopenia	PEPD	Inverse variance weighted	0.996993	12	0.999986
sarcopenia	NMB	MR Egger	3.88473	15	0.998091
sarcopenia	NMB	Inverse variance weighted	3.89897	16	0.999066
sarcopenia	MGAT3	MR Egger	2.13884	8	0.976457
sarcopenia	MGAT3	Inverse variance weighted	2.15153	9	0.988838
sarcopenia	MDM1	MR Egger	0.0717267	4	0.999372
sarcopenia	MDM1	Inverse variance weighted	0.409106	5	0.995075
sarcopenia	MAPRE3	MR Egger	4.14922	23	0.999995
sarcopenia	MAPRE3	Inverse variance weighted	4.36434	24	0.999997
sarcopenia	MAPK10	MR Egger	2.77948	41	1
sarcopenia	MAPK10	Inverse variance weighted	4.2604	42	1
sarcopenia	LACC1	MR Egger	12.6119	19	0.857833
sarcopenia	LACC1	Inverse variance weighted	16.4755	20	0.686724
sarcopenia	KCNJ2	MR Egger	0.324794	8	0.999975
sarcopenia	KCNJ2	Inverse variance weighted	0.406467	9	0.999988
sarcopenia	HCLS1	MR Egger	0.14515	4	0.99749
sarcopenia	HCLS1	Inverse variance weighted	0.652304	5	0.985483
sarcopenia	GPX7	MR Egger	0.137727	1	0.710551
sarcopenia	GPX7	Inverse variance weighted	0.428304	2	0.807226
sarcopenia	GINM1	MR Egger	16.9288	31	0.981028
sarcopenia	GINM1	Inverse variance weighted	17.2135	32	0.984655
sarcopenia	GATM	MR Egger	5.04412	18	0.99879
sarcopenia	GATM	Inverse variance weighted	5.6321	19	0.998665
sarcopenia	FGFR3	MR Egger	2.01075	5	0.847656
sarcopenia	FGFR3	Inverse variance weighted	4.40282	6	0.622335
sarcopenia	FDFT1	MR Egger	0.531084	4	0.970405
sarcopenia	FDFT1	Inverse variance weighted	0.637109	5	0.986241
sarcopenia	FBXL22	MR Egger	0.967944	19	1
sarcopenia	FBXL22	Inverse variance weighted	2.26705	20	1
sarcopenia	FAM57B	MR Egger	3.06459	16	0.999805
sarcopenia	FAM57B	Inverse variance weighted	3.11531	17	0.999909
sarcopenia	ETFDH	MR Egger	16.044	31	0.987722
sarcopenia	ETFDH	Inverse variance weighted	17.5597	32	0.981937
sarcopenia	ECHDC2	MR Egger	0.155708	16	1
sarcopenia	ECHDC2	Inverse variance weighted	0.270083	17	1
sarcopenia	DDAH1	MR Egger	0.714677	8	0.999489
sarcopenia	DDAH1	Inverse variance weighted	0.991335	9	0.999457
sarcopenia	CTNNAL1	MR Egger	11.0062	48	1
sarcopenia	CTNNAL1	Inverse variance weighted	12.3346	49	1
sarcopenia	CPXM1	Inverse variance weighted	0.00697607	1	0.933436
sarcopenia	CIB2	MR Egger	24.5088	34	0.884312
sarcopenia	CIB2	Inverse variance weighted	27.9605	35	0.795113
sarcopenia	BCL2L13	MR Egger	0.665937	12	0.999999
sarcopenia	BCL2L13	Inverse variance weighted	1.99782	13	0.999775
sarcopenia	ATG7	MR Egger	10.6973	24	0.991012
sarcopenia	ATG7	Inverse variance weighted	10.8548	25	0.993626
sarcopenia	ARHGAP19	MR Egger	0.353479	7	0.999826
sarcopenia	ARHGAP19	Inverse variance weighted	1.03832	8	0.997994
sarcopenia	AKIP1	MR Egger	0.523997	7	0.999354
sarcopenia	AKIP1	Inverse variance weighted	0.524067	8	0.999841
sarcopenia	ADHFE1	MR Egger	1.15853	15	0.999999
sarcopenia	ADHFE1	Inverse variance weighted	1.33881	16	0.999999
sarcopenia	ACSS1	MR Egger	0.0821258	3	0.993893
sarcopenia	ACSS1	Inverse variance weighted	0.143213	4	0.997555
sarcopenia	ABHD18	MR Egger	1.3571	52	1
sarcopenia	ABHD18	Inverse variance weighted	1.43062	53	1
ALM	WIPI1	MR Egger	0.522607	3	0.913897
ALM	WIPI1	Inverse variance weighted	2.96306	4	0.564026
ALM	VKORC1L1	MR Egger	0.0163831	2	0.991842
ALM	VKORC1L1	Inverse variance weighted	0.0281433	3	0.998755
ALM	USP40	MR Egger	4.59168	7	0.709651
ALM	USP40	Inverse variance weighted	6.14685	8	0.630787
ALM	UACA	MR Egger	0.0540556	7	1
ALM	UACA	Inverse variance weighted	0.277772	8	0.999986
ALM	TPM2	Inverse variance weighted	8.34939e-05	1	0.992709
ALM	THRSP	MR Egger	1.62899	7	0.977505
ALM	THRSP	Inverse variance weighted	2.42613	8	0.965087
ALM	TECPR2	MR Egger	2.58379	9	0.978544
ALM	TECPR2	Inverse variance weighted	2.92288	10	0.983181
ALM	SUN1	MR Egger	6.27198	8	0.616795
ALM	SUN1	Inverse variance weighted	6.44863	9	0.694312
ALM	STBD1	MR Egger	1.44362	9	0.997544
ALM	STBD1	Inverse variance weighted	1.94652	10	0.996734
ALM	SMAD3	MR Egger	0.267975	2	0.874601
ALM	SMAD3	Inverse variance weighted	0.706003	3	0.871791
ALM	SLC38A4	MR Egger	0.169018	3	0.982429
ALM	SLC38A4	Inverse variance weighted	1.27052	4	0.866356
ALM	SLC35F5	MR Egger	3.98989	11	0.970212
ALM	SLC35F5	Inverse variance weighted	6.54498	12	0.886162
ALM	SACS	MR Egger	0.0996071	5	0.999839
ALM	SACS	Inverse variance weighted	0.117064	6	0.999968
ALM	RXRA	MR Egger	0.604128	6	0.996331
ALM	RXRA	Inverse variance weighted	0.67768	7	0.998501
ALM	ROCK2	MR Egger	0.00564239	1	0.940123
ALM	ROCK2	Inverse variance weighted	0.261157	2	0.877588
ALM	RIMKLB	Inverse variance weighted	0.00435602	1	0.947378
ALM	RBL2	MR Egger	0.211455	7	0.99997
ALM	RBL2	Inverse variance weighted	0.231341	8	0.999993
ALM	PSD4	Inverse variance weighted	0.00035042	1	0.985065
ALM	PRKCE	MR Egger	0.00460987	1	0.945868
ALM	PRKCE	Inverse variance weighted	0.288821	2	0.865532
ALM	PRKAB2	MR Egger	15.2566	12	0.227705
ALM	PRKAB2	Inverse variance weighted	16.717	13	0.212565
ALM	POMT1	MR Egger	7.10273	11	0.790704
ALM	POMT1	Inverse variance weighted	8.5133	12	0.743842
ALM	PHYH	MR Egger	5.21516	7	0.633724
ALM	PHYH	Inverse variance weighted	5.21669	8	0.734185
ALM	NPR2	MR Egger	0.518869	4	0.971638
ALM	NPR2	Inverse variance weighted	0.539792	5	0.990594
ALM	NMB	MR Egger	8.84183	15	0.885641
ALM	NMB	Inverse variance weighted	9.07018	16	0.910495
ALM	MGAT3	MR Egger	1.79013	8	0.986784
ALM	MGAT3	Inverse variance weighted	5.20866	9	0.815753
ALM	MFHAS1	MR Egger	42.1588	48	0.710005
ALM	MFHAS1	Inverse variance weighted	42.5711	49	0.729744
ALM	MDM1	MR Egger	0.338188	4	0.987217
ALM	MDM1	Inverse variance weighted	0.348233	5	0.996636
ALM	MAST4	MR Egger	9.79567	10	0.458599
ALM	MAST4	Inverse variance weighted	11.4598	11	0.405587
ALM	LRRN3	MR Egger	1.21393	14	0.999996
ALM	LRRN3	Inverse variance weighted	3.00206	15	0.999596
ALM	LIMS1	MR Egger	0.247048	20	1
ALM	LIMS1	Inverse variance weighted	0.376101	21	1
ALM	KCNJ2	MR Egger	0.568377	8	0.999783
ALM	KCNJ2	Inverse variance weighted	0.736514	9	0.999842
ALM	IFRD1	MR Egger	5.48421e-05	1	0.994091
ALM	IFRD1	Inverse variance weighted	0.0719773	2	0.964651
ALM	HIF1AN	MR Egger	4.26149	16	0.998375
ALM	HIF1AN	Inverse variance weighted	5.18705	17	0.997191
ALM	GRK3	MR Egger	0.700929	6	0.994471
ALM	GRK3	Inverse variance weighted	2.51009	7	0.926335
ALM	GOLM1	MR Egger	0.998561	8	0.998257
ALM	GOLM1	Inverse variance weighted	4.20192	9	0.897627
ALM	GINM1	MR Egger	5.72415	31	1
ALM	GINM1	Inverse variance weighted	8.31768	32	0.999992
ALM	GCDH	MR Egger	1.78198	6	0.938619
ALM	GCDH	Inverse variance weighted	2.45937	7	0.930126
ALM	GCAT	MR Egger	2.92679	12	0.996039
ALM	GCAT	Inverse variance weighted	2.95982	13	0.998075
ALM	FLVCR1	MR Egger	0.405738	6	0.998804
ALM	FLVCR1	Inverse variance weighted	1.89279	7	0.965535
ALM	FASN	MR Egger	0.24079	8	0.999992
ALM	FASN	Inverse variance weighted	0.425958	9	0.999985
ALM	ETFDH	MR Egger	17.55	31	0.974877
ALM	ETFDH	Inverse variance weighted	19.4004	32	0.960904
ALM	ECHDC2	MR Egger	4.07078	16	0.998776
ALM	ECHDC2	Inverse variance weighted	5.58292	17	0.995578
ALM	DERL1	MR Egger	0.687907	2	0.708962
ALM	DERL1	Inverse variance weighted	1.69711	3	0.637578
ALM	DENND5B	MR Egger	0.105392	1	0.745453
ALM	DENND5B	Inverse variance weighted	0.321108	2	0.851672
ALM	DEK	MR Egger	0.366004	7	0.999804
ALM	DEK	Inverse variance weighted	1.83619	8	0.985628
ALM	DDAH1	MR Egger	2.12385	8	0.976978
ALM	DDAH1	Inverse variance weighted	2.16128	9	0.988653
ALM	COL15A1	MR Egger	0.00915387	1	0.923778
ALM	COL15A1	Inverse variance weighted	0.135072	2	0.934694
ALM	CNP	MR Egger	1.57359	10	0.998687
ALM	CNP	Inverse variance weighted	5.02965	11	0.929722
ALM	CHL1	MR Egger	0.723016	9	0.999854
ALM	CHL1	Inverse variance weighted	1.55739	10	0.998745
ALM	CDH4	MR Egger	0.851038	6	0.990635
ALM	CDH4	Inverse variance weighted	0.86744	7	0.996693
ALM	BTBD1	MR Egger	20.4385	21	0.493659
ALM	BTBD1	Inverse variance weighted	22.9287	22	0.405767
ALM	BMPR1A	MR Egger	0.346662	10	0.999999
ALM	BMPR1A	Inverse variance weighted	0.378091	11	1
ALM	BET1L	MR Egger	0.00977061	2	0.995127
ALM	BET1L	Inverse variance weighted	0.0112786	3	0.999683
ALM	AURKA	MR Egger	0.0169035	2	0.991584
ALM	AURKA	Inverse variance weighted	2.59684	3	0.458043
ALM	ATP9A	MR Egger	13.6057	11	0.255584
ALM	ATP9A	Inverse variance weighted	13.6422	12	0.324137
ALM	ATP1B1	MR Egger	0.702973	21	1
ALM	ATP1B1	Inverse variance weighted	0.856938	22	1
ALM	ANGPT1	MR Egger	0.0395691	3	0.997931
ALM	ANGPT1	Inverse variance weighted	0.0484685	4	0.999711
ALM	AMPD3	MR Egger	1.24151	5	0.940834
ALM	AMPD3	Inverse variance weighted	1.31769	6	0.970673
ALM	ALDH6A1	MR Egger	0.639725	3	0.887281
ALM	ALDH6A1	Inverse variance weighted	1.1628	4	0.884185
ALM	ADI1	MR Egger	0.113271	3	0.990199
ALM	ADI1	Inverse variance weighted	3.84289	4	0.427686
ALM	ADHFE1	MR Egger	3.83242	15	0.998236
ALM	ADHFE1	Inverse variance weighted	3.86315	16	0.999119
ALM	ADAMTS3	MR Egger	0.00113379	1	0.973139
ALM	ADAMTS3	Inverse variance weighted	0.0577321	2	0.971547
ALM	ACADM	MR Egger	48.2725	56	0.758959
ALM	ACADM	Inverse variance weighted	48.5495	57	0.779661
ALM	ABHD18	MR Egger	2.2183	53	1
ALM	ABHD18	Inverse variance weighted	2.41808	54	1
ALM	AAMDC	MR Egger	1.55592	7	0.98031
ALM	AAMDC	Inverse variance weighted	1.56009	8	0.991664
HGS	GINM1	MR Egger	13.7939	31	0.996741
HGS	GINM1	Inverse variance weighted	17.0874	32	0.985562
HGS	WIPI1	MR Egger	0.566569	3	0.904041
HGS	WIPI1	Inverse variance weighted	0.968217	4	0.914576
HGS	MAPK10	MR Egger	30.0827	40	0.872902
HGS	MAPK10	Inverse variance weighted	32.3012	41	0.832314
HGS	ACSS1	MR Egger	0.0425696	3	0.997694
HGS	ACSS1	Inverse variance weighted	0.140608	4	0.997641
HGS	ACTG1	MR Egger	9.69647	8	0.286979
HGS	ACTG1	Inverse variance weighted	13.4432	9	0.143557
HGS	CNP	MR Egger	1.04585	9	0.999324
HGS	CNP	Inverse variance weighted	2.11163	10	0.995411
HGS	TKT	MR Egger	0.0193311	6	1
HGS	TKT	Inverse variance weighted	0.598107	7	0.999002
HGS	ECHDC2	MR Egger	0.151438	16	1
HGS	ECHDC2	Inverse variance weighted	0.152397	17	1
HGS	PSD4	Inverse variance weighted	0.0834901	1	0.772622
HGS	SMAD3	MR Egger	0.00174358	2	0.999129
HGS	SMAD3	Inverse variance weighted	0.0890877	3	0.993114
HGS	XRCC5	MR Egger	7.28206	11	0.775803
HGS	XRCC5	Inverse variance weighted	12.0342	12	0.442937
HGS	DEPTOR	MR Egger	3.54953	10	0.96539
HGS	DEPTOR	Inverse variance weighted	4.9831	11	0.931982
HGS	MGAT3	MR Egger	1.62887	7	0.97751
HGS	MGAT3	Inverse variance weighted	2.37238	8	0.967416
HGS	POLE	MR Egger	14.6232	16	0.552388
HGS	POLE	Inverse variance weighted	15.0311	17	0.593244
HGS	IFRD1	MR Egger	0.00431412	1	0.947631
HGS	IFRD1	Inverse variance weighted	0.205792	2	0.902221
HGS	STXBP4	MR Egger	1.19267	14	0.999997
HGS	STXBP4	Inverse variance weighted	1.99993	15	0.99997
HGS	HCLS1	MR Egger	0.00433788	4	0.999998
HGS	HCLS1	Inverse variance weighted	0.18727	5	0.999245
HGS	TMEM245	MR Egger	4.29239	20	0.999917
HGS	TMEM245	Inverse variance weighted	4.47909	21	0.999947
HGS	MFHAS1	MR Egger	37.3158	47	0.843035
HGS	MFHAS1	Inverse variance weighted	37.323	48	0.867251
HGS	SPG21	MR Egger	1.00348	8	0.998226
HGS	SPG21	Inverse variance weighted	1.7767	9	0.994527
HGS	RXRA	MR Egger	0.471682	6	0.998166
HGS	RXRA	Inverse variance weighted	1.18918	7	0.991174
HGS	DECR1	MR Egger	3.51113	17	0.999789
HGS	DECR1	Inverse variance weighted	3.51925	18	0.999907
HGS	SENP7	MR Egger	0.434032	36	1
HGS	SENP7	Inverse variance weighted	1.77711	37	1
HGS	HIF1AN	MR Egger	0.899659	15	1
HGS	HIF1AN	Inverse variance weighted	0.984486	16	1
HGS	RBL2	MR Egger	0.596015	7	0.999013
HGS	RBL2	Inverse variance weighted	0.842911	8	0.999059
HGS	TECPR2	MR Egger	0.709277	9	0.999865
HGS	TECPR2	Inverse variance weighted	1.14461	10	0.999681
HGS	KCNJ2	MR Egger	0.516578	8	0.999849
HGS	KCNJ2	Inverse variance weighted	0.762404	9	0.999817
HGS	FBXO45	MR Egger	6.69541	6	0.349936
HGS	FBXO45	Inverse variance weighted	7.70947	7	0.358908
HGS	DEK	MR Egger	3.50968	7	0.834199
HGS	DEK	Inverse variance weighted	8.36738	8	0.39843
HGS	RANBP9	MR Egger	9.17732e-05	1	0.992357
HGS	RANBP9	Inverse variance weighted	0.0101586	2	0.994934
HGS	MDM1	MR Egger	0.119426	4	0.998287
HGS	MDM1	Inverse variance weighted	0.182652	5	0.999289
HGS	ADHFE1	MR Egger	2.2154	13	0.999599
HGS	ADHFE1	Inverse variance weighted	3.41668	14	0.998073
HGS	TXNDC16	MR Egger	0.0790067	7	0.999999
HGS	TXNDC16	Inverse variance weighted	0.0970761	8	1
HGS	PEPD	MR Egger	8.66096	10	0.564553
HGS	PEPD	Inverse variance weighted	8.9141	11	0.629821
HGS	OSBPL3	MR Egger	0.363718	2	0.833719
HGS	OSBPL3	Inverse variance weighted	1.58994	3	0.661672
HGS	CDH4	MR Egger	0.824822	6	0.991392
HGS	CDH4	Inverse variance weighted	0.830438	7	0.997121
HGS	GPX7	MR Egger	0.520375	1	0.470682
HGS	GPX7	Inverse variance weighted	0.696165	2	0.70604
HGS	ACAT1	MR Egger	26.6815	37	0.895089
HGS	ACAT1	Inverse variance weighted	29.0429	38	0.851598
HGS	VKORC1L1	MR Egger	0.00106172	1	0.974006
HGS	VKORC1L1	Inverse variance weighted	0.0309128	2	0.984662
HGS	FLVCR1	MR Egger	0.977791	6	0.98644
HGS	FLVCR1	Inverse variance weighted	0.99041	7	0.994982
HGS	ARHGAP19	MR Egger	1.74798	7	0.972465
HGS	ARHGAP19	Inverse variance weighted	2.0739	8	0.978662
HGS	FAM57B	MR Egger	6.55021	14	0.950665
HGS	FAM57B	Inverse variance weighted	6.59671	15	0.967891
HGS	THRSP	MR Egger	5.44366	6	0.488292
HGS	THRSP	Inverse variance weighted	6.00922	7	0.538673
HGS	ZMPSTE24	MR Egger	0.528361	3	0.912618
HGS	ZMPSTE24	Inverse variance weighted	0.545166	4	0.968958
HGS	LRRN3	MR Egger	1.54011	14	0.999984
HGS	LRRN3	Inverse variance weighted	2.35556	15	0.999913
HGS	DDN	MR Egger	10.3813	23	0.988661
HGS	DDN	Inverse variance weighted	10.3958	24	0.992711
HGS	RIMKLB	Inverse variance weighted	0.18205	1	0.669617
HGS	CACNG1	MR Egger	2.26609	9	0.986527
HGS	CACNG1	Inverse variance weighted	2.51959	10	0.990587
HGS	TMEM8B	MR Egger	5.45796	11	0.906979
HGS	TMEM8B	Inverse variance weighted	7.59929	12	0.815609
HGS	ATG7	MR Egger	16.9588	24	0.850413
HGS	ATG7	Inverse variance weighted	17.0262	25	0.88084
HGS	WDR4	MR Egger	0.182194	11	1
HGS	WDR4	Inverse variance weighted	0.222119	12	1
HGS	GCAT	MR Egger	1.61485	11	0.999456
HGS	GCAT	Inverse variance weighted	1.6299	12	0.999797
HGS	PARK7	MR Egger	8.13905	27	0.999827
HGS	PARK7	Inverse variance weighted	11.3794	28	0.997718
HGS	MAP6	MR Egger	0.641523	6	0.995667
HGS	MAP6	Inverse variance weighted	0.783566	7	0.997608
HGS	DDX56	MR Egger	0.0639704	5	0.999946
HGS	DDX56	Inverse variance weighted	0.150709	6	0.999933
HGS	SUN1	MR Egger	1.14933	8	0.997118
HGS	SUN1	Inverse variance weighted	1.97261	9	0.991893
HGS	ATP1B1	MR Egger	0.205498	20	1
HGS	ATP1B1	Inverse variance weighted	0.645273	21	1
HGS	DENND5B	MR Egger	0.113626	1	0.736053
HGS	DENND5B	Inverse variance weighted	0.265993	2	0.875468
HGS	NMB	MR Egger	1.23981	14	0.999996
HGS	NMB	Inverse variance weighted	1.49332	15	0.999996
HGS	NUDT13	MR Egger	0.637155	48	1
HGS	NUDT13	Inverse variance weighted	2.27411	49	1
HGS	NPR2	MR Egger	0.480155	3	0.923229
HGS	NPR2	Inverse variance weighted	1.187	4	0.880234

## Sheet: Supplementary Table S8
gene_name	gene_claim_name	entrez_id	interaction_claim_source	interaction_types	drug_claim_name	drug_claim_primary_name	drug_name	drug_concept_id	interaction_group_score	PMIDs
ROCK2	9475	9475	GuideToPharmacology	inhibitor	178102655	RHO KINASE INHIBITOR IV
SMAD3	SMAD3	4088	DTC		GNF-PF-1295	GNF-PF-1295	CHEMBL579837	chembl:CHEMBL579837	0.05
SMAD3	SMAD3	4088	DTC		HELENALIN	HELENALIN	HELENALIN	chembl:CHEMBL338474	0.02
SENP7	SENP7	57337	DTC		DIHYDROXANTHOHUMOL	DIHYDROXANTHOHUMOL	DIHYDROXANTHOHUMOL	chembl:CHEMBL510279	0.57
SMAD3	SMAD3	4088	DTC		TRICLOCARBAN	TRICLOCARBAN	TRICLOCARBAN	chembl:CHEMBL1076347	0.04
RXRA	P19793	6256	TEND		ALITRETINOIN	ALITRETINOIN	ALITRETINOIN	chembl:CHEMBL705	1.45
SMAD3	SMAD3	4088	DTC		DNDI1417601	DNDI1417601	CHEMBL1503729	chembl:CHEMBL1503729	0.03
SMAD3	SMAD3	4088	DTC		CID 663143	CID 663143	CHEMBL1342336	chembl:CHEMBL1342336	0.04
SMAD3	SMAD3	4088	DTC		BISINDOLYLMALEIMIDE IX	BISINDOLYLMALEIMIDE IX	BISINDOLYLMALEIMIDE IX	chembl:CHEMBL6291	0.04
RXRA	RXRA	6256	DTC		2-PHENYLPHENOL	2-PHENYLPHENOL	2-PHENYLPHENOL	chembl:CHEMBL108829	0.17
FGFR3	2261	2261	GuideToPharmacology	inhibitor	384403666	TAK-632
FASN	FASN	2194	DTC		BI-87E7	BI-87E7	CHEMBL523200	chembl:CHEMBL523200	0.18
SMAD3	SMAD3	4088	DTC		MITOXANTRONE	MITOXANTRONE	MITOXANTRONE	chembl:CHEMBL58	0.01
AURKA	AURKA	6790	MyCancerGenomeClinicalTrial	inhibitor	ALISERTIB	ALISERTIB	ALISERTIB	chembl:CHEMBL483158	0.24
AURKA	AURORA A	6790	TALC	inhibitor	PF-03814735	PF-03814735	PF-03814735	chembl:CHEMBL3545078	1.91
FGFR3	FGFR3	2261	DTC		ENTRECTINIB	ENTRECTINIB	ENTRECTINIB	chembl:CHEMBL1983268	0.02
CACNG1	CACNLG	786	ChemblInteractions	modulator	CHEMBL593430	ATAGABALIN	ATAGABALIN	chembl:CHEMBL593430	0.2
FGFR3	JTK4	2261	ChemblInteractions	inhibitor	CHEMBL52885	ENMD-981693	ENMD-981693	chembl:CHEMBL52885	0.04
MAPK10	MAPK10	5602	DTC		DORAMAPIMOD	DORAMAPIMOD	DORAMAPIMOD	chembl:CHEMBL103667	0.1
FGFR3	Fibroblast growth factor receptor 3	2261	TTD		BMS-582664	BMS-582664	BRIVANIB ALANINATE	chembl:CHEMBL270995	0.29
FGFR3	FGFR3	2261	JAX-CKB		RO5126766	RO5126766				26438159
MAPK10	Stress-activated protein kinase JNK3	5602	TTD		PMID25991433-Compound-P6	PMID25991433-Compound-P6
SENP7	SENP7	57337	DTC		TCMDC-124307	TCMDC-124307	CHEMBL546865	chembl:CHEMBL546865	0.66
FGFR3	FGFR3	2261	JAX-CKB		Nintedanib	Nintedanib	NINTEDANIB	chembl:CHEMBL502835	0.44	22238366
PRKCE	PRKCE	5581	DTC		PHORBOL MYRISTATE ACETATE	PHORBOL MYRISTATE ACETATE	PHORBOL MYRISTATE ACETATE	chembl:CHEMBL279115	1.7	22579485
FGFR3	Fibroblast growth factor receptor 3	2261	TTD		Anti-FGFR3	Anti-FGFR3
AURKA	AIK	6790	ChemblInteractions	inhibitor	CHEMBL3545327	TTP-607	TTP-607	chembl:CHEMBL3545327	0.42
AURKA	AIK	6790	ChemblInteractions	inhibitor	CHEMBL259084	MLN-8054	MLN-8054	chembl:CHEMBL259084	0.24
FGFR3	2261	2261	GuideToPharmacology	inhibitor	354702262	ROGARATINIB	ROGARATINIB	chembl:CHEMBL3963485	0.62
SMAD3	SMAD3	4088	DTC		NSC-724440	NSC-724440	CHEMBL515617	chembl:CHEMBL515617	0.06
RXRA	RXRA	6256	DTC		DOCONEXENT	DOCONEXENT	DOCONEXENT	chembl:CHEMBL367149	0.58	20695472
NPR2	4882	4882	GuideToPharmacology	antagonist	178101554	[SER11](N-CNP,C-ANP)PBNP2-15
RXRA	6256	6256	GuideToPharmacology	antagonist	135650518	LG100754
AURKA	6790	6790	GuideToPharmacology	inhibitor	252827520	DUBERMATINIB	DUBERMATINIB	chembl:CHEMBL2022968	0.42
RXRA	RXRA	6256	DTC		DOXORUBICIN HYDROCHLORIDE	DOXORUBICIN HYDROCHLORIDE	DOXORUBICIN HYDROCHLORIDE	chembl:CHEMBL359744	0.03
AURKA	AURKA	6790	CIViC		CISPLATIN	CISPLATIN	CISPLATIN	chembl:CHEMBL11359	0.03	2592482425082260
SMAD3	SMAD3	4088	DTC		GNF-PF-1134	GNF-PF-1134	CHEMBL600694	chembl:CHEMBL600694	0.04
ROCK2	O75116	9475	TdgClinicalTrial		AR-12286	AR-12286	VEROSUDIL	chembl:CHEMBL3545065	2.73
NPR2	P20594	4882	TdgClinicalTrial		NESIRITIDE	NESIRITIDE	NESIRITIDE	chembl:CHEMBL1201668	14.14
SMAD3	SMAD3	4088	DTC		AZACITIDINE	AZACITIDINE	AZACITIDINE	chembl:CHEMBL1489	0.01
SMAD3	SMAD3	4088	DTC		BISDEMETHOXYCURCUMIN	BISDEMETHOXYCURCUMIN	BISDEMETHOXYCURCUMIN	chembl:CHEMBL105350	0.19	23145932
FGFR3	P22607	2261	TdgClinicalTrial		PALIFERMIN	PALIFERMIN	PALIFERMIN	chembl:CHEMBL1201821	1.2
MAPK10	P53779	5602	TdgClinicalTrial		AM-111	AM-111	BRIMAPITIDE, C-TERMINAL ACID	chembl:CHEMBL4297348	0.71
FASN	FASN	2194	DTC		GNF-PF-2262	GNF-PF-2262	CHEMBL577862	chembl:CHEMBL577862	3.03
FGFR3	FGFR3	2261	DTC		TAMATINIB	TAMATINIB	R-406	chembl:CHEMBL475251	0.01
AURKA	AURKA	6790	DTC		EUPATORIN	EUPATORIN	EUPATORIN	chembl:CHEMBL487402	0.42
SMAD3	SMAD3	4088	DTC		FLUAZINAM	FLUAZINAM	FLUAZINAM	chembl:CHEMBL1878267	0.06
SMAD3	SMAD3	4088	DTC		RESACTIN A	RESACTIN A	RESACTIN A	chembl:CHEMBL509617	0.07
SMAD3	SMAD3	4088	DTC		N,N'-DIPHENYL-GUANIDINE	N,N'-DIPHENYL-GUANIDINE	CHEMBL77675	chembl:CHEMBL77675	0.07
NPR2	P20594	4882	TEND		NESIRITIDE	NESIRITIDE	NESIRITIDE	chembl:CHEMBL1201668	14.14
SMAD3	SMAD3	4088	DTC		TCMDC-124573	TCMDC-124573	CHEMBL525826	chembl:CHEMBL525826	0.06
MAPK10	Stress-activated protein kinase JNK3	5602	TTD		PMID25991433-Compound-P4	PMID25991433-Compound-P4
FGFR3	FGFR3	2261	JAX-CKB		FF-284	FF-284				2.517e+23
FGFR3	FGFR3	2261	MyCancerGenome	inhibitor	ENMD-2076	ENMD-2076	ENMD-2076	chembl:CHEMBL482968	0.17
ROCK2	ROCK2	9475	DTC		BAY-613606	BAY-613606	CHEMBL541400	chembl:CHEMBL541400	0.05
FGFR3	JTK4	2261	ChemblInteractions	inhibitor	CHEMBL3039504	NINTEDANIB ESYLATE	NINTEDANIB ESYLATE	chembl:CHEMBL3039504	0.11
BMPR1A	657	657	GuideToPharmacology	inhibitor	249565824	COMPOUND 13R [PMID: 23639540]
FGFR3	FGFR3	2261	CIViC		CISPLATIN	CISPLATIN	CISPLATIN	chembl:CHEMBL11359	0.02	3131661829941340
FGFR3	FGFR3	2261	JAX-CKB		INCB054828	INCB054828	PEMIGATINIB	chembl:CHEMBL4297522	1.03
AURKA	AURKA	6790	ClearityFoundationClinicalTrial		ALISERTIB SODIUM	ALISERTIB SODIUM
FGFR3	FGFR3	2261	DTC		GNF-PF-2301	GNF-PF-2301	CHEMBL578061	chembl:CHEMBL578061	0.04
FGFR3	FGFR3	2261	JAX-CKB		BKM120	BKM120	BUPARLISIB	chembl:CHEMBL2017974	0.09	28108151
SMAD3	SMAD3	4088	DTC		KENPAULLONE	KENPAULLONE	KENPAULLONE	chembl:CHEMBL296586	0.01
RXRA	Retinoic acid receptor RXR-alpha	6256	TTD		Alitretinoin	Alitretinoin	ALITRETINOIN	chembl:CHEMBL705	1.45
AURKA	AURKA	6790	DTC		ANACARDIC ACID	ANACARDIC ACID				18215015
FGFR3	2261	2261	GuideToPharmacology	inhibitor	178102559	NINTEDANIB	NINTEDANIB	chembl:CHEMBL502835	0.44
SMAD3	SMAD3	4088	DTC		4-PHENYLAMINO-[1,2]NAPHTHOQUINONE	4-PHENYLAMINO-[1,2]NAPHTHOQUINONE	CHEMBL299853	chembl:CHEMBL299853	0.02
MAPK10	MAPK10	5602	NCI		BLEOMYCIN A5	BLEOMYCIN A5				14675139
SMAD3	SMAD3	4088	DTC		TETRAPHENYL-UREA	TETRAPHENYL-UREA	CHEMBL169335	chembl:CHEMBL169335	0.28
SMAD3	SMAD3	4088	DTC		OXYPHENBUTAZONE	OXYPHENBUTAZONE	OXYPHENBUTAZONE	chembl:CHEMBL1228	0.02
AURKA	Aurora kinase A	6790	TTD		ENMD-2076	ENMD-2076	ENMD-2076	chembl:CHEMBL482968	0.37
SMAD3	SMAD3	4088	DTC		GNF-PF-3286	GNF-PF-3286	CHEMBL581880	chembl:CHEMBL581880	0.05
ROCK2	ROCK2	9475	DTC		AST-487	AST-487	AST-487	chembl:CHEMBL574738	0.05
RXRA	RXRA	6256	DTC		MESOTRIONE	MESOTRIONE	MESOTRIONE	chembl:CHEMBL1873440	0.44
FDFT1	FDFT1	2222	ChemblInteractions	inhibitor	CHEMBL435224	LAPAQUISTAT ACETATE	LAPAQUISTAT ACETATE	chembl:CHEMBL435224	15.91
AURKA	6790	6790	GuideToPharmacology	inhibitor	252166570	GSK1070916	GSK-1070916	chembl:CHEMBL1090479	0.42
AURKA	AIK	6790	ChemblInteractions	inhibitor	CHEMBL2140408	AMG-900	AMG-900	chembl:CHEMBL2140408	1.27
FGFR3	JTK4	2261	ChemblInteractions	inhibitor	CHEMBL3545285	XL-999	XL-999	chembl:CHEMBL3545285	0.09
FGFR3	FGFR3	2261	OncoKB		Erdafitinib	Erdafitinib	ERDAFITINIB	chembl:CHEMBL3545376	1.41
RXRA	RXRA	6256	DTC		DIBUTYLDICHLOROSTANNANE	DIBUTYLDICHLOROSTANNANE	DIBUTYLDICHLOROSTANNANE	chembl:CHEMBL1088184	0.17
SMAD3	SMAD3	4088	DTC		NITROXOLINE	NITROXOLINE	NITROXOLINE	chembl:CHEMBL1454910	0.02
AURKA	6790	6790	GuideToPharmacology	inhibitor	328083499	SNS-314	SNS-314	chembl:CHEMBL482767	0.21
RXRA	RXRA	6256	DTC		DACTINOMYCIN	DACTINOMYCIN	DACTINOMYCIN	chembl:CHEMBL1554	0.05
AURKA	AURKA	6790	CIViC		PACLITAXEL	PACLITAXEL	PACLITAXEL	chembl:CHEMBL428647	0.03	12559175
FGFR3	FGFR3	2261	CIViC		ERDAFITINIB	ERDAFITINIB	ERDAFITINIB	chembl:CHEMBL3545376	1.41	2632436331340090
SMAD3	SMAD3	4088	DTC		N-ACETYLCOLCHINOL	N-ACETYLCOLCHINOL	CHEMBL486504	chembl:CHEMBL486504	0.09
SMAD3	SMAD3	4088	DTC		MMV009085	MMV009085	CHEMBL581225	chembl:CHEMBL581225	0.04
AURKA	6790	6790	GuideToPharmacology	inhibitor	249565632	AT-9283	AT-9283	chembl:CHEMBL495727	0.59
ROCK2	ROCK2	9475	NCI		THROMBIN	THROMBIN	THROMBIN	chembl:CHEMBL2108110	0.15	16720831
VKORC1L1	Q8N0U8	154807	TdgClinicalTrial		MENADIONE	MENADIONE	MENADIONE	chembl:CHEMBL590	6.82
MAPK10	5602	5602	GuideToPharmacology	inhibitor	178102620	JNK INHIBITOR VIII
SMAD3	SMAD3	4088	DTC		SJ000128325	SJ000128325	CHEMBL602718	chembl:CHEMBL602718	0.03
SMAD3	SMAD3	4088	DTC		THIOMERSAL	THIOMERSAL	THIMEROSAL	chembl:CHEMBL508338	0.01
ROCK2	9475	9475	GuideToPharmacology	inhibitor	178101973	Y27632
RXRA	RXRA	6256	DTC		CHLORFENAPYR	CHLORFENAPYR	CHLORFENAPYR	chembl:CHEMBL1869551	0.22
CACNG1	CACNLG	786	ChemblInteractions	modulator	CHEMBL2103836	IMAGABALIN	IMAGABALIN	chembl:CHEMBL2103836	0.2
FGFR3	JTK4	2261	ChemblInteractions	inhibitor	CHEMBL3184679	AZD-4547	AZD-4547	chembl:CHEMBL3184679	0.26
FDFT1	2222	2222	GuideToPharmacology	inhibitor	135649794	COMPOUND 19 [PMID: 19191557]
CTSF	Cathepsin F	8722	TTD		PMID27998201-Compound-12	PMID27998201-Compound-12
SMAD3	SMAD3	4088	DTC		DNDI1417181	DNDI1417181	CHEMBL1537417	chembl:CHEMBL1537417	0.03
MAPK10	MAPK10	5602	DTC		SB-202190	SB-202190	SB-202190	chembl:CHEMBL278041	0.12	22951114
ROCK2	Rho-associated protein kinase 2	9475	TTD		KD025	KD025
PRKCE	Q02156	5581	TdgClinicalTrial		INGENOL MEBUTATE	INGENOL MEBUTATE
SMAD3	SMAD3	4088	DTC		STROPHANTHIDIN ACETATE	STROPHANTHIDIN ACETATE	STROPHANTHIDIN ACETATE	chembl:CHEMBL1981679	0.14
MAPK10	MAPK10	5602	DTC		AG-1879	AG-1879	CHEMBL406845	chembl:CHEMBL406845	0.08
AURKA	O14965	6790	TdgClinicalTrial		ENMD-2076	ENMD-2076	ENMD-2076	chembl:CHEMBL482968	0.37
FGFR3	FGFR3	2261	DTC		RG-1530	RG-1530	RG-1530	chembl:CHEMBL1980391	0.01
RXRA	6256	6256	GuideToPharmacology	antagonist	249565759	HX 531
ROCK2	ROCK2	9475	DTC		VER-49009	VER-49009	CHEMBL365617	chembl:CHEMBL365617	0.23
AURKA	AURORA A	6790	TALC	inhibitor	AT9283	AT9283	AT-9283	chembl:CHEMBL495727	0.59
RXRA	6256	6256	GuideToPharmacology	agonist	135649905	AGN194204
SMAD3	SMAD3	4088	DTC		SJ000294102	SJ000294102	CHEMBL607309	chembl:CHEMBL607309	0.03
SMAD3	SMAD3	4088	DTC		GNF-PF-159	GNF-PF-159	CHEMBL599924	chembl:CHEMBL599924	0.02
AURKA	Aurora kinase A	6790	TTD		HPP-607	HPP-607
SMAD3	SMAD3	4088	DTC		NSC-228155	NSC-228155	CHEMBL505670	chembl:CHEMBL505670	0.01
FGFR3	FGFR3	2261	JAX-CKB		PD98059	PD98059				14534538
AURKA	AURORA A	6790	TALC	inhibitor	TOZASERTIB	TOZASERTIB	TOZASERTIB	chembl:CHEMBL572878	0.13
SMAD3	SMAD3	4088	NCI		ENZYME INHIBITOR	ENZYME INHIBITOR				15619341
AURKA	AURORA A	6790	TALC	inhibitor	TAK901	TAK901
AURKA	AURKA	6790	MyCancerGenome	inhibitor	BI847325	BI847325
AURKA	Aurora kinase A	6790	TTD		Rosiglitazone + metformin	Rosiglitazone + metformin
SMAD3	SMAD3	4088	DTC		(S,R)-MEFLOQUINE	(S,R)-MEFLOQUINE	(S,R)-MEFLOQUINE	chembl:CHEMBL172	0.28
AURKA	AURKA	6790	DTC		MLN-8054	MLN-8054	MLN-8054	chembl:CHEMBL259084	0.24	2068454917360480
POLE	POLE1	5426	ChemblInteractions	inhibitor	CHEMBL1096882	FLUDARABINE PHOSPHATE	FLUDARABINE PHOSPHATE	chembl:CHEMBL1096882	2.12
AURKA	AIK	6790	ChemblInteractions	inhibitor	CHEMBL402548	DANUSERTIB	DANUSERTIB	chembl:CHEMBL402548	1.27
AURKA	AIK	6790	ChemblInteractions	inhibitor	CHEMBL482967	CYC-116	CYC-116	chembl:CHEMBL482967	0.04
MAPK10	MAPK10	5602	NCI		ARSENIC TRIOXIDE	ARSENIC TRIOXIDE				17332940
FGFR3	2261	2261	GuideToPharmacology	inhibitor	354702240	PEMIGATINIB	PEMIGATINIB	chembl:CHEMBL4297522	1.03
SMAD3	SMAD3	4088	DTC		GITOXIGENIN	GITOXIGENIN	GITOXIGENIN	chembl:CHEMBL464658	0.07
ROCK2	Rho-associated protein kinase 2	9475	TTD		Tricyclic compound 4	Tricyclic compound 4
RXRA	6256	6256	GuideToPharmacology	antagonist	310264686	PA452
FGFR3	FGFR3	2261	CIViC		PD173074	PD173074				2.7999e+23
FGFR3	FGFR3	2261	JAX-CKB		Ponatinib	Ponatinib	PONATINIB	chembl:CHEMBL1171837	0.3	2.22384e+23
SENP7	SENP7	57337	DTC		4-PHENYLAMINO-[1,2]NAPHTHOQUINONE	4-PHENYLAMINO-[1,2]NAPHTHOQUINONE	CHEMBL299853	chembl:CHEMBL299853	0.22
FGFR3	FGFR3	2261	JAX-CKB		AZD5363	AZD5363	CAPIVASERTIB	chembl:CHEMBL2325741	0.23	26351323
SMAD3	SMAD3	4088	DTC		SJ000001516	SJ000001516	CHEMBL592316	chembl:CHEMBL592316	0.04
MAPK10	MAPK10	5602	DTC		AST-487	AST-487	AST-487	chembl:CHEMBL574738	0.06
SMAD3	Mothers against decapentaplegic homolog 3	4088	TTD		FLUORESCEIN	FLUORESCEIN	FLUORESCEIN	chembl:CHEMBL4297067	0.04
AURKA	AIK	6790	ChemblInteractions	inhibitor	CHEMBL1980297	ILORASERTIB	ILORASERTIB	chembl:CHEMBL1980297	0.05
ROCK2	9475	9475	GuideToPharmacology	inhibitor	310264692	VEROSUDIL	VEROSUDIL	chembl:CHEMBL3545065	2.73
FGFR3	FGFR3	2261	MyCancerGenome	inhibitor	DOVITINIB	DOVITINIB	DOVITINIB	chembl:CHEMBL522892	0.21
FASN	FASN	2194	DTC		GNF-PF-1307	GNF-PF-1307	CHEMBL585030	chembl:CHEMBL585030	0.76
FGFR3	FGFR3	2261	TALC	inhibitor	DOVITINIB	DOVITINIB	DOVITINIB	chembl:CHEMBL522892	0.21
AURKA	6790	6790	GuideToPharmacology	inhibitor	328083483	PF-562271	PF-00562271	chembl:CHEMBL1084546	0.02
RXRA	RXRA	6256	DTC		DIFLUBENZURON	DIFLUBENZURON	DIFLUBENZURON	chembl:CHEMBL49338	0.44
FDFT1	2222	2222	GuideToPharmacology	inhibitor	135649735	COMPOUND 1 [OVERHAND ET AL., 1997]
FGFR3	FGFR3	2261	JAX-CKB		S-49076	S-49076				2317544323804700
ROCK2	Rho-associated protein kinase 2	9475	TTD		PMID28048944-Compound-11	PMID28048944-Compound-11
FGFR3	FGFR3	2261	JAX-CKB		R3Mab	R3Mab				2532623119381010
FGFR3	2261	2261	GuideToPharmacology	inhibitor	223366206	INFIGRATINIB	INFIGRATINIB	chembl:CHEMBL1852688	0.89
AURKA	AURKA	6790	MyCancerGenome	inhibitor	AMG900	AMG900	AMG-900	chembl:CHEMBL2140408	1.27
AURKA	Aurora kinase A	6790	TTD		VX-680	VX-680	TOZASERTIB	chembl:CHEMBL572878	0.13
RXRA	RXRA	6256	DTC		TRIBUTYLCHLOROSTANNANE	TRIBUTYLCHLOROSTANNANE	TRIBUTYLCHLOROSTANNANE	chembl:CHEMBL1088186	0.22
RXRA	RXRA	6256	DTC		QUINOXYFEN	QUINOXYFEN	QUINOXYFEN	chembl:CHEMBL1869863	0.44
RXRA	RXRA	6256	DTC		TRETINOIN	TRETINOIN	TRETINOIN	chembl:CHEMBL38	0.05
ROCK2	ROCK2	9475	DTC		CYC-116	CYC-116	CYC-116	chembl:CHEMBL482967	0.02
FGFR3	FGFR3	2261	DTC		CYC-116	CYC-116	CYC-116	chembl:CHEMBL482967	0.01
FGFR3	FGFR3	2261	JAX-CKB		Cediranib	Cediranib	CEDIRANIB	chembl:CHEMBL491473	0.09	2223836625589490
SENP7	SENP7	57337	DTC		GNF-PF-5159	GNF-PF-5159	CHEMBL1493528	chembl:CHEMBL1493528	0.44
BMPR1A	657	657	GuideToPharmacology	inhibitor	252166689	LDN-214117
SMAD3	SMAD3	4088	DTC		PIROCTONE	PIROCTONE	PIROCTONE	chembl:CHEMBL1473700	0.14
SMAD3	SMAD3	4088	DTC		GNF-PF-3792	GNF-PF-3792	CHEMBL582983	chembl:CHEMBL582983	0.07
ROCK2	Rho-associated protein kinase 2	9475	TTD		INS-117548	INS-117548
KCNJ2	IRK1	3759	ChemblInteractions	blocker	CHEMBL1201729	DRONEDARONE HYDROCHLORIDE	DRONEDARONE HYDROCHLORIDE	chembl:CHEMBL1201729	3.98
RXRA	RXRA	6256	DTC		GENISTEIN	GENISTEIN	GENISTEIN	chembl:CHEMBL44	0.02
AURKA	6790	6790	GuideToPharmacology	inhibitor	178102554	AURORA KINASE INHIBITOR III
FASN	FASN	2194	DTC		TCMDC-124317	TCMDC-124317	CHEMBL586937	chembl:CHEMBL586937	0.43
FGFR3	JTK4	2261	ChemblInteractions	inhibitor	CHEMBL274654	ORANTINIB	ORANTINIB	chembl:CHEMBL274654	0.1
SENP7	SENP7	57337	DTC		GNF-PF-4068	GNF-PF-4068	CHEMBL584668	chembl:CHEMBL584668	0.66
RXRA	RXRA	6256	DTC		CHLOROTHALONIL	CHLOROTHALONIL	CHLOROTHALONIL	chembl:CHEMBL468167	0.07
BMPR1A	657	657	GuideToPharmacology	inhibitor	249565800	COMPOUND 13D [PMID: 23639540]
AURKA	AURKA	6790	DTC		GSK-269962A	GSK-269962A	GSK-269962A	chembl:CHEMBL220241	0.03
ROCK2	ROCK2	9475	DTC		PHA-767491	PHA-767491	CHEMBL225519	chembl:CHEMBL225519	0.03
SMAD3	SMAD3	4088	DTC		CUCURBITACIN B	CUCURBITACIN B	CUCURBITACIN B	chembl:CHEMBL507237	0.05
MAPK10	Stress-activated protein kinase JNK3	5602	TTD		7-azaindole derivative 5	7-azaindole derivative 5
FGFR3	FGFR3	2261	JAX-CKB		FIIN-2	FIIN-2				28034880
ANGPT1	ANGPT1	284	ClearityFoundationClinicalTrial		TREBANINIB	TREBANINIB
ROCK2	9475	9475	GuideToPharmacology	inhibitor	249565885	COMPOUND 22 [PMID: 20462760]
PRKCE	PRKCE	5581	DTC		[3H]-PHORBOL 12,13-DIBUTYRATE	[3H]-PHORBOL 12,13-DIBUTYRATE	CHEMBL27768	chembl:CHEMBL27768	1.7	24794745
SMAD3	SMAD3	4088	DTC		EMETINE HYDROCHLORIDE	EMETINE HYDROCHLORIDE	EMETINE HYDROCHLORIDE	chembl:CHEMBL513000	0.05
SMAD3	SMAD3	4088	DTC		GNF-PF-67	GNF-PF-67	CHEMBL578512	chembl:CHEMBL578512	0.01
ROCK2	9475	9475	GuideToPharmacology	inhibitor	310264691	SAR407899
MAPK10	5602	5602	GuideToPharmacology	inhibitor	363894130	TANZISERTIB	TANZISERTIB	chembl:CHEMBL1950289	1.41
PRKCE	Q02156	5581	TdgClinicalTrial		KAI-1455	KAI-1455
AURKA	6790	6790	GuideToPharmacology	inhibitor	328083477	VTX-11E
AURKA	AIK	6790	ChemblInteractions	inhibitor	CHEMBL483158	ALISERTIB	ALISERTIB	chembl:CHEMBL483158	0.24
AURKA	6790	6790	GuideToPharmacology	inhibitor	178102318	KW-2449	KW-2449	chembl:CHEMBL1908397	0.51
SMAD3	SMAD3	4088	DTC		DIGITOXIN	DIGITOXIN	DIGITOXIN	chembl:CHEMBL254219	0.02
NPR2	P20594	4882	TdgClinicalTrial		ERYTHRITYL TETRANITRATE	ERYTHRITYL TETRANITRATE
AURKA	6790	6790	GuideToPharmacology	inhibitor	178102572	CDK2 INHIBITOR IV
FGFR3	P22607	2261	TdgClinicalTrial		NINTEDANIB	NINTEDANIB	NINTEDANIB	chembl:CHEMBL502835	0.44
NPR2	4882	4882	GuideToPharmacology	agonist	315661151	CENDERITIDE	CENDERITIDE	chembl:CHEMBL2108721	21.22
SMAD3	SMAD3	4088	DTC		NSC-172614	NSC-172614	CHEMBL1317506	chembl:CHEMBL1317506	0.09
FGFR3	FGFR3	2261	JAX-CKB		Dovitinib	Dovitinib	DOVITINIB	chembl:CHEMBL522892	0.21	2.22384e+47
SMAD3	SMAD3	4088	DTC		BREFELDIN A	BREFELDIN A	BREFELDIN A	chembl:CHEMBL19980	0.04
SMAD3	SMAD3	4088	DTC		CLIOXANIDE	CLIOXANIDE	CLIOXANIDE	chembl:CHEMBL236150	0.04
ROCK2	ROCK2	9475	DTC		PF-562271	PF-562271	PF-00562271	chembl:CHEMBL1084546	0.02
FGFR3	FGFR3	2261	ClearityFoundationClinicalTrial		DOVITINIB	DOVITINIB	DOVITINIB	chembl:CHEMBL522892	0.21
COL15A1	COL15A1	1306	ChemblInteractions		CHEMBL2108709	COLLAGENASE CLOSTRIDIUM HISTOLYTICUM	COLLAGENASE CLOSTRIDIUM HISTOLYTICUM	chembl:CHEMBL2108709	1.14
FDFT1	2222	2222	GuideToPharmacology	inhibitor	135649656	1-ALLYL-2-[3-(ISOPROPYLAMINO)PROPOXY]-9H-XANTHEN-9-ONE
RXRA	RXRA	6256	DTC		TRICLOCARBAN	TRICLOCARBAN	TRICLOCARBAN	chembl:CHEMBL1076347	0.12
SMAD3	SMAD3	4088	DTC		GNF-PF-2947	GNF-PF-2947	CHEMBL581677	chembl:CHEMBL581677	0.05
SMAD3	SMAD3	4088	DTC		A-443654	A-443654	A-443654	chembl:CHEMBL379300	0.02
RXRA	Retinoic acid receptor RXR-alpha	6256	TTD		Bexarotene	Bexarotene	BEXAROTENE	chembl:CHEMBL1023	1.57
MAPK10	5602	5602	GuideToPharmacology	inhibitor	363894209	PAMAPIMOD	PAMAPIMOD	chembl:CHEMBL1090089	0.42
MAPK10	5602	5602	GuideToPharmacology	inhibitor	374883876	COMPOUND 11 [PMID: 26431428]
SMAD3	SMAD3	4088	DTC		THIOINOSINE	THIOINOSINE	THIOINOSINE	chembl:CHEMBL448290	0.05
FDFT1	2222	2222	GuideToPharmacology	inhibitor	223365913	COMPOUND 15A [PMID: 22464687]
SMAD3	SMAD3	4088	DTC		AMINOQUINOL	AMINOQUINOL	AMINOQUINOL	chembl:CHEMBL578004	0.14
SMAD3	SMAD3	4088	DTC		GARCINONE E	GARCINONE E	GARCINONE E	chembl:CHEMBL454580	0.03
MAPK10	MAPK10	5602	DTC		JNJ-7706621	JNJ-7706621	JNJ-7706621	chembl:CHEMBL191003	0.04
RXRA	P19793	6256	TdgClinicalTrial		R-ETODOLAC	R-ETODOLAC
RXRA	RXRA	6256	PharmGKB		docetaxel	docetaxel	DOCETAXEL	chembl:CHEMBL92	0.02	24193570
CACNG1	Q06432	786	TdgClinicalTrial		NIMODIPINE	NIMODIPINE	NIMODIPINE	chembl:CHEMBL1428	0.61
RXRA	RXRA	6256	DTC		SAQUINAVIR MESYLATE	SAQUINAVIR MESYLATE	SAQUINAVIR MESYLATE	chembl:CHEMBL282042	0.12
FGFR3	FGFR3	2261	MyCancerGenomeClinicalTrial	inhibitor	BGJ398	BGJ398	INFIGRATINIB	chembl:CHEMBL1852688	0.89
SMAD3	SMAD3	4088	DTC		4-AMINOPHENOL	4-AMINOPHENOL	4-AMINOPHENOL	chembl:CHEMBL1142	0.04
RXRA	RXRA	6256	DTC		NICLOSAMIDE	NICLOSAMIDE	NICLOSAMIDE	chembl:CHEMBL1448	0.03
RXRA	RXRA	6256	DTC		TESTOSTERONE	TESTOSTERONE	TESTOSTERONE	chembl:CHEMBL386630	0.02
SMAD3	SMAD3	4088	DTC		GNF-PF-1644	GNF-PF-1644	CHEMBL600734	chembl:CHEMBL600734	0.03
SMAD3	SMAD3	4088	DTC		SJ000157363	SJ000157363	CHEMBL590947	chembl:CHEMBL590947	0.14
ROCK2	9475	9475	GuideToPharmacology	inhibitor	336446944	BELUMOSUDIL
FGFR3	FGFR-3	2261	TALC	inhibitor	BGJ398	BGJ398	INFIGRATINIB	chembl:CHEMBL1852688	0.89
RXRA	P19793	6256	TdgClinicalTrial		BEXAROTENE	BEXAROTENE	BEXAROTENE	chembl:CHEMBL1023	1.57
MAPK10	Stress-activated protein kinase JNK3	5602	TTD		PMID25991433-Compound-P5	PMID25991433-Compound-P5
FASN	FASN	2194	DTC		HEXACHLOROPHENE	HEXACHLOROPHENE	HEXACHLOROPHENE	chembl:CHEMBL496	0.07
FGFR3	FGFR3	2261	JAX-CKB		PRN1109	PRN1109
AURKA	AIK	6790	ChemblInteractions	inhibitor	CHEMBL3182444	MK-5108	MK-5108	chembl:CHEMBL3182444	2.12
FGFR3	2261	2261	GuideToPharmacology	inhibitor	249565784	LY2874455	LY-2874455	chembl:CHEMBL3545264	1.23
RXRA	RXRA	6256	DTC		DEMETON S	DEMETON S	DEMETON S	chembl:CHEMBL1900921	0.87
SMAD3	SMAD3	4088	DTC		GNF-PF-2335	GNF-PF-2335	CHEMBL601146	chembl:CHEMBL601146	0.04
MAPK10	5602	5602	GuideToPharmacology	inhibitor	249565738	JNK-IN-8
SMAD3	SMAD3	4088	DTC		GNF-PF-4579	GNF-PF-4579	CHEMBL584626	chembl:CHEMBL584626	0.09
ROCK2	ROCK2	9475	DTC		KENPAULLONE	KENPAULLONE	KENPAULLONE	chembl:CHEMBL296586	0.04
PRKCE	PKCE	5581	ChemblInteractions	inhibitor	CHEMBL608533	MIDOSTAURIN	MIDOSTAURIN	chembl:CHEMBL608533	0.17
SMAD3	SMAD3	4088	DTC		NSC-377852	NSC-377852	CHEMBL1466186	chembl:CHEMBL1466186	0.04
FGFR3	FGFR3	2261	JAX-CKB		LY2874455	LY2874455	LY-2874455	chembl:CHEMBL3545264	1.23	2.31754e+23
RXRA	RXRA	6256	DTC		ABAMECTIN	ABAMECTIN	ABAMECTIN	chembl:CHEMBL3215298	0.29
FGFR3	FGFR3	2261	JAX-CKB		PD173074	PD173074				2.28374e+23
SMAD3	SMAD3	4088	DTC		GNF-PF-4516	GNF-PF-4516	CHEMBL586029	chembl:CHEMBL586029	0.09
PRKCE	5581	5581	GuideToPharmacology	inhibitor	249565629	SOTRASTAURIN	SOTRASTAURIN	chembl:CHEMBL565612	0.15
RXRA	RXRA	6256	DTC		SULINDAC	SULINDAC	SULINDAC	chembl:CHEMBL15770	0.15	23434637
AURKA	6790	6790	GuideToPharmacology	inhibitor	249565688	GSK2334470	CHEMBL1765740	chembl:CHEMBL1765740	0.21
ROCK2	Rho-associated protein kinase 2	9475	TTD		Indazolyl-thiadiazolamine derivative 1	Indazolyl-thiadiazolamine derivative 1
NPR2	P20594	4882	TdgClinicalTrial		CARDIODILATIN	CARDIODILATIN
FGFR3	FGFR3	2261	JAX-CKB		FIIN-01	FIIN-01				2317544320338520
AURKA	6790	6790	GuideToPharmacology	inhibitor	178102555	JNJ-7706621	JNJ-7706621	chembl:CHEMBL191003	0.05
FGFR3	JTK4	2261	ChemblInteractions	inhibitor	CHEMBL1852688	INFIGRATINIB	INFIGRATINIB	chembl:CHEMBL1852688	0.89
FASN	Fatty acid synthase	2194	TTD		Cerulenin	Cerulenin	CERULENIN	chembl:CHEMBL45627	24.25
FASN	FASN	2194	NCI		PACLITAXEL	PACLITAXEL	PACLITAXEL	chembl:CHEMBL428647	0.06	15657900
VKORC1L1	Q8N0U8	154807	TEND		MENADIONE	MENADIONE	MENADIONE	chembl:CHEMBL590	6.82
FASN	FASN	2194	DTC		LORGLUMIDE SODIUM	LORGLUMIDE SODIUM	LORGLUMIDE SODIUM	chembl:CHEMBL1255589	3.03
RXRA	P19793	6256	TEND		BEXAROTENE	BEXAROTENE	BEXAROTENE	chembl:CHEMBL1023	1.57
AURKA	AURKA	6790	DTC		JNJ-7706621	JNJ-7706621	JNJ-7706621	chembl:CHEMBL191003	0.05
FGFR3	P22607	2261	TdgClinicalTrial		TRAFERMIN	TRAFERMIN	TRAFERMIN	chembl:CHEMBL2108081	0.26
AURKA	AURORA A	6790	TALC	inhibitor	MLN 8237	MLN 8237	ALISERTIB	chembl:CHEMBL483158	0.24
CACNG1	Q06432	786	TEND		NITRENDIPINE	NITRENDIPINE	NITRENDIPINE	chembl:CHEMBL475534	2.45
SMAD3	SMAD3	4088	DTC		ALSTERPAULLONE	ALSTERPAULLONE	ALSTERPAULLONE	chembl:CHEMBL50894	0.01
SMAD3	SMAD3	4088	DTC		SJ000260214	SJ000260214	CHEMBL602740	chembl:CHEMBL602740	0.14
SMAD3	SMAD3	4088	DTC		OXYQUINOLINE	OXYQUINOLINE	OXYQUINOLINE	chembl:CHEMBL310555	0.06
SMAD3	SMAD3	4088	DTC		4-({[2-(BENZYLOXY)PHENYL]METHYL}AMINO)PHENOL	4-({[2-(BENZYLOXY)PHENYL]METHYL}AMINO)PHENOL	CHEMBL1465049	chembl:CHEMBL1465049	0.02
SMAD3	SMAD3	4088	DTC		TCMDC-125814	TCMDC-125814	CHEMBL533082	chembl:CHEMBL533082	0.05
FGFR3	FGFR3	2261	DTC		CEDIRANIB	CEDIRANIB	CEDIRANIB	chembl:CHEMBL491473	0.09
RXRA	RXRA	6256	DTC		ALITRETINOIN	ALITRETINOIN	ALITRETINOIN	chembl:CHEMBL705	1.45	2.14898e+22
MAPK10	Stress-activated protein kinase JNK3	5602	TTD		PMID25991433-Compound-P1	PMID25991433-Compound-P1
ROCK2	ROCK2	9475	NCI		PROGESTERONE	PROGESTERONE	PROGESTERONE	chembl:CHEMBL103	0.05	18665217
MAPK10	MAPK10	5602	NCI		ANTIESTROGEN	ANTIESTROGEN				16682955
PRKCE	5581	5581	GuideToPharmacology	inhibitor	178102576	CHELERYTHRINE	CHELERYTHRINE	chembl:CHEMBL13045	0.3
FGFR3	Fibroblast growth factor receptor 3	2261	TTD		E-3810	E-3810	RABEPRAZOLE SODIUM	chembl:CHEMBL1200930	0.12
FGFR3	FGFR3	2261	JAX-CKB		Rogaratinib	Rogaratinib	ROGARATINIB	chembl:CHEMBL3963485	0.62
FDFT1	2222	2222	GuideToPharmacology	inhibitor	135649715	COMPOUND 3F [PMID: 12238936]
AURKA	6790	6790	GuideToPharmacology	inhibitor	178102323	MLN-8054	MLN-8054	chembl:CHEMBL259084	0.24
BMPR1A	657	657	GuideToPharmacology	inhibitor	249565835	COMPOUND 13A [PMID: 23639540]
RXRA	RXRA	6256	DTC		METRIBUZIN	METRIBUZIN	METRIBUZIN	chembl:CHEMBL1902519	0.87
FASN	Fatty acid synthase	2194	TTD		FSA2	FSA2
BMPR1A	657	657	GuideToPharmacology	inhibitor	249565801	ML347
RXRA	RXRA	6256	DTC		CHLORHEXIDINE DIACETATE	CHLORHEXIDINE DIACETATE	CHLORHEXIDINE DIACETATE	chembl:CHEMBL486819	0.87
ROCK2	ROCK2	9475	DTC		SP-600125	SP-600125	SP-600125	chembl:CHEMBL1725279	0.02
FDFT1	2222	2222	GuideToPharmacology	inhibitor	135649789	COMPOUND 21 [PMID: 19191557]
SMAD3	SMAD3	4088	DTC		SJ000044511	SJ000044511	CHEMBL592124	chembl:CHEMBL592124	0.01
SMAD3	SMAD3	4088	DTC		FLUDARABINE	FLUDARABINE	FLUDARABINE	chembl:CHEMBL1568	0.01
MAPK10	Stress-activated protein kinase JNK3	5602	TTD		PMID25991433-Compound-J3	PMID25991433-Compound-J3
ROCK2	Rho-associated protein kinase 2	9475	TTD		PMID28048944-Compound-3	PMID28048944-Compound-3
AURKA	AURORA A	6790	TALC	inhibitor	DANUSERTIB	DANUSERTIB	DANUSERTIB	chembl:CHEMBL402548	1.27
PRKCE	PKCE	5581	ChemblInteractions	inhibitor	CHEMBL3545332	CEP-2563	CEP-2563	chembl:CHEMBL3545332	0.25
AURKA	AURKA	6790	DTC		AST-487	AST-487	AST-487	chembl:CHEMBL574738	0.04
MAPK10	MAPK10	5602	DTC		SB-203580	SB-203580	SB-203580	chembl:CHEMBL10	0.08
SMAD3	SMAD3	4088	DTC		DNDI1417420	DNDI1417420	CHEMBL1546223	chembl:CHEMBL1546223	0.05
RXRA	RXRA	6256	DTC		TRIBUTYLTIN-OXIDE	TRIBUTYLTIN-OXIDE	TRIBUTYLTIN-OXIDE	chembl:CHEMBL511667	0.17
RXRA	RXRA	6256	DTC		FLUDIOXONIL	FLUDIOXONIL	FLUDIOXONIL	chembl:CHEMBL485833	0.29
SMAD3	SMAD3	4088	DTC		GNF-PF-3418	GNF-PF-3418	CHEMBL582099	chembl:CHEMBL582099	0.07
ROCK2	KIAA0619	9475	ChemblInteractions	inhibitor	CHEMBL3545073	AMA0076	AMA0076	chembl:CHEMBL3545073	0.91
RXRA	RXRA	6256	DTC		TRICLOSAN	TRICLOSAN	TRICLOSAN	chembl:CHEMBL849	0.15
MAPK10	Stress-activated protein kinase JNK3	5602	TTD		7-azaindole derivative 4	7-azaindole derivative 4
FGFR3	JTK4	2261	ChemblInteractions	inhibitor	CHEMBL1908391	MASITINIB	MASITINIB	chembl:CHEMBL1908391	0.22
CACNG1	CACNLG	786	ChemblInteractions	blocker	CHEMBL1200382	BEPRIDIL HYDROCHLORIDE	BEPRIDIL HYDROCHLORIDE	chembl:CHEMBL1200382	0.2
RXRA	RXRA	6256	DTC		HONOKIOL	HONOKIOL	HONOKIOL	chembl:CHEMBL16901	0.35	20695472
RXRA	6256	6256	GuideToPharmacology	agonist	135650586	METHOPRENE ACID
SMAD3	SMAD3	4088	DTC		TCMDC-123927	TCMDC-123927	CHEMBL531268	chembl:CHEMBL531268	0.05
CACNG1	Q06432	786	TdgClinicalTrial		NITRENDIPINE	NITRENDIPINE	NITRENDIPINE	chembl:CHEMBL475534	2.45
AURKA	AURKA	6790	DTC		ZM-447439	ZM-447439	CHEMBL202721	chembl:CHEMBL202721	0.07
SMAD3	SMAD3	4088	DTC		OUABAIN	OUABAIN	OUABAIN	chembl:CHEMBL222863	0.03
SMAD3	SMAD3	4088	DTC		DOXORUBICIN HYDROCHLORIDE	DOXORUBICIN HYDROCHLORIDE	DOXORUBICIN HYDROCHLORIDE	chembl:CHEMBL359744	0.01
FGFR3	FGFR3	2261	JAX-CKB		SU5402	SU5402				2.31754e+23
FASN	FASN	2194	DTC		PYROGALLOL RED	PYROGALLOL RED	PYROGALLOL RED	chembl:CHEMBL210208	0.12
ROCK2	9475	9475	GuideToPharmacology	inhibitor	387065580	COMPOUND 8 [PMID: 25898023]
RXRA	RXRA	6256	DTC		BENZO[D]ISOTHIAZOL-3-ONE	BENZO[D]ISOTHIAZOL-3-ONE	CHEMBL297304	chembl:CHEMBL297304	0.06
SMAD3	SMAD3	4088	DTC		TCMDC-124640	TCMDC-124640	CHEMBL547161	chembl:CHEMBL547161	0.28
SMAD3	SMAD3	4088	DTC		GNF-PF-1919	GNF-PF-1919	CHEMBL576409	chembl:CHEMBL576409	0.01
SMAD3	SMAD3	4088	DTC		STROPHANTHIDIN	STROPHANTHIDIN	STROPHANTHIDIN	chembl:CHEMBL111743	0.05
FASN	FASN	2194	NCI		CLOZAPINE	CLOZAPINE	CLOZAPINE	chembl:CHEMBL42	0.09	17052361
FGFR3	2261	2261	GuideToPharmacology	inhibitor	249565645	MK-2461	MK-2461	chembl:CHEMBL1822792	0.15
SENP7	SENP7	57337	DTC		2-(4-NITROBENZYLSULFANYL)BENZOXAZOLE	2-(4-NITROBENZYLSULFANYL)BENZOXAZOLE	CHEMBL412603	chembl:CHEMBL412603	0.5
AURKA	O14965	6790	TdgClinicalTrial		XL228	XL228	XL-228	chembl:CHEMBL3545085	0.08
SMAD3	SMAD3	4088	DTC		GNF-PF-2272	GNF-PF-2272	CHEMBL601757	chembl:CHEMBL601757	0.01
FGFR3	JTK4	2261	ChemblInteractions	inhibitor	CHEMBL1201733	PAZOPANIB HYDROCHLORIDE	PAZOPANIB HYDROCHLORIDE	chembl:CHEMBL1201733	0.09
ROCK2	KIAA0619	9475	ChemblInteractions	inhibitor	CHEMBL3545341	SAR-407899	SAR-407899	chembl:CHEMBL1667969	0.91
POLE	POLE1	5426	ChemblInteractions	inhibitor	CHEMBL1637	GEMCITABINE HYDROCHLORIDE	GEMCITABINE HYDROCHLORIDE	chembl:CHEMBL1637	1.82
SENP7	SENP7	57337	DTC		GNF-PF-5151	GNF-PF-5151	CHEMBL576208	chembl:CHEMBL576208	0.36
POLE	POLE1	5426	ChemblInteractions	inhibitor	CHEMBL1750	CLOFARABINE	CLOFARABINE	chembl:CHEMBL1750	1.41
AURKA	AURKA	6790	CIViC		PLATINUM COMPOUND	PLATINUM COMPOUND				27209210
ROCK2	ROCK2	9475	DTC		CENISERTIB	CENISERTIB	CENISERTIB	chembl:CHEMBL1967878	0.02
AURKA	AURKA	6790	MyCancerGenome	inhibitor	TAK901	TAK901
PRKCE	Q02156	5581	TdgClinicalTrial		BRYOSTATIN	BRYOSTATIN	BRYOSTATIN	chembl:CHEMBL449158	0.35
ROCK2	ROCK2	9475	DTC		ZM-447439	ZM-447439	CHEMBL202721	chembl:CHEMBL202721	0.11
SMAD3	SMAD3	4088	DTC		NSC-367089	NSC-367089	CHEMBL1543865	chembl:CHEMBL1543865	0.05
ROCK2	Rho-associated protein kinase 2	9475	TTD		Tricyclic compound 5	Tricyclic compound 5
AURKA	AURKA	6790	DTC		DIMETHYLADENINE	DIMETHYLADENINE	DIMETHYLADENINE	chembl:CHEMBL407391	0.14
AURKA	6790	6790	GuideToPharmacology	inhibitor	252827426	COMPOUND 38 [PMID: 20817473]
SMAD3	SMAD3	4088	DTC		ACACETIN	ACACETIN	ACACETIN	chembl:CHEMBL243664	0.02
MAPK10	MAPK10	5602	NCI		GONADOTROPINS	GONADOTROPINS				18321442
AURKA	AURKA	6790	DTC	inhibitor	HESPERADIN	HESPERADIN	HESPERADIN	chembl:CHEMBL514409	0.03	19035792
PRKCE	PRKCE	5581	PharmGKB		radiotherapy	radiotherapy				25054431
FGFR3	FGFR3	2261	MyCancerGenome	inhibitor	NINTEDANIB	NINTEDANIB	NINTEDANIB	chembl:CHEMBL502835	0.44
FDFT1	2222	2222	GuideToPharmacology	inhibitor	135649665	COMPOUND 15 [PMID: 19456099]
CACNG1	CACNLG	786	ChemblInteractions	modulator	CHEMBL1628502	GABAPENTIN ENACARBIL	GABAPENTIN ENACARBIL	chembl:CHEMBL1628502	0.2
FGFR3	FGFR3	2261	DTC		ILORASERTIB	ILORASERTIB	ILORASERTIB	chembl:CHEMBL1980297	0.01
FGFR3	P22607	2261	TdgClinicalTrial		DOVITINIB	DOVITINIB	DOVITINIB	chembl:CHEMBL522892	0.21
SMAD3	SMAD3	4088	DTC		GR-127935	GR-127935	GR-127935	chembl:CHEMBL15928	0.01
RXRA	RXRA	6256	DTC		BEXAROTENE	BEXAROTENE	BEXAROTENE	chembl:CHEMBL1023	1.57	1979180323391140
FGFR3	FGFR3	2261	OncoKB		BGJ398	BGJ398	INFIGRATINIB	chembl:CHEMBL1852688	0.89
SENP7	SENP7	57337	DTC		XANTHOANGELOL B	XANTHOANGELOL B	XANTHOANGELOL B	chembl:CHEMBL494082	0.8
SMAD3	SMAD3	4088	DTC		LOPINAVIR	LOPINAVIR	LOPINAVIR	chembl:CHEMBL729	0.03
FASN	FASN	2194	DTC		FENTICLOR	FENTICLOR	FENTICLOR	chembl:CHEMBL473535	0.16
ROCK2	9475	9475	GuideToPharmacology	inhibitor	385612185	ROCK INHIBITOR 3
FDFT1	2222	2222	GuideToPharmacology	inhibitor	135649788	COMPOUND 4Q [PMID: 7650673]
RXRA	RXRA	6256	DTC		RALOXIFENE HYDROCHLORIDE	RALOXIFENE HYDROCHLORIDE	RALOXIFENE HYDROCHLORIDE	chembl:CHEMBL1116	0.04
FASN	FASN	2194	NCI		SELENIUM	SELENIUM				12669817
FGFR3	FGFR3	2261	CIViC		GEMCITABINE	GEMCITABINE	GEMCITABINE	chembl:CHEMBL888	0.03	29941343
RXRA	RXRA	6256	DTC		PROPARGITE	PROPARGITE	PROPARGITE	chembl:CHEMBL1416084	0.22
AURKA	6790	6790	GuideToPharmacology	inhibitor	249565620	DANUSERTIB	DANUSERTIB	chembl:CHEMBL402548	1.27
SMAD3	SMAD3	4088	DTC		CGP-60474	CGP-60474	CHEMBL300389	chembl:CHEMBL300389	0.05
ROCK2	Rho-associated protein kinase 2	9475	TTD		Tricyclic compound 6	Tricyclic compound 6
SMAD3	SMAD3	4088	DTC		STREPTONIGRIN	STREPTONIGRIN	STREPTONIGRIN	chembl:CHEMBL11417	0.01
SMAD3	SMAD3	4088	DTC		CURCUMIN	CURCUMIN	CURCUMIN	chembl:CHEMBL116438	0.01	23145932
SMAD3	SMAD3	4088	DTC		1,7-O-DIACETYLGEOPYXIN A	1,7-O-DIACETYLGEOPYXIN A	CHEMBL1873045	chembl:CHEMBL1873045	0.14
RXRA	RXRA	6256	DTC		BIPHENYL	BIPHENYL	BIPHENYL	chembl:CHEMBL14092	0.44
AURKA	AURORA A	6790	TALC	inhibitor	AS703569	AS703569	CENISERTIB	chembl:CHEMBL1967878	0.04
PRKCE	5581	5581	GuideToPharmacology	activator	178104015	INGENOL MEBUTATE
PRKCE	PKCE	5581	ChemblInteractions	inhibitor	CHEMBL574737	(7S)-HYDROXYL-STAUROSPORINE	UCN-01	chembl:CHEMBL574737	0.21
RXRA	RXRA	6256	DTC		TRIPHENYLSTANNANOL	TRIPHENYLSTANNANOL	TRIPHENYLSTANNANOL	chembl:CHEMBL506538	0.17
AURKA	AIK	6790	ChemblInteractions	inhibitor	CHEMBL3545326	TAS-119	TAS-119	chembl:CHEMBL3545326	2.55
ROCK2	ROCK2	9475	DTC		LAUROGUADINE	LAUROGUADINE	LAUROGUADINE	chembl:CHEMBL1980715	0.06
POLE	POLE1	5426	ChemblInteractions	inhibitor	CHEMBL803	CYTARABINE	CYTARABINE	chembl:CHEMBL803	0.3
AURKA	AIK	6790	ChemblInteractions	inhibitor	CHEMBL1980391	RG-1530	RG-1530	chembl:CHEMBL1980391	0.04
SMAD3	SMAD3	4088	DTC		GNF-PF-4459	GNF-PF-4459	CHEMBL585502	chembl:CHEMBL585502	0.03
FGFR3	JTK4	2261	ChemblInteractions	inhibitor	CHEMBL377300	BRIVANIB	BRIVANIB	chembl:CHEMBL377300	0.47
FGFR3	2261	2261	GuideToPharmacology	inhibitor	249565803	COMPOUND 1D [PMID: 21493067]
AURKA	AURKA	6790	DTC		TAE-684	TAE-684	TAE-684	chembl:CHEMBL509032	0.01
CTSF	Cathepsin F	8722	TTD		PMID27998201-Compound-5	PMID27998201-Compound-5
ROCK2	Rho-associated protein kinase 2	9475	TTD		PMID28048944-Compound-2	PMID28048944-Compound-2
SMAD3	SMAD3	4088	DTC		IMATINIB	IMATINIB	IMATINIB	chembl:CHEMBL941	0
SMAD3	SMAD3	4088	DTC		GNF-PF-2776	GNF-PF-2776	CHEMBL578294	chembl:CHEMBL578294	0.05
SMAD3	SMAD3	4088	DTC		SANGUINARIUM	SANGUINARIUM	SANGUINARIUM	chembl:CHEMBL417799	0.01
PRKCE	PRKCE	5581	MyCancerGenome	inhibitor	ENZASTAURIN	ENZASTAURIN	ENZASTAURIN	chembl:CHEMBL300138	0.47
SMAD3	SMAD3	4088	DTC		TCMDC-124176	TCMDC-124176	CHEMBL588038	chembl:CHEMBL588038	0.03
FASN	FASN	2194	DTC		PENTABROMOPHENOL	PENTABROMOPHENOL	PENTABROMOPHENOL	chembl:CHEMBL1235157	0.23
ROCK2	9475	9475	GuideToPharmacology	inhibitor	249565717	GSK269962A
SENP7	SENP7	57337	DTC		GNF-PF-992	GNF-PF-992	CHEMBL602561	chembl:CHEMBL602561	0.44
SENP7	SENP7	57337	DTC		DNDI1417156	DNDI1417156	CHEMBL1504679	chembl:CHEMBL1504679	0.31
SMAD3	SMAD3	4088	DTC		TCMDC-123713	TCMDC-123713	CHEMBL586135	chembl:CHEMBL586135	0.03
RXRA	RXRA	6256	DTC		PHYTANIC ACID	PHYTANIC ACID	PHYTANIC ACID	chembl:CHEMBL1215869	1.74	20695472
AURKA	AIK	6790	ChemblInteractions	inhibitor	CHEMBL1967878	Cenisertib	CENISERTIB	chembl:CHEMBL1967878	0.04
FGFR3	FGFR3	2261	DTC		TAE-684	TAE-684	TAE-684	chembl:CHEMBL509032	0.01
SMAD3	SMAD3	4088	DTC		GNF-PF-78	GNF-PF-78	CHEMBL579318	chembl:CHEMBL579318	0.03
SMAD3	SMAD3	4088	DTC		LANATOSIDE C	LANATOSIDE C	LANATOSIDE C	chembl:CHEMBL506569	0.04
AURKA	O14965	6790	TdgClinicalTrial		CYC116	CYC116
AURKA	AURKA	6790	DTC		RG-1530	RG-1530	RG-1530	chembl:CHEMBL1980391	0.04
AURKA	6790	6790	GuideToPharmacology	inhibitor	252166676	COMPOUND 10 [PMID: 19402633]
SMAD3	SMAD3	4088	DTC		9-AMINOCAMPTOTHECIN	9-AMINOCAMPTOTHECIN	9-AMINOCAMPTOTHECIN	chembl:CHEMBL274070	0.03
SMAD3	SMAD3	4088	DTC		SJ000117447	SJ000117447	CHEMBL592611	chembl:CHEMBL592611	0.07
FGFR3	Fibroblast growth factor receptor 3	2261	TTD		MK-2461	MK-2461	MK-2461	chembl:CHEMBL1822792	0.15
RXRA	RXRA	6256	DTC		GW7647	GW7647	GW7647	chembl:CHEMBL21241	0.03
FGFR3	FGFR3	2261	MyCancerGenome	inhibitor	BGJ398	BGJ398	INFIGRATINIB	chembl:CHEMBL1852688	0.89
FDFT1	2222	2222	GuideToPharmacology	inhibitor	135650240	COMPOUND 4G [PMID: 17709461]
AURKA	6790	6790	GuideToPharmacology	inhibitor	328083490	GSK143
FASN	FASN	2194	DTC		SJ000189154	SJ000189154	CHEMBL604664	chembl:CHEMBL604664	0.76
SMAD3	SMAD3	4088	DTC		DASATINIB	DASATINIB	DASATINIB	chembl:CHEMBL1421	0
RXRA	RXRA	6256	DTC		PROGESTERONE	PROGESTERONE	PROGESTERONE	chembl:CHEMBL103	0.01
FASN	FASN	2194	NCI		TRIIODOTHYRONINE	TRIIODOTHYRONINE	LIOTHYRONINE SODIUM	chembl:CHEMBL1201119	0.2	9770474
SMAD3	SMAD3	4088	DTC		NSC-50688	NSC-50688	CHEMBL1456848	chembl:CHEMBL1456848	0.07
AURKA	6790	6790	GuideToPharmacology	inhibitor	178102344	TOZASERTIB	TOZASERTIB	chembl:CHEMBL572878	0.13
AURKA	AURKA	6790	DTC		SNS-314	SNS-314	SNS-314	chembl:CHEMBL482767	0.21
SMAD3	SMAD3	4088	DTC		DNDI1417099	DNDI1417099	CHEMBL1565444	chembl:CHEMBL1565444	0.04
MAPK10	MAPK10	5602	NCI		PROTEASOME INHIBITOR	PROTEASOME INHIBITOR				17159161
AURKA	AURKA	6790	DTC		AZD-1152-HQPA	AZD-1152-HQPA	AZD-1152-HQPA	chembl:CHEMBL215152	0.06
SMAD3	SMAD3	4088	DTC		EPIRUBICIN HYDROCHLORIDE	EPIRUBICIN HYDROCHLORIDE	EPIRUBICIN HYDROCHLORIDE	chembl:CHEMBL1200981	0.04
SMAD3	SMAD3	4088	DTC		TRICLOSAN	TRICLOSAN	TRICLOSAN	chembl:CHEMBL849	0.05
FGFR3	Fibroblast growth factor receptor 3	2261	TTD		B-701	B-701	VOFATAMAB	chembl:CHEMBL4297848	2.05
AURKA	AURKA	6790	ClearityFoundationClinicalTrial		ENMD-2076	ENMD-2076	ENMD-2076	chembl:CHEMBL482968	0.37
SMAD3	SMAD3	4088	DTC		GOSSYPOL	GOSSYPOL	GOSSYPOL	chembl:CHEMBL51483	0.01
ROCK2	ROCK2	9475	DTC		FASUDIL	FASUDIL	FASUDIL	chembl:CHEMBL38380	0.24	17018693
SMAD3	SMAD3	4088	DTC		GNF-PF-3201	GNF-PF-3201	CHEMBL581872	chembl:CHEMBL581872	0.04
MAPK10	MAPK10	5602	DTC		GEFITINIB	GEFITINIB	GEFITINIB	chembl:CHEMBL939	0.03
ROCK2	ROCK2	9475	DTC		GW441756X	GW441756X	GW441756X	chembl:CHEMBL1516890	0.03
FDFT1	2222	2222	GuideToPharmacology	inhibitor	135649688	COMPOUND 14 [PMID: 19191557]
FGFR3	FGFR3	2261	CIViC		R3MAB	R3MAB				19381019
SMAD3	SMAD3	4088	DTC		DNDI1417722	DNDI1417722	CHEMBL1503190	chembl:CHEMBL1503190	0.07
FGFR3	FGFR3	2261	JAX-CKB		Brivanib	Brivanib	BRIVANIB	chembl:CHEMBL377300	0.47	22238366
RXRA	RXRA	6256	DTC		AFIMOXIFENE	AFIMOXIFENE	AFIMOXIFENE	chembl:CHEMBL2137046	0.07
FGFR3	FGFR3	2261	DTC		OSI-632	OSI-632	OSI-632	chembl:CHEMBL253969	0.02
SENP7	SENP7	57337	DTC		CID 4101591	CID 4101591	CHEMBL428789	chembl:CHEMBL428789	0.27
SMAD3	SMAD3	4088	DTC		PINAFIDE	PINAFIDE	PINAFIDE	chembl:CHEMBL46874	0.02
SMAD3	SMAD3	4088	DTC		VINCRISTINE	VINCRISTINE	VINCRISTINE	chembl:CHEMBL90555	0
SMAD3	SMAD3	4088	DTC		SJ000089001	SJ000089001	CHEMBL591618	chembl:CHEMBL591618	0.06
FGFR3	Fibroblast growth factor receptor 3	2261	TTD		INCB54828	INCB54828
NPR2	P20594	4882	TEND		ERYTHRITYL TETRANITRATE	ERYTHRITYL TETRANITRATE
AURKA	AURKA	6790	ClearityFoundationClinicalTrial		AMG900	AMG900	AMG-900	chembl:CHEMBL2140408	1.27
CACNG1	Q06432	786	TEND		NIMODIPINE	NIMODIPINE	NIMODIPINE	chembl:CHEMBL1428	0.61
FGFR3	P22607	2261	TdgClinicalTrial		FP-1039	FP-1039	FP-1039	chembl:CHEMBL4297755	0.21
MAPK10	Stress-activated protein kinase JNK3	5602	TTD		7-azaindole derivative 1	7-azaindole derivative 1
SMAD3	SMAD3	4088	DTC		DNDI1417149	DNDI1417149	CHEMBL1622802	chembl:CHEMBL1622802	0.09
FGFR3	FGFR3	2261	DTC		SORAFENIB	SORAFENIB	SORAFENIB	chembl:CHEMBL1336	0.04
ROCK2	ROCK2	9475	DTC		KD-025	KD-025	CHEMBL2005186	chembl:CHEMBL2005186	0.18
FASN	FASN	2194	DTC		CNQX DISODIUM	CNQX DISODIUM	CHEMBL1255647	chembl:CHEMBL1255647	1.01
SMAD3	SMAD3	4088	DTC		BUFOGENIN	BUFOGENIN	BUFOGENIN	chembl:CHEMBL250172	0.07
SMAD3	SMAD3	4088	DTC		CALCIMYCIN	CALCIMYCIN	CALCIMYCIN	chembl:CHEMBL1256686	0.01
FGFR3	FGFR3	2261	OncoKB		AZD4547	AZD4547
AURKA	AURKA	6790	DTC		ILORASERTIB	ILORASERTIB	ILORASERTIB	chembl:CHEMBL1980297	0.05
FGFR3	FGFR3	2261	PharmGKB		erdafitinib	erdafitinib	ERDAFITINIB	chembl:CHEMBL3545376	1.41
ANGPT1	KIAA0003	284	ChemblInteractions	inhibitor	CHEMBL2108568	TREBANANIB	TREBANANIB	chembl:CHEMBL2108568	31.83
AURKA	AURKA	6790	MyCancerGenome	inhibitor	AT9283	AT9283	AT-9283	chembl:CHEMBL495727	0.59
NPR2	4882	4882	GuideToPharmacology		178101548	[125I]CNP (HUMAN)
CACNG1	Q06432	786	TEND		LERCANIDIPINE	LERCANIDIPINE	LERCANIDIPINE	chembl:CHEMBL250270	6.12
FASN	P49327	2194	TdgClinicalTrial		GT 389-255	GT 389-255
SMAD3	SMAD3	4088	DTC		PYRITHIONE	PYRITHIONE	PYRITHIONE	chembl:CHEMBL1650619	0.03
SMAD3	SMAD3	4088	DTC		TCMDC-123650	TCMDC-123650	CHEMBL580727	chembl:CHEMBL580727	0.04
RXRA	RXRA	6256	DTC		BENZETHONIUM CHLORIDE	BENZETHONIUM CHLORIDE	BENZETHONIUM CHLORIDE	chembl:CHEMBL221753	0.05
ATP1B1	ATP1B	481	ChemblInteractions	inhibitor	CHEMBL1751	DIGOXIN	DIGOXIN	chembl:CHEMBL1751	0.47
MAPK10	P53779	5602	TdgClinicalTrial		JNK-401	JNK-401
FGFR3	FGFR3	2261	JAX-CKB		BYL719	BYL719	ALPELISIB	chembl:CHEMBL2396661	0.03
RXRA	RXRA	6256	DTC		2-PHENOXYETHANOL	2-PHENOXYETHANOL	PHENOXYETHANOL	chembl:CHEMBL1229846	0.87
CACNG1	Q06432	786	TEND		AMLODIPINE	AMLODIPINE	AMLODIPINE	chembl:CHEMBL1491	0.41
AURKA	AIK	6790	ChemblInteractions	inhibitor	CHEMBL572878	TOZASERTIB	TOZASERTIB	chembl:CHEMBL572878	0.13
AURKA	Aurora kinase A	6790	TTD		SNS-314	SNS-314	SNS-314	chembl:CHEMBL482767	0.21
VKORC1L1	VKORC1L1	154807	PharmGKB		warfarin	warfarin	WARFARIN	chembl:CHEMBL1464	3.54	29054760
MAPK10	5602	5602	GuideToPharmacology	inhibitor	178102618	JNK INHIBITOR IX
CACNG1	Q06432	786	TdgClinicalTrial		DILTIAZEM	DILTIAZEM	DILTIAZEM	chembl:CHEMBL23	2.45
FASN	FASN	2194	NCI		ANTINEOPLASTIC	ANTINEOPLASTIC				12839976
FGFR3	2261	2261	GuideToPharmacology	inhibitor	252827519	BLU-9931
MAPK10	MAPK10	5602	NCI		ISOPROTERENOL	ISOPROTERENOL	ISOPROTERENOL	chembl:CHEMBL434	0.15	12509508
MAPK10	MAPK10	5602	NCI		ATORVASTATIN	ATORVASTATIN	ATORVASTATIN	chembl:CHEMBL1487	0.07	16701707
SMAD3	SMAD3	4088	DTC		NSC-695801	NSC-695801	CHEMBL461193	chembl:CHEMBL461193	0.05
ROCK2	Rho-associated protein kinase 2	9475	TTD		Tricyclic compound 7	Tricyclic compound 7
AURKA	AURKA	6790	DTC		GO-6976	GO-6976	GO-6976	chembl:CHEMBL302449	0.03
SMAD3	SMAD3	4088	DTC		ENPIROLINE	ENPIROLINE	ENPIROLINE	chembl:CHEMBL1327821	0.06
AURKA	AIK	6790	ChemblInteractions	inhibitor	CHEMBL482968	ENMD-2076	ENMD-2076	chembl:CHEMBL482968	0.37
NPR2	4882	4882	GuideToPharmacology	antagonist	315661245	COMPOUND C10 [PMID: 24297249]
ROCK2	ROCK2	9475	DTC		Y-27632	Y-27632	Y-27632	chembl:CHEMBL559147	1.82	17018693
FGFR3	FGFR3	2261	JAX-CKB		Sorafenib	Sorafenib	SORAFENIB	chembl:CHEMBL1336	0.04	26270481
MAPK10	Stress-activated protein kinase JNK3	5602	TTD		7-azaindole derivative 7	7-azaindole derivative 7
MAPK10	JNK3	5602	ChemblInteractions	inhibitor	CHEMBL3545213	Bentamapimod	BENTAMAPIMOD	chembl:CHEMBL3545213	0.71
AURKA	6790	6790	GuideToPharmacology	inhibitor	249565740	AMG-900	AMG-900	chembl:CHEMBL2140408	1.27
SMAD3	SMAD3	4088	DTC		HEXACHLOROPHENE	HEXACHLOROPHENE	HEXACHLOROPHENE	chembl:CHEMBL496	0.01
AURKA	6790	6790	GuideToPharmacology	inhibitor	249565576	ENMD-2076	ENMD-2076	chembl:CHEMBL482968	0.37
FGFR3	FGFR-3	2261	TALC	inhibitor	AZD4547	AZD4547
SMAD3	SMAD3	4088	DTC		NSC-69187	NSC-69187	CHEMBL19954	chembl:CHEMBL19954	0.02
RXRA	RXRA	6256	DTC		DAUNORUBICIN HYDROCHLORIDE	DAUNORUBICIN HYDROCHLORIDE	DAUNORUBICIN HYDROCHLORIDE	chembl:CHEMBL1563	0.03
COL15A1	COL15A1	1306	ChemblInteractions		CHEMBL2095222	OCRIPLASMIN	OCRIPLASMIN	chembl:CHEMBL2095222	0.86
SMAD3	SMAD3	4088	DTC		DNDI1416955	DNDI1416955	CHEMBL1327172	chembl:CHEMBL1327172	0.03
AURKA	AURKA	6790	CIViC		TAMOXIFEN	TAMOXIFEN	TAMOXIFEN	chembl:CHEMBL83	0.04	24166501
SMAD3	SMAD3	4088	DTC		MK-2206	MK-2206	MK-2206	chembl:CHEMBL1079175	0.02
AURKA	6790	6790	GuideToPharmacology	inhibitor	252166567	COMPOUND 46 [PMID: 16451062]
AURKA	AIK	6790	ChemblInteractions	inhibitor	CHEMBL495727	AT-9283	AT-9283	chembl:CHEMBL495727	0.59
SMAD3	SMAD3	4088	DTC		TCMDC-138263	TCMDC-138263	CHEMBL535307	chembl:CHEMBL535307	0.06
AURKA	6790	6790	GuideToPharmacology	inhibitor	178102599	GSK-3 INHIBITOR XIII
MAPK10	JNK3	5602	ChemblInteractions	inhibitor	CHEMBL1614713	CC-401	CC-401	chembl:CHEMBL1614713	0.71
MAPK10	Stress-activated protein kinase JNK3	5602	TTD		PMID25991433-Compound-O3	PMID25991433-Compound-O3
SMAD3	SMAD3	4088	DTC		GNF-PF-3407	GNF-PF-3407	CHEMBL602990	chembl:CHEMBL602990	0.04
FDFT1	2222	2222	GuideToPharmacology	inhibitor	135649671	COMPOUND 3 [PMID: 19191557]
RXRA	6256	6256	GuideToPharmacology	agonist	310264685	FLUOROBEXAROTENE
AURKA	AURKA	6790	DTC		BARASERTIB	BARASERTIB	BARASERTIB	chembl:CHEMBL415049	0.28
MAPK10	MAPK10	5602	NCI		PD-98059	PD-98059	CHEMBL35482	chembl:CHEMBL35482	0.17	107539399467952
NPR2	4882	4882	GuideToPharmacology	antagonist	178101650	HS-142-1
FGFR3	FGFR3	2261	JAX-CKB		E7090	E7090	E-7090	chembl:CHEMBL3686884	1.37	2.31754e+23
PRKCE	5581	5581	GuideToPharmacology	inhibitor	178101973	Y27632
FASN	Fatty acid synthase	2194	TTD		Epigallocatechin gallate	Epigallocatechin gallate
SMAD3	SMAD3	4088	DTC		2-PHENYLAMINO-[1,4]NAPHTHOQUINONE	2-PHENYLAMINO-[1,4]NAPHTHOQUINONE	CHEMBL84010	chembl:CHEMBL84010	0.02
DLK1	Protein delta homolog 1	8788	TTD		GDC0134	GDC0134
ROCK2	ROCK2	9475	DTC		ALSTERPAULLONE	ALSTERPAULLONE	ALSTERPAULLONE	chembl:CHEMBL50894	0.04
SMAD3	SMAD3	4088	DTC		PROTOAPIGENONE	PROTOAPIGENONE	PROTOAPIGENONE	chembl:CHEMBL414890	0.02
RXRA	RXRA	6256	DTC		DIFENOCONAZOLE	DIFENOCONAZOLE	DIFENOCONAZOLE	chembl:CHEMBL466426	0.17
RXRA	6256	6256	GuideToPharmacology	agonist	381118896	COMPOUND 28 [HEITEL ET AL., 2019]
ROCK2	9475	9475	GuideToPharmacology	inhibitor	249565877	COMPOUND 11D [DOI: 10.1039/C0MD00194E]
SMAD3	SMAD3	4088	DTC		LOBARIC ACID	LOBARIC ACID	LOBARIC ACID	chembl:CHEMBL551842	0.02
SMAD3	SMAD3	4088	DTC		GNF-PF-4325	GNF-PF-4325	CHEMBL598263	chembl:CHEMBL598263	0.07
SENP7	SENP7	57337	DTC		TCMDC-125543	TCMDC-125543	CHEMBL546170	chembl:CHEMBL546170	0.57
AURKA	Aurora kinase A	6790	TTD		ABT-348	ABT-348	ILORASERTIB	chembl:CHEMBL1980297	0.05
MAPK10	MAPK10	5602	NCI		WORTMANNIN	WORTMANNIN	WORTMANNIN	chembl:CHEMBL428496	0.12	15683719
SMAD3	SMAD3	4088	DTC		GLABROL	GLABROL	GLABROL	chembl:CHEMBL462721	0.14
MAPK10	Stress-activated protein kinase JNK3	5602	TTD		PMID25991433-Compound-A1	PMID25991433-Compound-A1
FGFR3	FGFR3	2261	DTC		SP-600125	SP-600125	SP-600125	chembl:CHEMBL1725279	0.01
RXRA	RXRA	6256	DTC		ROTENONE	ROTENONE	ROTENONE	chembl:CHEMBL429023	0.06
FGFR3	FGFR3	2261	CIViC		DOVITINIB	DOVITINIB	DOVITINIB	chembl:CHEMBL522892	0.21	2793241621119660
SMAD3	SMAD3	4088	DTC		GNF-PF-2413	GNF-PF-2413	CHEMBL578515	chembl:CHEMBL578515	0.14
NPR2	4882	4882	GuideToPharmacology	agonist	315661153	VOSORITIDE	VOSORITIDE	chembl:CHEMBL3707276	10.61
SMAD3	SMAD3	4088	DTC		CYCLOHEXIMIDE	CYCLOHEXIMIDE	CYCLOHEXIMIDE	chembl:CHEMBL123292	0.02
SMAD3	SMAD3	4088	DTC		GUANIDINYL-NALTRINDOLE DI-TRIFLUOROACETATE	GUANIDINYL-NALTRINDOLE DI-TRIFLUOROACETATE	CHEMBL1255944	chembl:CHEMBL1255944	0.03
AURKA	AURKA	6790	DTC		ALISERTIB	ALISERTIB	ALISERTIB	chembl:CHEMBL483158	0.24
ROCK2	KIAA0619	9475	ChemblInteractions	inhibitor	CHEMBL3544960	AT-13148	AT-13148	chembl:CHEMBL3544960	0.26
CACNG1	CACNLG	786	ChemblInteractions	modulator	CHEMBL940	GABAPENTIN	GABAPENTIN	chembl:CHEMBL940	0.16
RXRA	RXRA	6256	DTC		DICHLOROPHEN	DICHLOROPHEN	DICHLOROPHEN	chembl:CHEMBL33845	0.05
RXRA	RXRA	6256	DTC		9Z-RETINOIC ACID	9Z-RETINOIC ACID	CHEMBL451158	chembl:CHEMBL451158	2.62	1876092620673630
AURKA	O14695	6790	TdgClinicalTrial		SNS-314	SNS-314	SNS-314	chembl:CHEMBL482767	0.21
FDFT1	2222	2222	GuideToPharmacology	inhibitor	135649655	1-ALLYL-2-[3-(ISOPROPYLAMINO)PROPOXY]-9H-CARBAZOLE
FGFR3	FGFR3	2261	JAX-CKB		Trametinib	Trametinib	TRAMETINIB	chembl:CHEMBL2103875	0.05	27338794
MAPK10	MAPK10	5602	NCI		IRINOTECAN	IRINOTECAN	IRINOTECAN	chembl:CHEMBL481	0.08	16799812
SMAD3	SMAD3	4088	DTC		AROMATICIN	AROMATICIN	AROMATICIN	chembl:CHEMBL494255	0.07
RXRA	6256	6256	GuideToPharmacology	antagonist	381745028	K-80003
ROCK2	ROCK2	9475	DTC		SNS-314	SNS-314	SNS-314	chembl:CHEMBL482767	0.04
SMAD3	SMAD3	4088	DTC		GNF-PF-5134	GNF-PF-5134	CHEMBL602969	chembl:CHEMBL602969	0.02
MAPK10	MAPK10	5602	NCI		FGF-1	FGF-1	FIBROBLAST GROWTH FACTOR-1	chembl:CHEMBL4297954	1.06	16682955
MAPK10	MAPK10	5602	DTC		SP-600125	SP-600125	SP-600125	chembl:CHEMBL1725279	0.05	23498914
ROCK2	KIAA0619	9475	ChemblInteractions	inhibitor	CHEMBL571948	Y-39983	Y-39983	chembl:CHEMBL571948	0.91
ROCK2	ROCK2	9475	DTC		PALBOCICLIB	PALBOCICLIB	PALBOCICLIB	chembl:CHEMBL189963	0.04
FGFR3	JTK4	2261	ChemblInteractions	inhibitor	CHEMBL482968	ENMD-2076	ENMD-2076	chembl:CHEMBL482968	0.17
MAPK10	MAPK10	5602	DTC		TOZASERTIB	TOZASERTIB	TOZASERTIB	chembl:CHEMBL572878	0.03
NPR2	Atrial natriuretic peptide receptor B	4882	TTD		Chimeric natriuretic peptide	Chimeric natriuretic peptide
RXRA	NR2B1	6256	ChemblInteractions	agonist	CHEMBL464	ETRETINATE	ETRETINATE	chembl:CHEMBL464	0.5
ROCK2	Rho-associated protein kinase 2	9475	TTD		PMID28048944-Compound-7	PMID28048944-Compound-7
SMAD3	SMAD3	4088	DTC		PERUVOSIDE	PERUVOSIDE	PERUVOSIDE	chembl:CHEMBL1075790	0.09
MAPK10	MAPK10	5602	NCI		MITOMYCIN-C	MITOMYCIN-C				15613449
ROCK2	9475	9475	GuideToPharmacology	inhibitor	404859142	COMPOUND 18 [PMID: 24119557]
SMAD3	SMAD3	4088	DTC		OSAJIN	OSAJIN	OSAJIN	chembl:CHEMBL238188	0.06
ANGPT1	Angiopoietin-1	284	TTD		AMG 386	AMG 386
ROCK2	Rho-associated protein kinase 2	9475	TTD		GSK269962A	GSK269962A
SMAD3	SMAD3	4088	DTC		SENNOSIDE B	SENNOSIDE B	SENNOSIDE B	chembl:CHEMBL445268	0.02
RXRA	NR2B1	6256	ChemblInteractions	agonist	CHEMBL75133	IRX-4204	IRX-4204	chembl:CHEMBL75133	0.29
PRKCE	5581	5581	GuideToPharmacology	inhibitor	249565590	7-HYDROXYSTAUROSPORINE	CHEMBL1236539	chembl:CHEMBL1236539	0.33
AURKA	AURKA	6790	DTC		TCMDC-125758	TCMDC-125758	CHEMBL546797	chembl:CHEMBL546797	0.04
FGFR3	FGFR3	2261	DTC		MLN-8054	MLN-8054	MLN-8054	chembl:CHEMBL259084	0.04
FDFT1	FDFT1	2222	NCI		LOVASTATIN	LOVASTATIN	LOVASTATIN	chembl:CHEMBL503	0.74	7685352
AURKA	AURKA	6790	MyCancerGenome	inhibitor	DANUSERTIB	DANUSERTIB	DANUSERTIB	chembl:CHEMBL402548	1.27
FASN	FASN	2194	DTC		GNF-PF-2133	GNF-PF-2133	CHEMBL578883	chembl:CHEMBL578883	3.03
MAPK10	Stress-activated protein kinase JNK3	5602	TTD		PMID25991433-Compound-J2	PMID25991433-Compound-J2
ROCK2	9475	9475	GuideToPharmacology	inhibitor	249565889	COMPOUND 35 [PMID: 20684608]
SMAD3	SMAD3	4088	DTC		CHLOROTHALONIL	CHLOROTHALONIL	CHLOROTHALONIL	chembl:CHEMBL468167	0.02
FGFR3	FGFR3	2261	PharmGKB		brivanib	brivanib	BRIVANIB	chembl:CHEMBL377300	0.47	20124951
PRKCE	Protein kinase C epsilon	5581	TTD		Bryostatin-1	Bryostatin-1
AURKA	6790	6790	GuideToPharmacology	inhibitor	249565741	MK-5108	MK-5108	chembl:CHEMBL3182444	2.12
AURKA	AURKA	6790	DTC		PF-562271	PF-562271	PF-00562271	chembl:CHEMBL1084546	0.02
SMAD3	SMAD3	4088	DTC		9,10-PHENANTHRENEQUINONE	9,10-PHENANTHRENEQUINONE	9,10-PHENANTHRENEQUINONE	chembl:CHEMBL51931	0.01
AURKA	AURORA A	6790	TALC	inhibitor	MK5108	MK5108	MK-5108	chembl:CHEMBL3182444	2.12
SMAD3	SMAD3	4088	DTC		NSC-95397	NSC-95397	CHEMBL429095	chembl:CHEMBL429095	0.01
SMAD3	SMAD3	4088	DTC		NSC-102742	NSC-102742	CHEMBL1519374	chembl:CHEMBL1519374	0.02
SMAD3	SMAD3	4088	DTC		DNDI1416975	DNDI1416975	CHEMBL1415851	chembl:CHEMBL1415851	0.06
PRKCE	PKCE	5581	ChemblInteractions	inhibitor	CHEMBL565612	SOTRASTAURIN	SOTRASTAURIN	chembl:CHEMBL565612	0.15
FGFR3	P22607	2261	TEND		PALIFERMIN	PALIFERMIN	PALIFERMIN	chembl:CHEMBL1201821	1.2
FGFR3	FGFR3	2261	DTC		DOVITINIB	DOVITINIB	DOVITINIB	chembl:CHEMBL522892	0.21
SMAD3	SMAD3	4088	DTC		TCMDC-125544	TCMDC-125544	CHEMBL533602	chembl:CHEMBL533602	0.02
RXRA	RXRA	6256	DTC		AZINPHOS-ETHYL	AZINPHOS-ETHYL	AZINPHOS-ETHYL	chembl:CHEMBL1886341	0.29
ROCK2	ROCK2	9475	DTC		JNJ-7706621	JNJ-7706621	JNJ-7706621	chembl:CHEMBL191003	0.03
SMAD3	SMAD3	4088	DTC		CINOBUFOTALIN	CINOBUFOTALIN	CINOBUFOTALIN	chembl:CHEMBL517341	0.09
SMAD3	SMAD3	4088	NCI		HALOFUGINONE	HALOFUGINONE	HALOFUGINONE	chembl:CHEMBL1197091	0.09	11874485
RXRA	RXRA	6256	DTC		FERBAM	FERBAM	FERBAM	chembl:CHEMBL460100	0.44
MAPK10	Stress-activated protein kinase JNK3	5602	TTD		7-azaindole derivative 3	7-azaindole derivative 3
AURKA	Aurora kinase A	6790	TTD		MLN8237	MLN8237
RXRA	6256	6256	GuideToPharmacology	antagonist	178102078	SULINDAC	SULINDAC	chembl:CHEMBL15770	0.15
FGFR3	FGFR-3	2261	TALC	inhibitor	PONATINIB	PONATINIB	PONATINIB	chembl:CHEMBL1171837	0.3
FGFR3	FGFR3	2261	ClearityFoundationClinicalTrial		ENMD-2076	ENMD-2076	ENMD-2076	chembl:CHEMBL482968	0.17
FGFR3	FGFR3	2261	DTC	inhibitor	HESPERADIN	HESPERADIN	HESPERADIN	chembl:CHEMBL514409	0.03	19035792
SMAD3	SMAD3	4088	DTC		TCMDC-123951	TCMDC-123951	CHEMBL587849	chembl:CHEMBL587849	0.03
SMAD3	SMAD3	4088	DTC		CETYLPYRIDINIUM	CETYLPYRIDINIUM	CETYLPYRIDINIUM	chembl:CHEMBL305906	0.28
FDFT1	2222	2222	GuideToPharmacology	inhibitor	135649720	BPH-830	CHEMBL1208085	chembl:CHEMBL1208085	15.91
FGFR3	FGFR-3	2261	TALC	inhibitor	XL228	XL228	XL-228	chembl:CHEMBL3545085	0.13
MAPK10	MAPK10	5602	NCI		NORDIHYDROGUAIARETIC ACID	NORDIHYDROGUAIARETIC ACID				17395008
FDFT1	2222	2222	GuideToPharmacology	inhibitor	135650440	J-104118
SMAD3	SMAD3	4088	DTC		GNF-PF-2713	GNF-PF-2713	CHEMBL578719	chembl:CHEMBL578719	0.07
VKORC1L1	Q8N0U8	154807	TdgClinicalTrial		WARFARIN	WARFARIN	WARFARIN	chembl:CHEMBL1464	3.54
SMAD3	SMAD3	4088	DTC		GNF-PF-1319	GNF-PF-1319	CHEMBL235891	chembl:CHEMBL235891	0.04
SMAD3	SMAD3	4088	DTC		TCMDC-124317	TCMDC-124317	CHEMBL586937	chembl:CHEMBL586937	0.04
SMAD3	SMAD3	4088	DTC		POMIFERIN	POMIFERIN	POMIFERIN	chembl:CHEMBL393136	0.03
ATP1B1	ATP1B	481	ChemblInteractions	inhibitor	CHEMBL3545057	ACETYLDIGITOXIN	ACETYLDIGITOXIN	chembl:CHEMBL3545057	1.99
RXRA	RXRA	6256	DTC		BUTYLATED HYDROXYTOLUENE	BUTYLATED HYDROXYTOLUENE	BUTYLATED HYDROXYTOLUENE	chembl:CHEMBL146	0.15
AURKA	AURKA	6790	MyCancerGenome	inhibitor	MK5108	MK5108	MK-5108	chembl:CHEMBL3182444	2.12
MAPK10	5602	5602	GuideToPharmacology	inhibitor	384403651	COMPOUND 20 [PMID: 30998356]
FGFR3	Fibroblast growth factor receptor 3	2261	TTD		AEE-788	AEE-788	AEE-788	chembl:CHEMBL587723	0.15
CACNG1	Q06432	786	TEND		CLEVIDIPINE	CLEVIDIPINE	CLEVIDIPINE	chembl:CHEMBL1237132	0.82
MAPK10	MAPK10	5602	NCI		INSULIN	INSULIN	INSULIN	chembl:CHEMBL1201631	0.08	8766822
SMAD3	SMAD3	4088	DTC		GNF-PF-254	GNF-PF-254	CHEMBL461579	chembl:CHEMBL461579	0.03
FASN	FASN	2194	NCI		ADRIAMYCIN	ADRIAMYCIN	ADRIAMYCIN	wikidata:Q47520887	0.32	7723242
RXRA	6256	6256	GuideToPharmacology	agonist	135651418	ALITRETINOIN	ALITRETINOIN	chembl:CHEMBL705	1.45
AURKA	AIK	6790	ChemblInteractions	inhibitor	CHEMBL482767	SNS-314	SNS-314	chembl:CHEMBL482767	0.21
AURKA	AURKA	6790	DTC		PAZOPANIB	PAZOPANIB	PAZOPANIB	chembl:CHEMBL477772	0.03
SMAD3	SMAD3	4088	DTC		GNF-PF-130	GNF-PF-130	CHEMBL578890	chembl:CHEMBL578890	0.09
CTSF	8722	8722	GuideToPharmacology	inhibitor	178103149	COMPOUND (R)-26 [PMID: 22686657]
FGFR3	Fibroblast growth factor receptor 3	2261	TTD		TKI258	TKI258	DOVITINIB	chembl:CHEMBL522892	0.21
FGFR3	FGFR3	2261	JAX-CKB		Pazopanib	Pazopanib	PAZOPANIB	chembl:CHEMBL477772	0.13	23558953
FGFR3	FGFR3	2261	OncoKB		Debio1347	Debio1347	DEBIO-1347	wikidata:Q27285013	0.41
FDFT1	2222	2222	GuideToPharmacology	inhibitor	135649792	COMPOUND 6 [PMID: 7629799]
MAPK10	5602	5602	GuideToPharmacology	inhibitor	328083457	GNE-3511
FGFR3	2261	2261	GuideToPharmacology	inhibitor	354702260	DEBIO1347	DEBIO-1347	wikidata:Q27285013	0.41
MAPK10	5602	5602	GuideToPharmacology	inhibitor	178102619	JNK INHIBITOR V
PRKCE	5581	5581	GuideToPharmacology	inhibitor	249565822	BALANOL	BALANOL	chembl:CHEMBL60254	0.33
SMAD3	SMAD3	4088	DTC		GNF-PF-5052	GNF-PF-5052	CHEMBL601367	chembl:CHEMBL601367	0.09
FDFT1	2222	2222	GuideToPharmacology	inhibitor	135649679	COMPOUND 3A [PMID: 12238936]
FGFR3	2261	2261	GuideToPharmacology	inhibitor	315661124	ERDAFITINIB	ERDAFITINIB	chembl:CHEMBL3545376	1.41
FGFR3	2261	2261	GuideToPharmacology	inhibitor	178102585	DOVITINIB	DOVITINIB	chembl:CHEMBL522892	0.21
FGFR3	FGFR-3	2261	TALC	inhibitor	NINTEDANIB	NINTEDANIB	NINTEDANIB	chembl:CHEMBL502835	0.44
FGFR3	FGFR3	2261	MyCancerGenome	inhibitor	E-3810	E-3810	RABEPRAZOLE SODIUM	chembl:CHEMBL1200930	0.12
SMAD3	SMAD3	4088	DTC		TCMDC-125103	TCMDC-125103	CHEMBL530281	chembl:CHEMBL530281	0.28
AURKA	Aurora kinase A	6790	TTD		MLN8054	MLN8054
RXRA	6256	6256	GuideToPharmacology	agonist	135650520	BEXAROTENE	BEXAROTENE	chembl:CHEMBL1023	1.57
AURKA	AIK	6790	ChemblInteractions	inhibitor	CHEMBL52885	ENMD-981693	ENMD-981693	chembl:CHEMBL52885	0.05
MAPK10	MAPK10	5602	DTC	inhibitor	HESPERADIN	HESPERADIN	HESPERADIN	chembl:CHEMBL514409	0.05	19035792
MAPK10	MAPK10	5602	NCI		RAPAMYCIN	RAPAMYCIN	SIROLIMUS	chembl:CHEMBL413	0.08	15683719
SMAD3	SMAD3	4088	DTC		DIGOXIGENIN	DIGOXIGENIN	DIGOXIGENIN	chembl:CHEMBL1153	0.07
FGFR3	FGFR3	2261	CIViC		PAZOPANIB	PAZOPANIB	PAZOPANIB	chembl:CHEMBL477772	0.13	27271022
AURKA	Aurora kinase A	6790	TTD		AT9283	AT9283	AT-9283	chembl:CHEMBL495727	0.59
SENP7	SENP7	57337	DTC		GNF-PF-1702	GNF-PF-1702	CHEMBL600313	chembl:CHEMBL600313	0.44
FGFR3	JTK4	2261	ChemblInteractions	inhibitor	CHEMBL270995	BRIVANIB ALANINATE	BRIVANIB ALANINATE	chembl:CHEMBL270995	0.29
AURKA	6790	6790	GuideToPharmacology	inhibitor	381118818	GSK2646264
AURKA	Aurora kinase A	6790	TTD		R763	R763
AURKA	AURKA	6790	DTC		GNF-PF-2301	GNF-PF-2301	CHEMBL578061	chembl:CHEMBL578061	0.05
AURKA	AIK	6790	ChemblInteractions	inhibitor	CHEMBL3545078	PF-03814735	PF-03814735	chembl:CHEMBL3545078	1.91
AURKA	AURKA	6790	MyCancerGenome	inhibitor	ALISERTIB	ALISERTIB	ALISERTIB	chembl:CHEMBL483158	0.24
FDFT1	2222	2222	GuideToPharmacology	inhibitor	135649787	COMPOUND 8 [PMID: 19191557]
SENP7	SENP7	57337	DTC		IPRIFLAVONE	IPRIFLAVONE	IPRIFLAVONE	chembl:CHEMBL165790	0.33
ROCK2	9475	9475	GuideToPharmacology	inhibitor	249565832	RKI-1447
NPR2	4882	4882	GuideToPharmacology	agonist	178101596	C-TYPE NATRIURETIC PEPTIDE
SMAD3	SMAD3	4088	DTC		TETRAZOLIUM RED	TETRAZOLIUM RED	TETRAZOLIUM RED	chembl:CHEMBL401540	0.14
FGFR3	FGFR3	2261	JAX-CKB		AZ8010	AZ8010				2317544322869140
ROCK2	O75116	9475	TdgClinicalTrial		INS117548	INS117548
SMAD3	SMAD3	4088	DTC		KAMEBANIN	KAMEBANIN	KAMEBANIN	chembl:CHEMBL472437	0.04
FGFR3	FGFR3	2261	TALC	inhibitor	ENMD-2076	ENMD-2076	ENMD-2076	chembl:CHEMBL482968	0.17
FGFR3	P22607	2261	TdgClinicalTrial		CVBT-141H	CVBT-141H
PRKCE	Protein kinase C epsilon	5581	TTD		Meprobamate	Meprobamate	MEPROBAMATE	chembl:CHEMBL979	0.47	23197040
SMAD3	SMAD3	4088	DTC		SANGUINARINE SULFATE	SANGUINARINE SULFATE	SANGUINARINE SULFATE	chembl:CHEMBL1565133	0.02
MAPK10	MAPK10	5602	DTC		DOVITINIB	DOVITINIB	DOVITINIB	chembl:CHEMBL522892	0.02
PRKCE	Q02156	5581	TdgClinicalTrial		KAI-1678	KAI-1678	KAI-1678	chembl:CHEMBL4297775	4.24
FASN	FASN	2194	DTC		DNQX	DNQX	DNQX	chembl:CHEMBL155265	0.61
RXRA	P19793	6256	TdgClinicalTrial		ALITRETIONINE	ALITRETIONINE
SMAD3	SMAD3	4088	DTC		2-METHOXY-1,4-NAPHTHOQUINONE	2-METHOXY-1,4-NAPHTHOQUINONE	2-METHOXY-1,4-NAPHTHOQUINONE	chembl:CHEMBL106562	0.04
SMAD3	SMAD3	4088	DTC		CALMIDAZOLIUM CHLORIDE	CALMIDAZOLIUM CHLORIDE	CALMIDAZOLIUM CHLORIDE	chembl:CHEMBL1208858	0.01
AURKA	AIK	6790	ChemblInteractions	inhibitor	CHEMBL1908397	KW-2449	KW-2449	chembl:CHEMBL1908397	0.51
ROCK2	ROCK2	9475	DTC		ILORASERTIB	ILORASERTIB	ILORASERTIB	chembl:CHEMBL1980297	0.02
MAPK10	Stress-activated protein kinase JNK3	5602	TTD		7-azaindole derivative 6	7-azaindole derivative 6
FGFR3	FGFR3	2261	JAX-CKB		BGJ398	BGJ398	INFIGRATINIB	chembl:CHEMBL1852688	0.89	2.70532e+71
SMAD3	SMAD3	4088	DTC		ELLAGIC ACID	ELLAGIC ACID	ELLAGIC ACID	chembl:CHEMBL6246	0.01
FGFR3	JTK4	2261	ChemblInteractions	inhibitor	CHEMBL3545421	ARQ-087	DERAZANTINIB	chembl:CHEMBL4297187	0.51
VKORC1L1	Q8N0U8	154807	TEND		WARFARIN	WARFARIN	WARFARIN	chembl:CHEMBL1464	3.54
SMAD3	SMAD3	4088	DTC		DNDI1417147	DNDI1417147	CHEMBL2094484	chembl:CHEMBL2094484	0.07
FGFR3	FGFR3	2261	JAX-CKB		ASP5878	ASP5878
SMAD3	SMAD3	4088	DTC		CP-55940	CP-55940	CP-55940	chembl:CHEMBL559612	0.04
SMAD3	SMAD3	4088	DTC		ANISOMYCIN	ANISOMYCIN	ANISOMYCIN	chembl:CHEMBL423192	0.06
CACNG1	Q06432	786	TdgClinicalTrial		LERCANIDIPINE	LERCANIDIPINE	LERCANIDIPINE	chembl:CHEMBL250270	6.12
FGFR3	FGFR3	2261	JAX-CKB		AZD4547	AZD4547				2.75509e+71
SMAD3	SMAD3	4088	DTC		CRYPTOTANSHINONE	CRYPTOTANSHINONE	CRYPTOTANSHINONE	chembl:CHEMBL187460	0.02
FDFT1	2222	2222	GuideToPharmacology	inhibitor	135650216	E5700
CACNG1	Q06432	786	TEND		DILTIAZEM	DILTIAZEM	DILTIAZEM	chembl:CHEMBL23	2.45
FGFR3	FGFR3	2261	JAX-CKB		BEZ235	BEZ235	DACTOLISIB	chembl:CHEMBL1879463	0.05	26270481
ROCK2	Rho-associated protein kinase 2	9475	TTD		PMID28048944-Compound-19	PMID28048944-Compound-19
FGFR3	FGFR3	2261	JAX-CKB		RO4987655	RO4987655	RO-4987655	chembl:CHEMBL1614766	0.29	26438159
FGFR3	FGFR3	2261	JAX-CKB		MFGR1877S	MFGR1877S	VOFATAMAB	chembl:CHEMBL4297848	2.05
RXRA	RXRA	6256	DTC		BROMETHALIN	BROMETHALIN	BROMETHALIN	chembl:CHEMBL1901818	0.44
SMAD3	SMAD3	4088	DTC		NSC-130813	NSC-130813	CHEMBL463783	chembl:CHEMBL463783	0.03
SMAD3	SMAD3	4088	DTC		GNF-PF-4798	GNF-PF-4798	CHEMBL584635	chembl:CHEMBL584635	0.05
FGFR3	FGFR3	2261	MyCancerGenome	inhibitor	PONATINIB	PONATINIB	PONATINIB	chembl:CHEMBL1171837	0.3
SMAD3	SMAD3	4088	DTC		GNF-PF-2954	GNF-PF-2954	CHEMBL582722	chembl:CHEMBL582722	0.05
SMAD3	SMAD3	4088	DTC		TCMDC-125653	TCMDC-125653	CHEMBL580918	chembl:CHEMBL580918	0.07
SENP7	SENP7	57337	DTC		BAS-0338868	BAS-0338868	CHEMBL378903	chembl:CHEMBL378903	1.33
AURKA	O14965	6790	TdgClinicalTrial		AT9283	AT9283	AT-9283	chembl:CHEMBL495727	0.59
AURKA	AURKA	6790	CIViC		FLUOROURACIL	FLUOROURACIL	FLUOROURACIL	chembl:CHEMBL185	0.02	25924824
CACNG1	Q06432	786	TEND		VERAPAMIL	VERAPAMIL	VERAPAMIL	chembl:CHEMBL6966	0.12
SMAD3	SMAD3	4088	DTC		ANGUIDIN	ANGUIDIN	ANGUIDIN	chembl:CHEMBL433680	0.07
AURKA	AURKA	6790	DTC		KENPAULLONE	KENPAULLONE	KENPAULLONE	chembl:CHEMBL296586	0.03
AURKA	Aurora kinase A	6790	TTD		AMG 900	AMG 900
AURKA	AURKA	6790	DTC		CYC-116	CYC-116	CYC-116	chembl:CHEMBL482967	0.04	20462263
AURKA	AURORA A	6790	TALC	inhibitor	CYC116	CYC116
SMAD3	SMAD3	4088	DTC		CHLORQUINALDOL	CHLORQUINALDOL	CHLORQUINALDOL	chembl:CHEMBL224325	0.07
ROCK2	9475	9475	GuideToPharmacology	inhibitor	385612184	HSD1590
SMAD3	SMAD3	4088	DTC		GNF-PF-2094	GNF-PF-2094	CHEMBL578928	chembl:CHEMBL578928	0.07
FGFR3	Fibroblast growth factor receptor 3	2261	TTD		Debio 1347	Debio 1347
SMAD3	SMAD3	4088	DTC		GNF-PF-2356	GNF-PF-2356	CHEMBL601547	chembl:CHEMBL601547	0.07
RXRA	NR2B1	6256	ChemblInteractions	agonist	CHEMBL1131	ACITRETIN	ACITRETIN	chembl:CHEMBL1131	0.16
CACNG1	CACNLG	786	ChemblInteractions	modulator	CHEMBL1059	PREGABALIN	PREGABALIN	chembl:CHEMBL1059	0.2
SMAD3	SMAD3	4088	DTC		IBRUTINIB	IBRUTINIB	IBRUTINIB	chembl:CHEMBL1873475	0.01
ROCK2	ROCK2	9475	DTC		LINIFANIB	LINIFANIB	LINIFANIB	chembl:CHEMBL223360	0.03
ROCK2	ROCK2	9475	DTC		TAE-684	TAE-684	TAE-684	chembl:CHEMBL509032	0.02
ROCK2	9475	9475	GuideToPharmacology	inhibitor	249565864	COMPOUND 32 [PMID: 20471253]
FGFR3	FGFR3	2261	JAX-CKB		TAS-120	TAS-120	FUTIBATINIB	chembl:CHEMBL4298120	0.51
ROCK2	9475	9475	GuideToPharmacology	inhibitor	363894179	CORTISTATIN A
ROCK2	Rho-associated protein kinase 2	9475	TTD		PMID28048944-Compound-4	PMID28048944-Compound-4
RXRA	RXRA	6256	DTC		BITHIONOL	BITHIONOL	BITHIONOL	chembl:CHEMBL290106	0.04
SMAD3	SMAD3	4088	DTC		TCMDC-123808	TCMDC-123808	CHEMBL546493	chembl:CHEMBL546493	0.06
RXRA	RXRA	6256	DTC		HOMIDIUM BROMIDE	HOMIDIUM BROMIDE	HOMIDIUM BROMIDE	chembl:CHEMBL284328	0.03
FGFR3	2261	2261	GuideToPharmacology	inhibitor	354702259	FUTIBATINIB	FUTIBATINIB	chembl:CHEMBL4298120	0.51
SMAD3	SMAD3	4088	DTC		DNDI1417400	DNDI1417400	CHEMBL1362503	chembl:CHEMBL1362503	0.03
AURKA	AURKA	6790	MyCancerGenome	inhibitor	PF-03814735	PF-03814735	PF-03814735	chembl:CHEMBL3545078	1.91
SMAD3	SMAD3	4088	DTC		SJ000201788	SJ000201788	CHEMBL602923	chembl:CHEMBL602923	0.07
RXRA	RXRA	6256	DTC		PIMOZIDE	PIMOZIDE	PIMOZIDE	chembl:CHEMBL1423	0.03
FGFR3	FGFR3	2261	DoCM		BORTEZOMIB	BORTEZOMIB	BORTEZOMIB	chembl:CHEMBL325041	0.09	2.6619e+55
FGFR3	JTK4	2261	ChemblInteractions	inhibitor	CHEMBL522892	DOVITINIB	DOVITINIB	chembl:CHEMBL522892	0.21
AURKA	6790	6790	GuideToPharmacology	inhibitor	178103904	BARASERTIB	BARASERTIB	chembl:CHEMBL415049	0.28
SMAD3	SMAD3	4088	DTC		GEOPYXIN A	GEOPYXIN A	GEOPYXIN A	chembl:CHEMBL1899565	0.14
SMAD3	SMAD3	4088	DTC		NSC-145669	NSC-145669	CHEMBL191611	chembl:CHEMBL191611	0.09
AURKA	AURORA A	6790	TALC	inhibitor	SNS-314	SNS-314	SNS-314	chembl:CHEMBL482767	0.21
SMAD3	SMAD3	4088	DTC		GNF-PF-3515	GNF-PF-3515	CHEMBL602365	chembl:CHEMBL602365	0.09
AURKA	AURKA	6790	CancerCommons	inhibitor	MLN8237	MLN8237	ALISERTIB	chembl:CHEMBL483158	0.24
POLE	POLE	5426	CIViC		PEMBROLIZUMAB	PEMBROLIZUMAB	PEMBROLIZUMAB	chembl:CHEMBL3137343	2.31	2.76836e+23
SMAD3	SMAD3	4088	DTC		SJ000029642	SJ000029642	CHEMBL591126	chembl:CHEMBL591126	0.03
PRKCE	PRKCE	5581	MyCancerGenome	inhibitor	SOPHORETIN	SOPHORETIN	QUERCETIN	chembl:CHEMBL50	0.05
SMAD3	SMAD3	4088	DTC		SJ000150791	SJ000150791	CHEMBL600572	chembl:CHEMBL600572	0.09
SMAD3	SMAD3	4088	DTC		PYRIDINE-2-CARBOTHIOIC ACID PHENYLAMIDE	PYRIDINE-2-CARBOTHIOIC ACID PHENYLAMIDE	CHEMBL114544	chembl:CHEMBL114544	0.04
NPR2	4882	4882	GuideToPharmacology	antagonist	315661246	PEPTIDE P19 [PMID: 15652659]
RXRA	RXRA	6256	DTC		DIMETHYLFORMAMIDE	DIMETHYLFORMAMIDE	DIMETHYLFORMAMIDE	chembl:CHEMBL268291	0.87
ROCK2	KIAA0619	9475	ChemblInteractions	inhibitor	CHEMBL3545153	DE-104	DE-104	chembl:CHEMBL3545153	0.91
SMAD3	SMAD3	4088	DTC		SJ000260249	SJ000260249	CHEMBL601311	chembl:CHEMBL601311	0.28
SMAD3	SMAD3	4088	DTC		CLIOQUINOL	CLIOQUINOL	CLIOQUINOL	chembl:CHEMBL497	0.02
AURKA	AURKA	6790	DTC		TAMATINIB	TAMATINIB	R-406	chembl:CHEMBL475251	0.02
SMAD3	SMAD3	4088	DTC		ENNIATIN B	ENNIATIN B	ENNIATIN B	chembl:CHEMBL469036	0.07
AURKA	6790	6790	GuideToPharmacology	inhibitor	223366121	ALISERTIB	ALISERTIB	chembl:CHEMBL483158	0.24
ROCK2	Rho-associated protein kinase 2	9475	TTD		PMID28048944-Compound-6	PMID28048944-Compound-6
FGFR3	FGFR3	2261	DTC		LINIFANIB	LINIFANIB	LINIFANIB	chembl:CHEMBL223360	0.01
SMAD3	SMAD3	4088	NCI		ANTIESTROGEN	ANTIESTROGEN				15056732
FGFR3	JTK4	2261	ChemblInteractions	inhibitor	CHEMBL3545361	BAY-1163877	ROGARATINIB	chembl:CHEMBL3963485	0.62
FDFT1	2222	2222	GuideToPharmacology	inhibitor	135650241	COMPOUND 1C [BROWN ET AL., 1997]
FASN	P49327	2194	TdgClinicalTrial		ORLISTAT	ORLISTAT	ORLISTAT	chembl:CHEMBL175247	2.12
RXRA	RXRA	6256	DTC		BROMOXYNIL	BROMOXYNIL	BROMOXYNIL	chembl:CHEMBL453905	0.22
SMAD3	SMAD3	4088	DTC		LASALOCID A SODIUM	LASALOCID A SODIUM	LASALOCID A SODIUM	chembl:CHEMBL1489769	0.03
AURKA	6790	6790	GuideToPharmacology	inhibitor	178102655	RHO KINASE INHIBITOR IV
AURKA	AURKA	6790	DTC		GW441756X	GW441756X	GW441756X	chembl:CHEMBL1516890	0.02
AURKA	AURORA A	6790	TALC	inhibitor	AMG900	AMG900	AMG-900	chembl:CHEMBL2140408	1.27
RXRA	RXRA	6256	DTC		PYRACLOSTROBIN	PYRACLOSTROBIN	PYRACLOSTROBIN	chembl:CHEMBL519873	0.17
AURKA	AURKA	6790	DTC		CENISERTIB	CENISERTIB	CENISERTIB	chembl:CHEMBL1967878	0.04
SMAD3	SMAD3	4088	DTC		FANGCHINOLINE	FANGCHINOLINE	FANGCHINOLINE	chembl:CHEMBL504256	0.09
SMAD3	SMAD3	4088	DTC		TCMDC-139459	TCMDC-139459	CHEMBL86464	chembl:CHEMBL86464	0.02
MAPK10	5602	5602	GuideToPharmacology	inhibitor	178101956	SP600125
SMAD3	SMAD3	4088	DTC		QUINOXALINE	QUINOXALINE	QUINOXALINE	chembl:CHEMBL39444	0.28
MAPK10	MAPK10	5602	PharmGKB		sorafenib	sorafenib	SORAFENIB	chembl:CHEMBL1336	0.05	20124951
FGFR3	FGFR3	2261	JAX-CKB		JNJ-42756493	JNJ-42756493	ERDAFITINIB	chembl:CHEMBL3545376	1.41	2.63244e+31
SMAD3	SMAD3	4088	DTC		DNDI1417941	DNDI1417941	CHEMBL2095095	chembl:CHEMBL2095095	0.02
SMAD3	SMAD3	4088	DTC		DEMETHOXYCURCUMIN	DEMETHOXYCURCUMIN	DEMETHOXYCURCUMIN	chembl:CHEMBL179512	0.09	23145932
FGFR3	FGFR3	2261	CIViC		INFIGRATINIB	INFIGRATINIB	INFIGRATINIB	chembl:CHEMBL1852688	0.89	2.7999e+23
RXRA	RXRA	6256	TALC	activator	BEXAROTENE	BEXAROTENE	BEXAROTENE	chembl:CHEMBL1023	1.57
FDFT1	2222	2222	GuideToPharmacology	inhibitor	135650692	NB-598
FGFR3	FGFR3	2261	DTC		CENISERTIB	CENISERTIB	CENISERTIB	chembl:CHEMBL1967878	0.01
FGFR3	FGFR3	2261	ClearityFoundationClinicalTrial		NINTEDANIB	NINTEDANIB	NINTEDANIB	chembl:CHEMBL502835	0.44
FDFT1	2222	2222	GuideToPharmacology	inhibitor	135650441	J-104123
AURKA	AURKA	6790	ClearityFoundationClinicalTrial		N/A	N/A
AURKA	6790	6790	GuideToPharmacology	inhibitor	363894208	ILORASERTIB	ILORASERTIB	chembl:CHEMBL1980297	0.05
SMAD3	SMAD3	4088	DTC		ALPHA,BETA-DEHYDROCURVULARIN	ALPHA,BETA-DEHYDROCURVULARIN	CHEMBL482050	chembl:CHEMBL482050	0.02
FGFR3	FGFR3	2261	CancerCommons	inhibitor	BGJ398	BGJ398	INFIGRATINIB	chembl:CHEMBL1852688	0.89
SMAD3	SMAD3	4088	DTC		GERONTOXANTHONE I	GERONTOXANTHONE I	GERONTOXANTHONE I	chembl:CHEMBL478791	0.07
FGFR3	P22607	2261	TdgClinicalTrial		CVBT-141B	CVBT-141B
RXRA	NR2B1	6256	ChemblInteractions	modulator	CHEMBL1716091	SDX-101	SDX-101	chembl:CHEMBL1716091	0.44
SMAD3	SMAD3	4088	DTC		GNF-PF-3641	GNF-PF-3641	CHEMBL599098	chembl:CHEMBL599098	0.04
SMAD3	SMAD3	4088	DTC		DNDI1417086	DNDI1417086	CHEMBL1224755	chembl:CHEMBL1224755	0.03
FGFR3	FGFR3	2261	DTC		PF-562271	PF-562271	PF-00562271	chembl:CHEMBL1084546	0.01
FGFR3	JTK4	2261	ChemblInteractions	inhibitor	CHEMBL3545264	LY-2874455	LY-2874455	chembl:CHEMBL3545264	1.23
AURKA	AURORA A	6790	TALC	inhibitor	ENMD-2076	ENMD-2076	ENMD-2076	chembl:CHEMBL482968	0.37
ROCK2	9475	9475	GuideToPharmacology	inhibitor	385612183	RIPASUDIL
AURKA	AURKA	6790	DTC		OSI-632	OSI-632	OSI-632	chembl:CHEMBL253969	0.03
MAPK10	Stress-activated protein kinase JNK3	5602	TTD		7-azaindole derivative 2	7-azaindole derivative 2
SMAD3	SMAD3	4088	DTC		GNF-PF-5151	GNF-PF-5151	CHEMBL576208	chembl:CHEMBL576208	0.03
RXRA	6256	6256	GuideToPharmacology	agonist	135650517	LG100268
SMAD3	SMAD3	4088	NCI		LEUPROLIDE ACETATE	LEUPROLIDE ACETATE				14678567
FGFR3	FGFR3	2261	MyCancerGenome	inhibitor	XL228	XL228	XL-228	chembl:CHEMBL3545085	0.13
FGFR3	2261	2261	GuideToPharmacology	inhibitor	354702261	PRN1371
ATP1B1	ATP1B	481	ChemblInteractions	inhibitor	CHEMBL1614	DESLANOSIDE	DESLANOSIDE	chembl:CHEMBL1614	1.77
MAPK10	5602	5602	GuideToPharmacology	inhibitor	328083479	JNK INHIBITOR 9L
MAPK10	MAPK10	5602	NCI		EPINEPHRINE	EPINEPHRINE	EPINEPHRINE	chembl:CHEMBL679	0.14	15210061
FASN	Fatty acid synthase	2194	TTD		PA-824	PA-824	PRETOMANID	chembl:CHEMBL227875	3.03
FGFR3	FGFR3	2261	JAX-CKB		Selumetinib	Selumetinib	SELUMETINIB	chembl:CHEMBL1614701	0.06	26438159
AURKA	AURKA	6790	DTC		SORAFENIB	SORAFENIB	SORAFENIB	chembl:CHEMBL1336	0.02
AURKA	O14965	6790	TdgClinicalTrial		R763	R763
ANGPT1	Angiopoietin-1	284	TTD		AMG 780	AMG 780
ROCK2	ROCK2	9475	DTC		DOVITINIB	DOVITINIB	DOVITINIB	chembl:CHEMBL522892	0.02
ROCK2	KIAA0619	9475	ChemblInteractions	inhibitor	CHEMBL3545065	VEROSUDIL	VEROSUDIL	chembl:CHEMBL3545065	2.73
AURKA	AURKA	6790	DTC		NERVIANO	NERVIANO	NERVIANO	chembl:CHEMBL1172241	1.27	20621725
RXRA	P19793	6256	TdgClinicalTrial		ADAPALENE	ADAPALENE	ADAPALENE	chembl:CHEMBL1265	0.87
SMAD3	SMAD3	4088	DTC		CLOXYQUIN	CLOXYQUIN	CLOXYQUIN	chembl:CHEMBL225164	0.03
SMAD3	SMAD3	4088	DTC		SJ000200944	SJ000200944	CHEMBL600173	chembl:CHEMBL600173	0.09
RXRA	NR2B1	6256	ChemblInteractions	agonist	CHEMBL1023	BEXAROTENE	BEXAROTENE	chembl:CHEMBL1023	1.57
FDFT1	2222	2222	GuideToPharmacology	inhibitor	135652728	ZARAGOZIC ACID A
MAPK10	5602	5602	GuideToPharmacology	inhibitor	315661186	BRIMAPITIDE	BRIMAPITIDE	chembl:CHEMBL4297650	2.12
SMAD3	SMAD3	4088	DTC		FIDUXOSIN HYDROCHLORIDE	FIDUXOSIN HYDROCHLORIDE	FIDUXOSIN HYDROCHLORIDE	chembl:CHEMBL1256028	0.05
RXRA	RXRA	6256	DTC		OCTADECYLAMINE	OCTADECYLAMINE	OCTADECYLAMINE	chembl:CHEMBL55860	0.87
SMAD3	SMAD3	4088	DTC		FLUSPIRILENE	FLUSPIRILENE	FLUSPIRILENE	chembl:CHEMBL46516	0.01
FGFR3	FGFR3	2261	MyCancerGenome	inhibitor	AZD4547	AZD4547
AURKA	AURKA	6790	MyCancerGenome	inhibitor	ENMD-2076	ENMD-2076	ENMD-2076	chembl:CHEMBL482968	0.37
PRKCE	5581	5581	GuideToPharmacology	activator	375973254	RASGRP ACTIVATOR 1
SMAD3	SMAD3	4088	DTC		TCMDC-125784	TCMDC-125784	CHEMBL581574	chembl:CHEMBL581574	0.04
MAPK10	JNK3	5602	ChemblInteractions	inhibitor	CHEMBL1950289	TANZISERTIB	TANZISERTIB	chembl:CHEMBL1950289	1.41
SMAD3	SMAD3	4088	DTC		ZM-39923 HCL	ZM-39923 HCL	CHEMBL538798	chembl:CHEMBL538798	0.03
FGFR3	FGFR3	2261	DTC		DASATINIB	DASATINIB	DASATINIB	chembl:CHEMBL1421	0.01
MAPK10	MAPK10	5602	DTC		IMATINIB	IMATINIB	IMATINIB	chembl:CHEMBL941	0.03
FDFT1	2222	2222	GuideToPharmacology	inhibitor	135649668	COMPOUND 13 [PMID: 19456099]
AURKA	6790	6790	GuideToPharmacology	inhibitor	384403641	RG-1530	RG-1530	chembl:CHEMBL1980391	0.04
FGFR3	2261	2261	GuideToPharmacology	inhibitor	354702258	DERAZANTINIB	DERAZANTINIB	chembl:CHEMBL4297187	0.51
AURKA	Aurora kinase A	6790	TTD		PHA-739358	PHA-739358	DANUSERTIB	chembl:CHEMBL402548	1.27
AURKA	O14965	6790	TdgClinicalTrial		TOZASERTIB	TOZASERTIB	TOZASERTIB	chembl:CHEMBL572878	0.13
FDFT1	2222	2222	GuideToPharmacology	inhibitor	135649785	COMPOUND 35 [PMID: 19191557]
RXRA	RXRA	6256	DTC		BENZO(K)FLUORANTHENE	BENZO(K)FLUORANTHENE	BENZO(K)FLUORANTHENE	chembl:CHEMBL1441574	0.09
FGFR3	FGFR3	2261	JAX-CKB		PRN1371	PRN1371
AURKA	O14965	6790	TdgClinicalTrial		MLN-8237	MLN-8237	ALISERTIB	chembl:CHEMBL483158	0.24
SMAD3	SMAD3	4088	DTC		BIX-01294	BIX-01294	CHEMBL569864	chembl:CHEMBL569864	0.04
ROCK2	9475	9475	GuideToPharmacology	inhibitor	178101871	FASUDIL	FASUDIL	chembl:CHEMBL38380	0.24
FGFR3	FGFR3	2261	CIViC		PONATINIB	PONATINIB	PONATINIB	chembl:CHEMBL1171837	0.3	22238366
RXRA	RXRA	6256	DTC		RO-137410	RO-137410	CHEMBL275311	chembl:CHEMBL275311	0.06
FGFR3	FGFR3	2261	DTC		ALISERTIB	ALISERTIB	ALISERTIB	chembl:CHEMBL483158	0.02
AURKA	AURKA	6790	DTC		ENTRECTINIB	ENTRECTINIB	ENTRECTINIB	chembl:CHEMBL1983268	0.02
ROCK2	ROCK2	9475	DTC		VANDETANIB	VANDETANIB	VANDETANIB	chembl:CHEMBL24828	0.03
SMAD3	SMAD3	4088	DTC		TCMDC-125142	TCMDC-125142	CHEMBL528791	chembl:CHEMBL528791	0.06
MAPK10	MAPK10	5602	DTC		PF-562271	PF-562271	PF-00562271	chembl:CHEMBL1084546	0.02
MAPK10	5602	5602	GuideToPharmacology	inhibitor	385612189	J30-8
FGFR3	FGFR3	2261	MyCancerGenomeClinicalTrial	inhibitor	MASITINIB	MASITINIB	MASITINIB	chembl:CHEMBL1908391	0.22
SMAD3	SMAD3	4088	DTC		DNDI1318477	DNDI1318477	CHEMBL428064	chembl:CHEMBL428064	0.03
SMAD3	SMAD3	4088	DTC		SJ000154295	SJ000154295	CHEMBL578502	chembl:CHEMBL578502	0.03
SMAD3	SMAD3	4088	DTC		NSC-402538	NSC-402538	CHEMBL121556	chembl:CHEMBL121556	0.09
AURKA	AIK	6790	ChemblInteractions	inhibitor	CHEMBL3545378	MK-6592	MK-6592	chembl:CHEMBL3545378	0.42
FASN	Fatty acid synthase	2194	TTD		TVB-2640	TVB-2640				24900571
SMAD3	SMAD3	4088	DTC		TUBERCIDIN	TUBERCIDIN	TUBERCIDIN	chembl:CHEMBL267099	0.07
RXRA	6256	6256	GuideToPharmacology	antagonist	135650786	PA451
SMAD3	SMAD3	4088	DTC		SJ000173328	SJ000173328	CHEMBL591613	chembl:CHEMBL591613	0.06
SMAD3	SMAD3	4088	DTC		DNDI1417447	DNDI1417447	CHEMBL1307453	chembl:CHEMBL1307453	0.05
RXRA	RXRA	6256	DTC		STANOLONE	STANOLONE	STANOLONE	chembl:CHEMBL27769	0.15
SMAD3	SMAD3	4088	DTC		GNF-PF-2657	GNF-PF-2657	CHEMBL578944	chembl:CHEMBL578944	0.03
AURKA	AURKA	6790	MyCancerGenome	inhibitor	SNS-314	SNS-314	SNS-314	chembl:CHEMBL482767	0.21
RXRA	RXRA	6256	DTC		7,12-DIMETHYL-BENZO[A]ANTHRACENE	7,12-DIMETHYL-BENZO[A]ANTHRACENE	CHEMBL329673	chembl:CHEMBL329673	0.08
FGFR3	FGFR3	2261	MyCancerGenome	inhibitor	MASITINIB	MASITINIB	MASITINIB	chembl:CHEMBL1908391	0.22
AURKA	AURKA	6790	DTC	inhibitor	TOZASERTIB	TOZASERTIB	TOZASERTIB	chembl:CHEMBL572878	0.13	19035792
FGFR3	FGFR3	2261	JAX-CKB		ARQ 087	ARQ 087
SMAD3	SMAD3	4088	DTC		ANGUSTIBALIN	ANGUSTIBALIN	ANGUSTIBALIN	chembl:CHEMBL486196	0.03
RXRA	RXRA	6256	DTC		THIRAM	THIRAM	THIRAM	chembl:CHEMBL120563	0.04
AURKA	Aurora kinase A	6790	TTD		CYC116	CYC116
FGFR3	JTK4	2261	ChemblInteractions	inhibitor	CHEMBL3545300	CP-459632	CP-459632	chembl:CHEMBL3545300	0.13
MAPK10	Stress-activated protein kinase JNK3	5602	TTD		PMID25991433-Compound-J5	PMID25991433-Compound-J5
AURKA	Aurora kinase A	6790	TTD		MK-5108	MK-5108	MK-5108	chembl:CHEMBL3182444	2.12
FDFT1	2222	2222	GuideToPharmacology	inhibitor	135649786	COMPOUND 32 [PMID: 19191557]
ATP1B1	ATP1B	481	ChemblInteractions	inhibitor	CHEMBL254219	DIGITOXIN	DIGITOXIN	chembl:CHEMBL254219	0.88
SMAD3	SMAD3	4088	NCI		DEXAMETHASONE	DEXAMETHASONE	DEXAMETHASONE	chembl:CHEMBL384467	0.01	15817834
SMAD3	SMAD3	4088	DTC		TCMDC-124354	TCMDC-124354	CHEMBL546344	chembl:CHEMBL546344	0.07
FASN	Fatty acid synthase	2194	TTD		FAS1	FAS1
AURKA	Aurora kinase A	6790	TTD		TAS-119	TAS-119	TAS-119	chembl:CHEMBL3545326	2.55
FGFR3	FGFR3	2261	CancerCommons	inhibitor	DOVITINIB	DOVITINIB	DOVITINIB	chembl:CHEMBL522892	0.21
SMAD3	SMAD3	4088	DTC		GNF-PF-3257	GNF-PF-3257	CHEMBL601768	chembl:CHEMBL601768	0.09
RXRA	RXRA	6256	DTC		2-BROMO-HEXADECANOIC ACID	2-BROMO-HEXADECANOIC ACID	CHEMBL118417	chembl:CHEMBL118417	0.22
SMAD3	SMAD3	4088	DTC		SJ000147784	SJ000147784	CHEMBL590186	chembl:CHEMBL590186	0.04
RXRA	NR2B1	6256	ChemblInteractions	agonist	CHEMBL705	ALITRETINOIN	ALITRETINOIN	chembl:CHEMBL705	1.45
SMAD3	SMAD3	4088	DTC		DNDI1417006	DNDI1417006	CHEMBL1415258	chembl:CHEMBL1415258	0.07
FASN	2194	2194	GuideToPharmacology	inhibitor	252166806	GSK2194069
CTSF	8722	8722	GuideToPharmacology	inhibitor	405067337	VBY-825
SMAD3	SMAD3	4088	DTC		GERONTOXANTHONE H	GERONTOXANTHONE H	GERONTOXANTHONE H	chembl:CHEMBL514057	0.05
SMAD3	SMAD3	4088	NCI		GENISTEIN	GENISTEIN	GENISTEIN	chembl:CHEMBL44	0.01	15963949
AURKA	AURKA	6790	MyCancerGenome	inhibitor	AS703569	AS703569	CENISERTIB	chembl:CHEMBL1967878	0.04
RXRA	RXRA	6256	DTC		ANTHRAQUINONE	ANTHRAQUINONE	ANTHRAQUINONE	chembl:CHEMBL55659	0.44
PRKCE	PKCE	5581	ChemblInteractions	inhibitor	CHEMBL494089	GSK-690693	GSK-690693	chembl:CHEMBL494089	0.19
RXRA	NR2B1	6256	ChemblInteractions	modulator	CHEMBL146506	MOFAROTENE	MOFAROTENE	chembl:CHEMBL146506	0.15
FGFR3	Fibroblast growth factor receptor 3	2261	TTD		Trapidil	Trapidil	TRAPIDIL	chembl:CHEMBL132767	0.51
AURKA	AURKA	6790	DTC		NORHARMANE	NORHARMANE	NORHARMANE	chembl:CHEMBL275224	0.32
SMAD3	SMAD3	4088	DTC		TCMDC-124557	TCMDC-124557	CHEMBL530682	chembl:CHEMBL530682	0.09
FGFR3	P22607	2261	TdgClinicalTrial		ARQ 087	ARQ 087
FGFR3	FGFR3	2261	JAX-CKB		U0126	U0126				23298836
SMAD3	SMAD3	4088	DTC		1-O-ACETYLGEOPYXIN A	1-O-ACETYLGEOPYXIN A	CHEMBL1902074	chembl:CHEMBL1902074	0.05
SMAD3	SMAD3	4088	DTC		SJ000100732	SJ000100732	CHEMBL592819	chembl:CHEMBL592819	0.28
FASN	FASN	2194	NCI		RISPERIDONE	RISPERIDONE	RISPERIDONE	chembl:CHEMBL85	0.09	17052361
MAPK10	MAPK10	5602	DTC		TAMATINIB	TAMATINIB	R-406	chembl:CHEMBL475251	0.03
SMAD3	SMAD3	4088	DTC		FENTICLOR	FENTICLOR	FENTICLOR	chembl:CHEMBL473535	0.01
SMAD3	SMAD3	4088	DTC		DITHIAZANINE	DITHIAZANINE	DITHIAZANINE	chembl:CHEMBL1185568	0.05
FGFR3	FGFR3	2261	CIViC		TYROSINE KINASE INHIBITOR SU5402	TYROSINE KINASE INHIBITOR SU5402				21119661
FASN	FASN	2194	NCI		TAXOL	TAXOL	PACLITAXEL	chembl:CHEMBL428647	0.06	15657900
FGFR3	FGFR3	2261	DTC		TOZASERTIB	TOZASERTIB	TOZASERTIB	chembl:CHEMBL572878	0.01
AURKA	6790	6790	GuideToPharmacology	inhibitor	178102553	AURORA KINASE INHIBITOR II
MAPK10	MAPK10	5602	NCI		6-OHDA	6-OHDA				17855652
SMAD3	SMAD3	4088	DTC		DOLASTATIN 12	DOLASTATIN 12	DOLASTATIN 12	chembl:CHEMBL448114	0.14
RXRA	RXRA	6256	DTC		THIOMERSAL	THIOMERSAL	THIMEROSAL	chembl:CHEMBL508338	0.04
RXRA	RXRA	6256	DTC		IMIPRAMINE HYDROCHLORIDE	IMIPRAMINE HYDROCHLORIDE	IMIPRAMINE HYDROCHLORIDE	chembl:CHEMBL1692	0.15
RXRA	RXRA	6256	DTC		T091317	T091317	T091317	chembl:CHEMBL62136	0.07
ROCK2	ROCK2	9475	DTC		PH-797804	PH-797804	PH-797804	chembl:CHEMBL1088751	0.36
ROCK2	Rho-associated protein kinase 2	9475	TTD		PMID28048944-Compound-5	PMID28048944-Compound-5
SMAD3	SMAD3	4088	DTC		TCMDC-125086	TCMDC-125086	CHEMBL532504	chembl:CHEMBL532504	0.14
PRKCE	Q02156	5581	TdgClinicalTrial		BRYOSTATIN-1	BRYOSTATIN-1
SMAD3	SMAD3	4088	DTC		BETA-LAPACHONE	BETA-LAPACHONE	LAPACHONE	chembl:CHEMBL15192	0.01
RXRA	P19793	6256	TEND		ADAPALENE	ADAPALENE	ADAPALENE	chembl:CHEMBL1265	0.87
NPR2	P20594	4882	TdgClinicalTrial		CD-NP	CD-NP	CENDERITIDE	chembl:CHEMBL2108721	21.22
RXRA	RXRA	6256	DTC		CLOROPHENE	CLOROPHENE	CLOROPHENE	chembl:CHEMBL1328919	0.17
AURKA	6790	6790	GuideToPharmacology	inhibitor	249565839	COMPOUND 25 [PMID: 20855207]
SMAD3	SMAD3	4088	DTC		JTC-801	JTC-801	CHEMBL140979	chembl:CHEMBL140979	0.14
ROCK2	9475	9475	GuideToPharmacology	inhibitor	318164841	NETARSUDIL	NETARSUDIL	chembl:CHEMBL3545127	0.91
MAPK10	MAPK10	5602	NCI		IFN	IFN				10462502
SMAD3	SMAD3	4088	DTC		CARDAMOMIN	CARDAMOMIN	CARDAMOMIN	chembl:CHEMBL378104	0.09
SMAD3	SMAD3	4088	DTC		DNDI1417457	DNDI1417457	CHEMBL1530911	chembl:CHEMBL1530911	0.06
FDFT1	2222	2222	GuideToPharmacology	inhibitor	135649654	YM-75440
FGFR3	FGFR3	2261	JAX-CKB		SSR128129E	SSR128129E				23597562
AURKA	6790	6790	GuideToPharmacology	inhibitor	249565858	COMPOUND 16 [PMID: 18945615]
FGFR3	P22607	2261	TdgClinicalTrial		ACTB1003	ACTB1003
SMAD3	SMAD3	4088	DTC		DNDI1417165	DNDI1417165	CHEMBL1406948	chembl:CHEMBL1406948	0.06
ROCK2	ROCK2	9475	DTC		GO-6976	GO-6976	GO-6976	chembl:CHEMBL302449	0.04
SENP7	SENP7	57337	DTC		6,4'-DIHYDROXYFLAVONE	6,4'-DIHYDROXYFLAVONE	CHEMBL484663	chembl:CHEMBL484663	0.5
FGFR3	2261	2261	GuideToPharmacology	inhibitor	223366040	AZD4547
MAPK10	Stress-activated protein kinase JNK3	5602	TTD		PMID25991433-Compound-F2	PMID25991433-Compound-F2
SMAD3	SMAD3	4088	DTC		NSC-105827	NSC-105827	CHEMBL171699	chembl:CHEMBL171699	0.03
AURKA	6790	6790	GuideToPharmacology	inhibitor	252166565	ZM447439
SMAD3	SMAD3	4088	DTC		MMV666022	MMV666022	CHEMBL599100	chembl:CHEMBL599100	0.06
SMAD3	SMAD3	4088	DTC		MITONAFIDE	MITONAFIDE	MITONAFIDE	chembl:CHEMBL43482	0.04
FDFT1	2222	2222	GuideToPharmacology	inhibitor	249565677	SQ-109	SQ109	chembl:CHEMBL561057	15.91
SMAD3	SMAD3	4088	DTC		METHYLTHIONINIUM CHLORIDE	METHYLTHIONINIUM CHLORIDE	METHYLTHIONINIUM CHLORIDE	chembl:CHEMBL405110	0.01

## Sheet: Supplementary Table S9
outcome	exposure	SNP	Effect allele	Other allele	eaf	P value	F statistics
sarcopenia	ZMPSTE24	rs4660391	G	A	0.5805	5.25e-09	35.16
sarcopenia	ZMPSTE24	rs9326050	C	T	0.4354	8.53e-09	34.15
sarcopenia	ZMPSTE24	rs10889220	A	G	0.3718	4.29e-10	40.38
sarcopenia	ZMPSTE24	rs6691598	C	A	0.3718	2.36e-10	41.64
sarcopenia	ZMPSTE24	rs6600324	G	A	0.3708	3.03e-10	41.11
sarcopenia	XRCC5	rs28376683	A	C	0.0507	4.43e-09	35.51
sarcopenia	XRCC5	rs72952642	T	C	0.2018	4.37e-12	50.12
sarcopenia	XRCC5	rs114182041	G	C	0.0457	9.58e-09	33.91
sarcopenia	XRCC5	rs55911615	G	A	0.2068	3.21e-12	50.78
sarcopenia	XRCC5	rs41296902	T	C	0.0447	9.58e-09	33.91
sarcopenia	XRCC5	rs705652	G	A	0.5338	1.94e-12	51.87
sarcopenia	XRCC5	rs79686698	G	C	0.0457	1.93e-08	32.47
sarcopenia	XRCC5	rs828702	G	A	0.5358	1.58e-11	47.37
sarcopenia	XRCC5	rs116325904	G	A	0.0517	4.23e-13	55.16
sarcopenia	XRCC5	rs41302520	C	T	0.0398	1.2e-13	57.9
sarcopenia	XRCC5	rs4987039	A	G	0.0388	1.81e-14	62.04
sarcopenia	XRCC5	rs72956701	A	G	0.0408	2.02e-13	56.77
sarcopenia	XRCC5	rs57212054	A	C	0.0447	3.1e-12	50.85
sarcopenia	USP40	rs62195072	C	T	0.3221	2.36e-09	36.82
sarcopenia	USP40	rs1441093	G	A	0.7266	2.69e-10	41.36
sarcopenia	USP40	rs838708	A	G	0.672	1.05e-09	38.5
sarcopenia	USP40	rs838716	C	G	0.6759	1.78e-09	37.41
sarcopenia	USP40	rs2924808	C	G	0.3588	2.56e-12	51.27
sarcopenia	USP40	rs62195091	T	G	0.1501	1.32e-11	47.75
sarcopenia	USP40	rs3768805	C	T	0.1889	8.85e-09	34.08
sarcopenia	USP40	rs62192777	C	T	0.1501	1.02e-09	38.56
sarcopenia	USP40	rs62192778	A	G	0.1491	3.37e-10	40.89
sarcopenia	TMEM8B	rs1243872	G	T	0.4622	2.2e-13	56.58
sarcopenia	TMEM8B	rs2249133	A	G	0.5805	5.98e-10	39.69
sarcopenia	TMEM8B	rs10814274	T	C	0.4344	9.82e-15	63.38
sarcopenia	TMEM8B	rs1570248	T	C	0.662	6.18e-33	164.17
sarcopenia	TMEM8B	rs10758320	T	C	0.663	6.18e-33	164.17
sarcopenia	TMEM8B	rs7847621	G	A	0.6163	3.05e-44	235.75
sarcopenia	TMEM8B	rs7031237	G	A	0.6163	3.72e-44	235.18
sarcopenia	TMEM8B	rs2236290	A	C	0.5209	4.18e-42	221.66
sarcopenia	TMEM8B	rs13292880	A	C	0.4085	2.78e-34	172.32
sarcopenia	TMEM8B	rs2381409	T	C	0.6113	1.94e-52	292.36
sarcopenia	TMEM8B	rs7022281	T	C	0.6083	3.19e-50	276.65
sarcopenia	TMEM8B	rs56167591	T	C	0.3101	1.05e-33	168.81
sarcopenia	TMEM8B	rs4879937	C	T	0.4503	3.53e-33	165.64
sarcopenia	TMEM8B	rs72727101	T	C	0.3042	1.86e-18	82.63
sarcopenia	TMEM245	rs11792254	C	T	0.1372	2.68e-08	31.79
sarcopenia	TMEM245	rs11999949	T	C	0.1262	4.67e-10	40.2
sarcopenia	TMEM245	rs1759852	A	T	0.1968	4.71e-08	30.63
sarcopenia	TMEM245	rs7872570	A	G	0.1262	4.67e-10	40.2
sarcopenia	TMEM245	rs11999831	T	C	0.1262	2.55e-10	41.47
sarcopenia	TMEM245	rs10512390	C	T	0.1292	1.49e-10	42.61
sarcopenia	TMEM245	rs11789611	A	G	0.1342	3.94e-11	45.42
sarcopenia	TMEM245	rs7852550	C	T	0.1372	4.33e-11	45.22
sarcopenia	TMEM245	rs7033904	A	T	0.1392	9.62e-11	43.53
sarcopenia	TMEM245	rs2013981	A	G	0.1789	6.38e-10	39.55
sarcopenia	TMEM245	rs10979676	G	A	0.1392	1.07e-10	43.31
sarcopenia	TMEM245	rs643632	A	T	0.0895	3.04e-10	41.1
sarcopenia	TMEM245	rs72760345	A	T	0.1392	4.06e-11	45.36
sarcopenia	TMEM245	rs10429575	A	G	0.1392	4.06e-11	45.36
sarcopenia	TMEM245	rs1519466	T	C	0.9105	3.04e-10	41.1
sarcopenia	TMEM245	rs7871742	G	A	0.1392	8.78e-11	43.73
sarcopenia	TMEM245	rs7022380	G	A	0.1789	1.53e-09	37.73
sarcopenia	TMEM245	rs10979696	C	T	0.9105	1.61e-10	42.45
sarcopenia	TMEM245	rs72760397	C	G	0.1193	3.64e-09	35.91
sarcopenia	TMEM245	rs6477692	T	C	0.9115	1.61e-10	42.45
sarcopenia	TMEM245	rs11790362	G	C	0.1213	3.64e-09	35.91
sarcopenia	TMEM245	rs66680081	T	C	0.1769	5.86e-10	39.73
sarcopenia	TECPR2	rs7011	T	C	0.2654	4.5e-09	35.48
sarcopenia	TECPR2	rs3759566	A	G	0.3787	3.39e-13	55.64
sarcopenia	TECPR2	rs7141229	A	G	0.2167	1.26e-08	33.35
sarcopenia	TECPR2	rs4906195	G	A	0.3777	1.78e-13	57.04
sarcopenia	TECPR2	rs2274045	G	A	0.3777	3.39e-13	55.64
sarcopenia	TECPR2	rs3783373	C	T	0.3777	8.71e-13	53.59
sarcopenia	TECPR2	rs8006252	A	G	0.3777	3.18e-13	55.77
sarcopenia	TECPR2	rs6575915	G	A	0.3767	1.01e-11	48.33
sarcopenia	TECPR2	rs28492691	T	C	0.2644	4.88e-08	30.56
sarcopenia	TECPR2	rs3742443	A	G	0.3429	7.18e-09	34.51
sarcopenia	TECPR2	rs75231006	A	G	0.2614	4.03e-08	30.95
sarcopenia	SEMA4A	rs11578696	G	A	0.1093	6.24e-11	44.45
sarcopenia	SEMA4A	rs11584621	A	T	0.2097	4.28e-10	40.39
sarcopenia	SEMA4A	rs6669212	A	G	0.1581	4.35e-11	45.21
sarcopenia	SEMA4A	rs510441	G	A	0.2356	1.8e-15	67.14
sarcopenia	SEMA4A	rs59922392	G	A	0.2346	2.24e-08	32.16
sarcopenia	SEMA4A	rs114417629	A	G	0.1322	6.86e-12	49.15
sarcopenia	SEMA4A	rs1052067	A	G	0.2773	2.16e-09	37
sarcopenia	RXRA	rs11185640	T	G	0.168	3.91e-08	31.02
sarcopenia	RXRA	rs972116	C	T	0.3062	2.31e-23	109.05
sarcopenia	RXRA	rs55888059	G	A	0.2922	4.1e-25	118.77
sarcopenia	RXRA	rs10881578	G	A	0.2893	4.99e-25	118.3
sarcopenia	RXRA	rs62576320	C	T	0.2147	3.4e-19	86.53
sarcopenia	RXRA	rs12351482	T	C	0.2306	3.05e-25	119.5
sarcopenia	RXRA	rs34109829	A	C	0.7783	1.19e-19	88.95
sarcopenia	RXRA	rs35100526	T	C	0.6541	4.1e-09	35.67
sarcopenia	RBL2	rs2908797	T	C	0.4662	1.55e-15	67.47
sarcopenia	RBL2	rs1344491	C	T	0.4742	9.33e-16	68.6
sarcopenia	RBL2	rs1861353	G	A	0.4682	2.39e-15	66.51
sarcopenia	RBL2	rs6499613	C	A	0.4751	1.01e-15	68.43
sarcopenia	RBL2	rs9921587	G	A	0.4672	2e-15	66.9
sarcopenia	RBL2	rs2024449	C	T	0.4334	1.03e-16	73.53
sarcopenia	RBL2	rs8061073	T	C	0.4592	7.19e-16	69.18
sarcopenia	RBL2	rs8055279	C	T	0.4612	1.18e-15	68.07
sarcopenia	RBL2	rs1861350	C	T	0.4543	1.82e-15	67.12
sarcopenia	RANBP9	rs379844	C	G	0.2316	2.54e-11	46.36
sarcopenia	RANBP9	rs204239	T	C	0.2326	1.48e-11	47.51
sarcopenia	RANBP9	rs438942	A	G	0.2346	5.14e-11	44.86
sarcopenia	POLE	rs34980052	G	A	0.3549	3.25e-11	45.83
sarcopenia	POLE	rs28435470	A	G	0.6362	2.86e-10	41.23
sarcopenia	POLE	rs61952075	A	G	0.336	1.59e-10	42.48
sarcopenia	POLE	rs7314941	G	A	0.675	1.56e-09	37.68
sarcopenia	POLE	rs6560882	T	C	0.6799	6.76e-10	39.43
sarcopenia	POLE	rs12812512	A	G	0.5119	2.32e-09	36.85
sarcopenia	POLE	rs4883516	T	C	0.3221	1.42e-13	57.53
sarcopenia	POLE	rs61952103	A	G	0.3559	7.78e-16	69.01
sarcopenia	POLE	rs7397403	C	A	0.5577	3.49e-13	55.57
sarcopenia	POLE	rs1317728	C	G	0.4016	1.03e-28	139.26
sarcopenia	POLE	rs6560891	A	G	0.5606	2.05e-27	131.8
sarcopenia	POLE	rs5745031	G	A	0.4304	1.15e-39	205.89
sarcopenia	POLE	rs5744944	C	T	0.4304	4.69e-40	208.4
sarcopenia	POLE	rs5744867	G	A	0.4304	1.04e-39	206.18
sarcopenia	POLE	rs5744745	C	A	0.5696	1.15e-39	205.89
sarcopenia	POLE	rs10781627	C	G	0.5716	1.48e-38	198.85
sarcopenia	POLE	rs10870496	G	C	0.5378	1.76e-40	211.12
sarcopenia	POLE	rs11147012	T	C	0.5149	6.2e-34	170.21
sarcopenia	POLE	rs7138235	C	T	0.5129	1.48e-32	161.9
sarcopenia	POLE	rs55912328	T	C	0.5	7.56e-27	128.56
sarcopenia	POLE	rs11147066	G	A	0.2644	1.5e-11	47.48
sarcopenia	PEPD	rs8110411	C	A	0.505	3.11e-15	65.93
sarcopenia	PEPD	rs10445598	G	C	0.5109	2.18e-16	71.84
sarcopenia	PEPD	rs1423062	G	A	0.4463	2.78e-25	119.72
sarcopenia	PEPD	rs8100315	A	G	0.5388	1.29e-22	104.95
sarcopenia	PEPD	rs11672697	T	C	0.5199	2.8e-21	97.68
sarcopenia	PEPD	rs7247349	C	A	0.5109	2.82e-32	160.22
sarcopenia	PEPD	rs11672422	A	G	0.3688	4.38e-14	60.1
sarcopenia	PEPD	rs12975240	G	A	0.3072	6.88e-17	74.44
sarcopenia	PEPD	rs7250833	T	C	0.2744	8.64e-21	95.04
sarcopenia	PEPD	rs7247614	G	T	0.2793	5.23e-20	90.85
sarcopenia	PEPD	rs10417565	C	T	0.499	2.93e-20	92.2
sarcopenia	PEPD	rs7250175	T	C	0.4145	4.01e-24	113.25
sarcopenia	PEPD	rs35968262	G	A	0.1809	6.45e-16	69.42
sarcopenia	PEPD	rs2081964	G	T	0.4602	2.41e-20	92.65
sarcopenia	NMB	rs72750843	T	C	0.2664	3.97e-08	30.99
sarcopenia	NMB	rs748455	C	T	0.2903	1.46e-10	42.65
sarcopenia	NMB	rs62021193	G	C	0.2634	1.01e-12	53.27
sarcopenia	NMB	rs1061737	C	G	0.2624	1.6e-12	52.28
sarcopenia	NMB	rs17598603	G	C	0.2584	4.09e-13	55.23
sarcopenia	NMB	rs12905057	G	A	0.2664	2.15e-11	46.71
sarcopenia	NMB	rs34452033	G	A	0.2753	1.67e-11	47.25
sarcopenia	NMB	rs12912342	C	T	0.3241	2.41e-12	51.4
sarcopenia	NMB	rs62021222	C	A	0.3191	9.97e-13	53.3
sarcopenia	NMB	rs60957376	G	T	0.2664	8.31e-11	43.84
sarcopenia	NMB	rs62019464	A	T	0.2664	6.62e-11	44.32
sarcopenia	NMB	rs11633788	A	T	0.325	3.14e-12	50.83
sarcopenia	NMB	rs12908549	G	C	0.2654	2.65e-11	46.26
sarcopenia	NMB	rs12903134	A	T	0.2654	5.57e-11	44.69
sarcopenia	NMB	rs35630683	C	T	0.2614	1.04e-11	48.27
sarcopenia	NMB	rs35808647	A	G	0.2684	2.03e-09	37.13
sarcopenia	NMB	rs306206	G	A	0.2584	1.32e-08	33.25
sarcopenia	MGAT3	rs137683	C	G	0.7435	2.41e-08	32.01
sarcopenia	MGAT3	rs6001566	G	A	0.6511	1.44e-10	42.68
sarcopenia	MGAT3	rs9611170	C	G	0.6531	1.27e-11	47.84
sarcopenia	MGAT3	rs4429561	G	A	0.661	5.9e-12	49.47
sarcopenia	MGAT3	rs4821894	C	G	0.662	3.15e-12	50.83
sarcopenia	MGAT3	rs7288760	G	A	0.675	8.21e-14	58.72
sarcopenia	MGAT3	rs5750828	C	T	0.7028	4.52e-13	55.01
sarcopenia	MGAT3	rs5757681	G	A	0.7217	2.37e-14	61.45
sarcopenia	MGAT3	rs2413592	G	A	0.7177	5.71e-15	64.58
sarcopenia	MGAT3	rs2413593	G	A	0.5477	2.7e-11	46.23
sarcopenia	MDM1	rs10878805	G	A	0.2376	1.51e-11	47.46
sarcopenia	MDM1	rs10878807	C	T	0.3062	4.34e-09	35.55
sarcopenia	MDM1	rs11177157	C	T	0.2346	7.94e-12	48.84
sarcopenia	MDM1	rs10506559	C	A	0.2336	7.94e-12	48.84
sarcopenia	MDM1	rs2046067	T	C	0.2247	5.91e-12	49.47
sarcopenia	MDM1	rs4913438	G	A	0.3012	5.23e-09	35.16
sarcopenia	MAPRE3	rs7590170	T	C	0.4324	4.34e-09	35.55
sarcopenia	MAPRE3	rs12471783	G	A	0.4264	5.59e-10	39.83
sarcopenia	MAPRE3	rs34180820	T	C	0.3966	3.61e-08	31.18
sarcopenia	MAPRE3	rs12474330	A	G	0.4165	3.14e-09	36.22
sarcopenia	MAPRE3	rs6710065	T	C	0.3926	1.5e-09	37.76
sarcopenia	MAPRE3	rs13010712	A	T	0.3926	9.07e-10	38.81
sarcopenia	MAPRE3	rs486582	C	T	0.3936	6.71e-11	44.3
sarcopenia	MAPRE3	rs4665918	T	C	0.3917	8.52e-11	43.79
sarcopenia	MAPRE3	rs12714002	T	C	0.3658	1.87e-12	51.95
sarcopenia	MAPRE3	rs6547317	G	A	0.6203	1.89e-13	56.9
sarcopenia	MAPRE3	rs3739085	C	T	0.6213	1.04e-13	58.2
sarcopenia	MAPRE3	rs11902826	A	G	0.3678	3.52e-15	65.65
sarcopenia	MAPRE3	rs1440042	A	G	0.6193	1.42e-15	67.66
sarcopenia	MAPRE3	rs11680032	T	C	0.6183	2.38e-15	66.52
sarcopenia	MAPRE3	rs1866655	A	T	0.3807	6.94e-16	69.26
sarcopenia	MAPRE3	rs4665934	A	T	0.3807	1.31e-15	67.85
sarcopenia	MAPRE3	rs3754733	G	A	0.6302	7.69e-17	74.19
sarcopenia	MAPRE3	rs13021112	A	G	0.6203	2.48e-15	66.42
sarcopenia	MAPRE3	rs11680096	C	T	0.6213	1.83e-15	67.1
sarcopenia	MAPRE3	rs13014240	C	G	0.6183	1.95e-15	66.96
sarcopenia	MAPRE3	rs2011616	A	G	0.3926	3e-15	66
sarcopenia	MAPRE3	rs6547413	G	A	0.6173	1.21e-14	62.92
sarcopenia	MAPRE3	rs1131375	T	C	0.3738	5.94e-15	64.49
sarcopenia	MAPRE3	rs35314190	T	C	0.3668	3.19e-15	65.87
sarcopenia	MAPRE3	rs1866561	A	G	0.6412	5.41e-11	44.75
sarcopenia	MAPK10	rs2199307	G	A	0.169	1.39e-10	42.75
sarcopenia	MAPK10	rs17011731	C	T	0.169	1.39e-10	42.75
sarcopenia	MAPK10	rs73838707	G	T	0.169	1.13e-10	43.19
sarcopenia	MAPK10	rs12512698	A	T	0.169	1.13e-10	43.19
sarcopenia	MAPK10	rs2904095	C	T	0.2008	2.81e-14	61.08
sarcopenia	MAPK10	rs6829684	G	A	0.2008	2.81e-14	61.08
sarcopenia	MAPK10	rs17011890	G	T	0.1541	5.05e-12	49.81
sarcopenia	MAPK10	rs77086981	C	T	0.1471	3.84e-14	60.39
sarcopenia	MAPK10	rs78181471	A	G	0.0437	1.32e-11	47.75
sarcopenia	MAPK10	rs61344492	A	G	0.0437	1.32e-11	47.75
sarcopenia	MAPK10	rs113612734	T	C	0.0447	2.4e-11	46.48
sarcopenia	MAPK10	rs74960699	T	G	0.0437	6.1e-11	44.5
sarcopenia	MAPK10	rs77236674	T	C	0.0437	8.86e-11	43.71
sarcopenia	MAPK10	rs78424449	T	C	0.0427	1.03e-10	43.38
sarcopenia	MAPK10	rs78924164	A	G	0.0427	1.03e-10	43.38
sarcopenia	MAPK10	rs75107335	T	C	0.0427	1.03e-10	43.38
sarcopenia	MAPK10	rs112966296	G	A	0.0427	1.03e-10	43.38
sarcopenia	MAPK10	rs76107784	G	T	0.0427	1.03e-10	43.38
sarcopenia	MAPK10	rs80276358	C	G	0.0427	1.03e-10	43.38
sarcopenia	MAPK10	rs112671571	G	T	0.0417	3.33e-11	45.78
sarcopenia	MAPK10	rs75855193	A	G	0.0427	3.58e-11	45.63
sarcopenia	MAPK10	rs76640964	A	G	0.0417	3.58e-11	45.63
sarcopenia	MAPK10	rs76951439	T	C	0.0427	3.58e-11	45.63
sarcopenia	MAPK10	rs112483832	G	A	0.0417	7.36e-11	44.1
sarcopenia	MAPK10	rs112336752	A	C	0.0417	7.36e-11	44.1
sarcopenia	MAPK10	rs2170427	G	A	0.0417	7.36e-11	44.1
sarcopenia	MAPK10	rs139672979	T	C	0.0417	7.36e-11	44.1
sarcopenia	MAPK10	rs113563835	A	G	0.0417	3.58e-11	45.63
sarcopenia	MAPK10	rs111382077	T	A	0.0417	7.36e-11	44.1
sarcopenia	MAPK10	rs111558578	C	T	0.0417	7.36e-11	44.1
sarcopenia	MAPK10	rs17011994	G	A	0.0417	7.36e-11	44.1
sarcopenia	MAPK10	rs17012018	T	G	0.0417	4.07e-11	45.36
sarcopenia	MAPK10	rs17454369	C	G	0.0417	2.25e-10	41.74
sarcopenia	MAPK10	rs114490345	C	T	0.0417	7.01e-10	39.35
sarcopenia	MAPK10	rs115245461	T	G	0.0427	7.01e-10	39.35
sarcopenia	MAPK10	rs114399831	G	A	0.0149	3.62e-10	40.74
sarcopenia	MAPK10	rs141104857	A	G	0.0139	2.04e-09	37.12
sarcopenia	MAPK10	rs114700152	A	T	0.0139	3.62e-10	40.74
sarcopenia	MAPK10	rs148875648	T	C	0.0239	1.5e-09	37.77
sarcopenia	MAPK10	rs138263093	G	A	0.0239	1.54e-08	32.93
sarcopenia	MAPK10	rs141921265	A	G	0.0239	1.54e-08	32.93
sarcopenia	MAPK10	rs149441129	T	C	0.0239	1.54e-08	32.93
sarcopenia	MAPK10	rs149287804	T	A	0.0239	1.54e-08	32.93
sarcopenia	LACC1	rs9567243	C	T	0.5338	2.84e-15	66.13
sarcopenia	LACC1	rs2771404	G	A	0.1412	2.05e-08	32.34
sarcopenia	LACC1	rs9562506	T	A	0.5368	4.61e-15	65.05
sarcopenia	LACC1	rs9567250	G	A	0.5378	7.97e-15	63.84
sarcopenia	LACC1	rs12873932	C	T	0.5368	1.56e-15	67.46
sarcopenia	LACC1	rs11147926	G	T	0.5398	1.06e-15	68.32
sarcopenia	LACC1	rs11619756	A	G	0.5378	4.3e-15	65.21
sarcopenia	LACC1	rs11147927	T	C	0.5249	1.04e-14	63.25
sarcopenia	LACC1	rs9567271	T	C	0.0258	3.05e-11	45.97
sarcopenia	LACC1	rs12873099	A	G	0.493	2.92e-31	154.18
sarcopenia	LACC1	rs12872943	A	G	0.499	1.39e-32	162.07
sarcopenia	LACC1	rs12867890	G	A	0.496	1.39e-32	162.07
sarcopenia	LACC1	rs12874590	A	G	0.499	1.39e-32	162.07
sarcopenia	LACC1	rs12428350	A	G	0.497	6.44e-33	164.07
sarcopenia	LACC1	rs6561149	G	T	0.498	8.33e-33	163.39
sarcopenia	LACC1	rs11617455	G	T	0.505	1.47e-28	138.38
sarcopenia	LACC1	rs12867732	A	C	0.493	1.75e-27	132.19
sarcopenia	LACC1	rs9595037	A	G	0.5348	1.28e-19	88.77
sarcopenia	LACC1	rs12872902	A	G	0.5348	1.28e-19	88.77
sarcopenia	LACC1	rs823886	T	C	0.5288	4.83e-16	70.07
sarcopenia	LACC1	rs139931991	T	G	0.0119	3.96e-08	30.99
sarcopenia	LACC1	rs9525891	T	C	0.2247	2.25e-10	41.74
sarcopenia	LACC1	rs2121036	G	C	0.5497	5.99e-09	34.88
sarcopenia	KCNJ2	rs623011	G	A	0.7227	1.94e-13	56.85
sarcopenia	KCNJ2	rs7223705	A	C	0.6849	3.82e-11	45.49
sarcopenia	KCNJ2	rs236537	T	A	0.7584	2.97e-14	60.95
sarcopenia	KCNJ2	rs7225463	G	A	0.7545	4.62e-14	59.98
sarcopenia	KCNJ2	rs16975546	A	G	0.2416	9.79e-14	58.34
sarcopenia	KCNJ2	rs3865347	T	C	0.2386	2.08e-13	56.7
sarcopenia	KCNJ2	rs11658102	C	T	0.2346	4.62e-12	50
sarcopenia	KCNJ2	rs34387866	T	C	0.2545	1.06e-10	43.34
sarcopenia	KCNJ2	rs4485410	C	T	0.2256	1.86e-12	51.96
sarcopenia	KCNJ2	rs16975742	G	A	0.2624	4.57e-11	45.11
sarcopenia	HCLS1	rs55964830	C	T	0.1342	2.57e-09	36.64
sarcopenia	HCLS1	rs78654812	A	C	0.1342	1.94e-09	37.22
sarcopenia	HCLS1	rs75640422	T	A	0.1322	1.94e-09	37.22
sarcopenia	HCLS1	rs10934559	A	G	0.1252	1.15e-08	33.54
sarcopenia	HCLS1	rs80047370	C	T	0.1252	1.76e-08	32.66
sarcopenia	HCLS1	rs76808446	T	A	0.1252	7.57e-09	34.4
sarcopenia	GPX7	rs12737517	T	G	0.4841	3.46e-11	45.7
sarcopenia	GPX7	rs11810754	G	T	0.6322	9.65e-12	48.42
sarcopenia	GPX7	rs11205985	T	G	0.1551	4.35e-09	35.55
sarcopenia	GINM1	rs2341768	A	G	0.159	3.51e-12	50.59
sarcopenia	GINM1	rs62442790	A	C	0.161	9.07e-12	48.56
sarcopenia	GINM1	rs78296717	A	G	0.161	9.07e-12	48.56
sarcopenia	GINM1	rs62442795	T	C	0.161	9.07e-12	48.56
sarcopenia	GINM1	rs9390688	T	G	0.162	1.02e-11	48.31
sarcopenia	GINM1	rs4869923	G	T	0.3638	3.23e-24	113.78
sarcopenia	GINM1	rs9498372	A	G	0.3648	9.92e-24	111.07
sarcopenia	GINM1	rs9767713	G	T	0.3499	9.13e-22	100.32
sarcopenia	GINM1	rs9377228	A	G	0.3519	8.48e-22	100.49
sarcopenia	GINM1	rs9498382	G	A	0.3519	8.48e-22	100.49
sarcopenia	GINM1	rs55993747	G	A	0.3569	2.87e-22	103.05
sarcopenia	GINM1	rs9688794	T	C	0.3569	2.87e-22	103.05
sarcopenia	GINM1	rs11155670	G	C	0.3559	1.92e-22	104
sarcopenia	GINM1	rs12183664	A	G	0.3569	2.66e-21	97.8
sarcopenia	GINM1	rs35961297	C	T	0.3579	2.66e-21	97.8
sarcopenia	GINM1	rs4380763	G	A	0.3588	5.19e-22	101.65
sarcopenia	GINM1	rs9322210	A	G	0.3588	1.17e-21	99.72
sarcopenia	GINM1	rs12174349	A	G	0.3588	2.66e-21	97.8
sarcopenia	GINM1	rs9689340	A	G	0.3598	4.7e-21	96.46
sarcopenia	GINM1	rs62441284	A	C	0.3579	2.47e-20	92.59
sarcopenia	GINM1	rs10872651	T	A	0.3559	5.64e-20	90.68
sarcopenia	GINM1	rs7744015	T	C	0.3678	2.49e-19	87.25
sarcopenia	GINM1	rs9766562	G	C	0.3658	3.9e-20	91.53
sarcopenia	GINM1	rs10872656	C	A	0.3678	2.3e-19	87.43
sarcopenia	GINM1	rs56103941	G	A	0.3559	5.78e-20	90.62
sarcopenia	GINM1	rs7740784	T	C	0.3559	5.78e-20	90.62
sarcopenia	GINM1	rs880246	A	G	0.3509	2.13e-16	71.9
sarcopenia	GINM1	rs9371207	G	A	0.3519	2.72e-16	71.35
sarcopenia	GINM1	rs9371215	T	C	0.4215	1.58e-13	57.3
sarcopenia	GINM1	rs7763849	T	C	0.4195	2.13e-13	56.64
sarcopenia	GINM1	rs2342769	C	T	0.4195	2.15e-13	56.62
sarcopenia	GINM1	rs4458704	A	C	0.5855	1.61e-12	52.27
sarcopenia	GINM1	rs4870116	A	C	0.5855	1.86e-12	51.96
sarcopenia	GATM	rs12913645	A	G	0.7614	2.36e-30	148.83
sarcopenia	GATM	rs8033629	G	A	0.7614	2.36e-30	148.83
sarcopenia	GATM	rs145314472	C	T	0.7525	4.57e-31	153.03
sarcopenia	GATM	rs4580098	A	T	0.2515	4.57e-31	153.03
sarcopenia	GATM	rs28679834	T	C	0.2724	1.8e-38	198.3
sarcopenia	GATM	rs7171577	A	G	0.2793	5.19e-43	227.6
sarcopenia	GATM	rs4774577	C	A	0.2753	1.12e-43	232
sarcopenia	GATM	rs12595087	G	A	0.2753	1.12e-43	232
sarcopenia	GATM	rs2172874	G	T	0.2763	1.12e-43	232
sarcopenia	GATM	rs67461176	T	C	0.2744	1.12e-43	232
sarcopenia	GATM	rs11070456	A	G	0.2744	9.98e-43	225.73
sarcopenia	GATM	rs1145074	A	T	0.2763	7.56e-44	233.13
sarcopenia	GATM	rs16943246	A	G	0.2753	1.34e-39	205.48
sarcopenia	GATM	rs28569043	T	A	0.2734	1.56e-36	186.17
sarcopenia	GATM	rs1153835	C	G	0.4324	6.91e-14	59.1
sarcopenia	GATM	rs11070458	T	C	0.0606	3.94e-09	35.75
sarcopenia	GATM	rs11070460	A	C	0.494	1.06e-08	33.69
sarcopenia	GATM	rs79660071	G	A	0.0616	3.75e-09	35.85
sarcopenia	GATM	rs4776111	A	G	0.1054	3.37e-10	40.89
sarcopenia	GATM	rs4776162	G	A	0.0517	1.34e-08	33.23
sarcopenia	GATM	rs9672672	G	A	0.0905	3.09e-08	31.5
sarcopenia	FGFR3	rs798718	A	G	0.7763	9.43e-11	43.57
sarcopenia	FGFR3	rs11732213	C	T	0.2197	2.46e-11	46.43
sarcopenia	FGFR3	rs798746	C	T	0.7843	2.36e-11	46.52
sarcopenia	FGFR3	rs1665363	C	T	0.7853	1.32e-11	47.75
sarcopenia	FGFR3	rs12511923	T	C	0.2127	1.21e-11	47.95
sarcopenia	FGFR3	rs4535386	C	T	0.7734	1.03e-11	48.29
sarcopenia	FGFR3	rs736436	C	T	0.2366	4.12e-13	55.21
sarcopenia	FDFT1	rs75224198	T	C	0.17	6.94e-18	79.63
sarcopenia	FDFT1	rs74968483	C	T	0.174	8.45e-18	79.18
sarcopenia	FDFT1	rs77559625	T	C	0.171	2.4e-19	87.33
sarcopenia	FDFT1	rs1138666	A	G	0.1779	3.8e-17	75.77
sarcopenia	FDFT1	rs17814360	A	G	0.1531	2.16e-13	56.61
sarcopenia	FDFT1	rs76120569	T	G	0.2306	3.2e-10	41
sarcopenia	FBXL22	rs12911939	C	T	0.5507	3.05e-12	50.9
sarcopenia	FBXL22	rs11630289	C	T	0.5497	3.27e-12	50.74
sarcopenia	FBXL22	rs4073096	A	G	0.5497	2.91e-12	50.99
sarcopenia	FBXL22	rs4984249	G	A	0.5586	8.85e-12	48.61
sarcopenia	FBXL22	rs28661116	G	A	0.5527	2.44e-11	46.44
sarcopenia	FBXL22	rs11457	C	G	0.5507	8.3e-12	48.75
sarcopenia	FBXL22	rs12102137	A	G	0.5288	9.89e-11	43.47
sarcopenia	FBXL22	rs4984253	A	C	0.5268	5.35e-11	44.78
sarcopenia	FBXL22	rs10519223	G	A	0.5318	5.47e-11	44.73
sarcopenia	FBXL22	rs7180358	A	G	0.5268	3.25e-11	45.84
sarcopenia	FBXL22	rs34726252	G	A	0.5308	4.39e-11	45.2
sarcopenia	FBXL22	rs11633180	G	C	0.5229	4.87e-11	44.98
sarcopenia	FBXL22	rs11636758	T	C	0.5258	5.35e-11	44.78
sarcopenia	FBXL22	rs7177295	A	G	0.337	1.33e-10	42.84
sarcopenia	FBXL22	rs59284373	G	A	0.338	1.33e-10	42.84
sarcopenia	FBXL22	rs7165538	A	G	0.3181	1.75e-11	47.15
sarcopenia	FBXL22	rs12148083	C	T	0.3211	1.61e-11	47.33
sarcopenia	FBXL22	rs9672729	T	C	0.3191	1.75e-11	47.15
sarcopenia	FBXL22	rs6494431	C	T	0.3221	1.75e-11	47.15
sarcopenia	FBXL22	rs12148666	A	G	0.3201	1.75e-11	47.15
sarcopenia	FBXL22	rs28649170	C	T	0.3241	1.34e-11	47.72
sarcopenia	FBXL22	rs62020835	T	C	0.3211	1.34e-11	47.72
sarcopenia	FBXL22	rs2120252	G	T	0.5427	5.45e-11	44.74
sarcopenia	FAM57B	rs8048433	C	T	0.5994	1.34e-12	52.67
sarcopenia	FAM57B	rs4788190	A	G	0.5179	6.21e-10	39.61
sarcopenia	FAM57B	rs8056535	A	G	0.4443	1.88e-13	56.92
sarcopenia	FAM57B	rs4788199	G	C	0.5298	7.75e-17	74.17
sarcopenia	FAM57B	rs12445982	A	G	0.4414	3.55e-14	60.56
sarcopenia	FAM57B	rs4787488	C	A	0.5258	1.92e-17	77.32
sarcopenia	FAM57B	rs11649149	T	C	0.5258	2.54e-17	76.68
sarcopenia	FAM57B	rs7191849	C	T	0.4682	9.1e-23	105.78
sarcopenia	FAM57B	rs11150584	A	C	0.4652	3.45e-23	108.09
sarcopenia	FAM57B	rs66467443	A	G	0.4652	1.09e-22	105.35
sarcopenia	FAM57B	rs4788219	G	A	0.4652	6.55e-23	106.56
sarcopenia	FAM57B	rs7201518	T	G	0.4801	3.11e-21	97.43
sarcopenia	FAM57B	rs11644459	T	C	0.4662	1.2e-22	105.11
sarcopenia	FAM57B	rs9922041	C	T	0.4771	2.46e-21	97.99
sarcopenia	FAM57B	rs7542	C	G	0.4831	4.63e-12	50
sarcopenia	FAM57B	rs9932466	T	C	0.3429	2.47e-12	51.35
sarcopenia	FAM57B	rs9319584	T	G	0.3539	5.19e-10	39.98
sarcopenia	FAM57B	rs7202714	T	C	0.3608	2.52e-10	41.5
sarcopenia	FAM57B	rs12446863	T	G	0.3658	7.38e-10	39.24
sarcopenia	FAM57B	rs4238961	C	T	0.3698	1.81e-08	32.59
sarcopenia	ETFDH	rs35055965	T	C	0.2167	3.68e-09	35.89
sarcopenia	ETFDH	rs376848055	T	C	0.1938	3.93e-10	40.57
sarcopenia	ETFDH	rs6853766	A	C	0.1958	8.62e-11	43.77
sarcopenia	ETFDH	rs58768734	A	G	0.1928	7.96e-15	63.85
sarcopenia	ETFDH	rs72691472	A	C	0.1918	4.56e-15	65.08
sarcopenia	ETFDH	rs1463346	G	A	0.1928	1.27e-15	67.91
sarcopenia	ETFDH	rs4690906	T	C	0.504	3.22e-12	50.77
sarcopenia	ETFDH	rs17285317	G	A	0.505	3.55e-12	50.57
sarcopenia	ETFDH	rs74604191	T	C	0.0547	1.69e-10	42.35
sarcopenia	ETFDH	rs35062917	T	C	0.1879	9.25e-32	157.14
sarcopenia	ETFDH	rs55779706	T	C	0.1879	1.97e-33	167.16
sarcopenia	ETFDH	rs111980761	T	G	0.0905	2.35e-17	76.86
sarcopenia	ETFDH	rs146650933	T	C	0.0954	1.79e-13	57.03
sarcopenia	ETFDH	rs79804641	T	C	0.0517	1.87e-11	47.02
sarcopenia	ETFDH	rs72693387	G	A	0.1879	2.93e-34	172.18
sarcopenia	ETFDH	rs12644851	A	G	0.494	9.23e-15	63.52
sarcopenia	ETFDH	rs6856561	T	A	0.2455	1.4e-78	503.32
sarcopenia	ETFDH	rs17843929	T	C	0.2455	1.33e-77	494.53
sarcopenia	ETFDH	rs55936281	T	C	0.2495	2.97e-73	456.25
sarcopenia	ETFDH	rs55773477	G	T	0.1272	3.27e-21	97.32
sarcopenia	ETFDH	rs17285772	C	T	0.0775	4.31e-14	60.14
sarcopenia	ETFDH	rs72695452	G	A	0.1272	3.27e-21	97.32
sarcopenia	ETFDH	rs6833533	C	T	0.1978	4.17e-29	141.55
sarcopenia	ETFDH	rs35189787	T	C	0.175	6.29e-23	106.65
sarcopenia	ETFDH	rs55836615	T	C	0.1252	8.68e-21	95.03
sarcopenia	ETFDH	rs2053345	T	C	0.175	2.15e-22	103.73
sarcopenia	ETFDH	rs72695488	A	T	0.1272	8.68e-21	95.03
sarcopenia	ETFDH	rs12502731	A	G	0.3449	2.82e-12	51.06
sarcopenia	ETFDH	rs17037864	A	G	0.1322	1.88e-10	42.12
sarcopenia	ETFDH	rs55640719	G	A	0.325	2.14e-08	32.25
sarcopenia	ETFDH	rs17223240	A	G	0.0875	2.71e-13	56.13
sarcopenia	ETFDH	rs28455789	A	G	0.165	1.42e-09	37.88
sarcopenia	ETFDH	rs77927026	T	C	0.1113	8.02e-11	43.92
sarcopenia	ECHDC2	rs7524702	A	G	0.493	1.85e-08	32.56
sarcopenia	ECHDC2	rs6685599	A	G	0.4344	3.93e-10	40.57
sarcopenia	ECHDC2	rs6695819	C	T	0.4284	3.97e-10	40.54
sarcopenia	ECHDC2	rs7518390	C	T	0.4284	3.97e-10	40.54
sarcopenia	ECHDC2	rs505444	C	T	0.4314	3.67e-10	40.71
sarcopenia	ECHDC2	rs554760	A	G	0.4284	1.34e-10	42.84
sarcopenia	ECHDC2	rs503296	G	A	0.4294	1.34e-10	42.84
sarcopenia	ECHDC2	rs540826	A	G	0.5726	4.33e-11	45.22
sarcopenia	ECHDC2	rs476108	T	C	0.5885	5.05e-13	54.77
sarcopenia	ECHDC2	rs12354395	G	A	0.5885	5.05e-13	54.77
sarcopenia	ECHDC2	rs6667979	T	C	0.5885	5.05e-13	54.77
sarcopenia	ECHDC2	rs112180688	T	C	0.5755	3.07e-14	60.88
sarcopenia	ECHDC2	rs522287	T	C	0.5825	2.04e-14	61.78
sarcopenia	ECHDC2	rs7552139	C	G	0.5805	2.04e-14	61.78
sarcopenia	ECHDC2	rs7548389	T	C	0.6044	3.35e-10	40.9
sarcopenia	ECHDC2	rs1242317	C	T	0.5746	5.64e-14	59.55
sarcopenia	ECHDC2	rs6588446	A	G	0.4195	2.57e-14	61.27
sarcopenia	ECHDC2	rs6682024	C	T	0.4185	2.57e-14	61.27
sarcopenia	DDAH1	rs233114	G	T	0.3648	5.91e-09	34.91
sarcopenia	DDAH1	rs761601	G	A	0.3628	5.91e-09	34.91
sarcopenia	DDAH1	rs12124170	G	A	0.3628	5.91e-09	34.91
sarcopenia	DDAH1	rs2300637	C	T	0.3618	5.91e-09	34.91
sarcopenia	DDAH1	rs233050	C	T	0.3708	7.91e-09	34.31
sarcopenia	DDAH1	rs3920521	C	A	0.4175	5.53e-10	39.85
sarcopenia	DDAH1	rs6704103	A	C	0.6282	7.64e-09	34.38
sarcopenia	DDAH1	rs7547571	T	G	0.5835	3.06e-10	41.09
sarcopenia	DDAH1	rs1146382	T	C	0.5815	2.87e-08	31.65
sarcopenia	DDAH1	rs1403955	G	T	0.4105	1.91e-09	37.25
sarcopenia	CTNNAL1	rs150537177	A	G	0.0089	3.4e-10	40.87
sarcopenia	CTNNAL1	rs17801467	A	G	0.1064	6.6e-11	44.33
sarcopenia	CTNNAL1	rs80092002	G	C	0.1093	2.66e-11	46.26
sarcopenia	CTNNAL1	rs11794127	A	G	0.1014	3.65e-12	50.5
sarcopenia	CTNNAL1	rs118146489	C	G	0.0258	3.87e-32	159.4
sarcopenia	CTNNAL1	rs56094530	G	A	0.1352	2.85e-22	103.07
sarcopenia	CTNNAL1	rs11792254	C	T	0.1372	3.07e-22	102.89
sarcopenia	CTNNAL1	rs149529575	T	C	0.0258	1.11e-32	162.64
sarcopenia	CTNNAL1	rs11999949	T	C	0.1262	6.51e-25	117.65
sarcopenia	CTNNAL1	rs113525785	A	C	0.0258	1.11e-32	162.64
sarcopenia	CTNNAL1	rs146282095	C	T	0.0258	1.11e-32	162.64
sarcopenia	CTNNAL1	rs17729270	T	A	0.0258	1.11e-32	162.64
sarcopenia	CTNNAL1	rs139769133	C	A	0.0258	1.11e-32	162.64
sarcopenia	CTNNAL1	rs7872570	A	G	0.1262	6.51e-25	117.65
sarcopenia	CTNNAL1	rs59195183	G	A	0.0258	1.11e-32	162.64
sarcopenia	CTNNAL1	rs11999831	T	C	0.1262	8.47e-26	122.62
sarcopenia	CTNNAL1	rs28361147	G	A	0.0258	1.11e-32	162.64
sarcopenia	CTNNAL1	rs150049743	G	C	0.0258	1.11e-32	162.64
sarcopenia	CTNNAL1	rs10512390	C	T	0.1292	1.97e-26	126.2
sarcopenia	CTNNAL1	rs139477113	T	G	0.0258	1.11e-32	162.64
sarcopenia	CTNNAL1	rs11789611	A	G	0.1342	8.92e-32	157.24
sarcopenia	CTNNAL1	rs28361101	C	G	0.0268	1.16e-33	168.56
sarcopenia	CTNNAL1	rs148032876	T	C	0.0249	1.16e-33	168.56
sarcopenia	CTNNAL1	rs7852550	C	T	0.1372	1.48e-31	155.93
sarcopenia	CTNNAL1	rs149545291	A	G	0.0249	1.16e-33	168.56
sarcopenia	CTNNAL1	rs7033904	A	T	0.1392	1.94e-31	155.24
sarcopenia	CTNNAL1	rs2013981	A	G	0.1789	9.43e-10	38.73
sarcopenia	CTNNAL1	rs117806271	C	T	0.0149	1.32e-16	72.97
sarcopenia	CTNNAL1	rs10979676	G	A	0.1392	3.69e-32	159.53
sarcopenia	CTNNAL1	rs148422237	A	G	0.0149	1.32e-16	72.97
sarcopenia	CTNNAL1	rs72760345	A	T	0.1392	2.99e-32	160.07
sarcopenia	CTNNAL1	rs138764967	T	C	0.0099	1.46e-16	72.75
sarcopenia	CTNNAL1	rs150037973	G	A	0.0149	1.23e-16	73.12
sarcopenia	CTNNAL1	rs10429575	A	G	0.1392	2.99e-32	160.07
sarcopenia	CTNNAL1	rs149711830	C	T	0.0149	1.32e-16	72.97
sarcopenia	CTNNAL1	rs7871742	G	A	0.1392	1.17e-31	156.54
sarcopenia	CTNNAL1	rs117284675	T	A	0.0149	1.32e-16	72.97
sarcopenia	CTNNAL1	rs7022380	G	A	0.1789	1.2e-24	116.16
sarcopenia	CTNNAL1	rs72760397	C	G	0.1193	5.29e-24	112.59
sarcopenia	CTNNAL1	rs74793865	T	C	0.0139	6.52e-15	64.29
sarcopenia	CTNNAL1	rs11790362	G	C	0.1213	5.29e-24	112.59
sarcopenia	CTNNAL1	rs66680081	T	C	0.1769	9.44e-20	89.48
sarcopenia	CTNNAL1	rs147540625	A	G	0.0189	1.29e-13	57.74
sarcopenia	CTNNAL1	rs56292873	C	T	0.2376	8.4e-12	48.72
sarcopenia	CTNNAL1	rs142298545	G	C	0.0199	2.2e-14	61.61
sarcopenia	CTNNAL1	rs145798273	A	G	0.008	1.46e-16	72.75
sarcopenia	CTNNAL1	rs144323901	G	A	0.0199	2.2e-14	61.61
sarcopenia	CTNNAL1	rs145184359	G	A	0.0149	2.43e-15	66.47
sarcopenia	CTNNAL1	rs10816786	A	G	0.0139	3.3e-14	60.72
sarcopenia	CTNNAL1	rs118155611	T	C	0.0159	4.35e-10	40.35
sarcopenia	CPXM1	rs34211052	A	G	0.0755	3.06e-09	36.28
sarcopenia	CPXM1	rs2143635	C	T	0.0825	1.92e-08	32.48
sarcopenia	CIB2	rs78732006	G	C	0.0527	5.76e-09	34.96
sarcopenia	CIB2	rs78733281	C	T	0.0765	1.29e-08	33.3
sarcopenia	CIB2	rs80046146	A	G	0.0765	1.61e-09	37.62
sarcopenia	CIB2	rs141305416	G	A	0.0278	1.33e-09	38.02
sarcopenia	CIB2	rs144600084	A	G	0.0636	6.42e-10	39.54
sarcopenia	CIB2	rs146750594	T	C	0.0219	4.63e-13	54.96
sarcopenia	CIB2	rs149216785	A	G	0.0557	1.55e-11	47.41
sarcopenia	CIB2	rs28722697	A	C	0.2594	2.55e-13	56.26
sarcopenia	CIB2	rs112337981	G	C	0.2575	2.04e-12	51.76
sarcopenia	CIB2	rs35596151	T	C	0.17	2.91e-17	76.38
sarcopenia	CIB2	rs72732537	G	A	0.1282	5.03e-23	107.19
sarcopenia	CIB2	rs17398554	T	C	0.0606	3.37e-12	50.68
sarcopenia	CIB2	rs56031268	A	G	0.1272	5.03e-23	107.19
sarcopenia	CIB2	rs72732561	C	A	0.1292	2.45e-22	103.42
sarcopenia	CIB2	rs8039850	C	A	0.6879	2.73e-15	66.21
sarcopenia	CIB2	rs62009270	C	G	0.3171	2.73e-31	154.36
sarcopenia	CIB2	rs16969514	C	T	0.0656	6.39e-11	44.4
sarcopenia	CIB2	rs67000301	A	G	0.1561	6.36e-36	182.38
sarcopenia	CIB2	rs11547207	C	A	0.2525	5.53e-63	371.6
sarcopenia	CIB2	rs11630013	A	G	0.1809	7.51e-16	69.08
sarcopenia	CIB2	rs62009331	A	G	0.0517	5.31e-15	64.74
sarcopenia	CIB2	rs62009336	A	G	0.0487	5.31e-15	64.74
sarcopenia	CIB2	rs17674205	G	A	0.0845	7.98e-10	39.08
sarcopenia	CIB2	rs17850484	A	G	0.0696	4.98e-17	75.17
sarcopenia	CIB2	rs56334336	G	A	0.0875	6.06e-09	34.86
sarcopenia	CIB2	rs76618443	T	C	0.0487	1.65e-12	52.22
sarcopenia	CIB2	rs59398201	G	C	0.0487	1.65e-12	52.22
sarcopenia	CIB2	rs4887017	G	A	0.675	9.94e-12	48.36
sarcopenia	CIB2	rs76487698	T	C	0.0497	1.7e-11	47.22
sarcopenia	CIB2	rs79827225	G	A	0.0855	9.73e-14	58.35
sarcopenia	CIB2	rs11856774	C	T	0.0845	1.71e-12	52.13
sarcopenia	CIB2	rs75281351	T	C	0.0855	1.16e-12	52.97
sarcopenia	CIB2	rs74894101	A	G	0.0855	4.29e-13	55.12
sarcopenia	CIB2	rs117507606	T	C	0.0328	9.96e-09	33.83
sarcopenia	CIB2	rs77924552	C	G	0.1511	3.72e-08	31.12
sarcopenia	CIB2	rs117618552	A	G	0.0507	4.47e-09	35.49
sarcopenia	BCL2L13	rs1296814	C	G	0.169	2.47e-08	31.96
sarcopenia	BCL2L13	rs5747244	G	C	0.1412	1.87e-08	32.53
sarcopenia	BCL2L13	rs5747251	T	C	0.1412	9.37e-11	43.59
sarcopenia	BCL2L13	rs34919116	C	T	0.1412	9.37e-11	43.59
sarcopenia	BCL2L13	rs375480915	A	G	0.1402	1.94e-10	42.05
sarcopenia	BCL2L13	rs34031531	A	G	0.175	6.56e-21	95.68
sarcopenia	BCL2L13	rs4819461	T	C	0.173	8.17e-21	95.17
sarcopenia	BCL2L13	rs2587090	G	A	0.173	8.17e-21	95.17
sarcopenia	BCL2L13	rs2587069	A	C	0.173	8.17e-21	95.17
sarcopenia	BCL2L13	rs2535697	A	G	0.167	1.26e-20	94.16
sarcopenia	BCL2L13	rs2587080	A	G	0.173	1.26e-20	94.16
sarcopenia	BCL2L13	rs2535674	C	A	0.173	8.17e-21	95.17
sarcopenia	BCL2L13	rs2535688	T	C	0.1421	2.11e-17	77.11
sarcopenia	BCL2L13	rs11538	G	A	0.1491	1.85e-16	72.22
sarcopenia	BCL2L13	rs1296686	A	G	0.162	8.19e-15	63.79
sarcopenia	ATG7	rs346067	C	T	0.6123	6.35e-14	59.29
sarcopenia	ATG7	rs347608	T	C	0.3827	2.46e-15	66.45
sarcopenia	ATG7	rs346084	T	C	0.6352	9.03e-19	84.28
sarcopenia	ATG7	rs346075	G	T	0.6352	8.54e-20	89.71
sarcopenia	ATG7	rs346071	T	A	0.6352	6.73e-20	90.26
sarcopenia	ATG7	rs384989	T	C	0.5895	1.15e-19	89.03
sarcopenia	ATG7	rs1375206	G	C	0.5905	1.06e-19	89.21
sarcopenia	ATG7	rs2594968	C	T	0.5924	3.45e-19	86.49
sarcopenia	ATG7	rs2594991	A	G	0.5895	5.15e-20	90.88
sarcopenia	ATG7	rs2606749	G	A	0.5905	1.09e-18	83.85
sarcopenia	ATG7	rs35166981	T	G	0.175	1.06e-12	53.17
sarcopenia	ATG7	rs2594973	G	C	0.5895	1.54e-19	88.34
sarcopenia	ATG7	rs4273358	G	T	0.5656	5.16e-16	69.92
sarcopenia	ATG7	rs6779840	G	A	0.5666	3.69e-16	70.67
sarcopenia	ATG7	rs4684775	G	A	0.5646	6.04e-16	69.57
sarcopenia	ATG7	rs6442252	C	T	0.5666	6.04e-16	69.57
sarcopenia	ATG7	rs9852530	T	C	0.5656	2e-15	66.9
sarcopenia	ATG7	rs12163566	A	T	0.5656	2.15e-15	66.74
sarcopenia	ATG7	rs9848170	C	G	0.5517	2.65e-15	66.28
sarcopenia	ATG7	rs9818393	T	C	0.3539	2.65e-18	81.82
sarcopenia	ATG7	rs9682814	C	T	0.5765	5.64e-17	74.88
sarcopenia	ATG7	rs13326352	G	C	0.3628	5.43e-16	69.81
sarcopenia	ATG7	rs2574698	A	G	0.5895	1.81e-13	57
sarcopenia	ATG7	rs13075915	T	C	0.1561	3.21e-11	45.86
sarcopenia	ATG7	rs4684787	T	C	0.3042	1.59e-11	47.36
sarcopenia	ATG7	rs2437681	G	A	0.3946	7.8e-13	53.83
sarcopenia	ATG7	rs1000010	G	A	0.3738	4.28e-12	50.17
sarcopenia	ATG7	rs11712666	A	G	0.4523	8.24e-12	48.76
sarcopenia	ARHGAP19	rs701813	T	C	0.2853	1.19e-09	38.25
sarcopenia	ARHGAP19	rs793518	T	C	0.2634	7.82e-11	43.97
sarcopenia	ARHGAP19	rs61861820	A	G	0.2505	5.9e-10	39.71
sarcopenia	ARHGAP19	rs1253394	G	C	0.2505	5.9e-10	39.71
sarcopenia	ARHGAP19	rs10786321	C	T	0.6541	1.06e-09	38.49
sarcopenia	ARHGAP19	rs10882890	A	G	0.6541	4.14e-10	40.46
sarcopenia	ARHGAP19	rs61861842	A	G	0.2505	1.53e-09	37.73
sarcopenia	ARHGAP19	rs12782676	T	C	0.2485	1.41e-08	33.12
sarcopenia	ARHGAP19	rs4917765	C	T	0.7485	2.16e-08	32.24
sarcopenia	AKIP1	rs7123429	G	C	0.5865	3.7e-08	31.13
sarcopenia	AKIP1	rs2653593	A	G	0.5765	3.62e-08	31.17
sarcopenia	AKIP1	rs1883098	A	G	0.5775	2.28e-08	32.13
sarcopenia	AKIP1	rs10840141	C	T	0.4195	3.97e-08	30.99
sarcopenia	AKIP1	rs10743095	C	T	0.4195	2.82e-09	36.45
sarcopenia	AKIP1	rs1109305	T	C	0.4105	1.6e-08	32.86
sarcopenia	AKIP1	rs4910200	A	C	0.4105	7.09e-09	34.53
sarcopenia	AKIP1	rs10840157	T	C	0.4185	1.42e-08	33.1
sarcopenia	AKIP1	rs7925728	G	A	0.5805	1.04e-08	33.74
sarcopenia	AKIP1	rs7479407	A	G	0.4185	1.82e-08	32.58
sarcopenia	ADHFE1	rs7016214	C	A	0.5368	7.62e-18	79.41
sarcopenia	ADHFE1	rs144115763	A	G	0.0368	1.31e-08	33.27
sarcopenia	ADHFE1	rs10808749	A	G	0.5139	6.04e-23	106.75
sarcopenia	ADHFE1	rs6472267	G	A	0.6571	4.55e-22	101.96
sarcopenia	ADHFE1	rs7817135	C	T	0.5954	6.93e-30	146.09
sarcopenia	ADHFE1	rs1426910	G	A	0.5099	5.78e-45	240.58
sarcopenia	ADHFE1	rs10481242	A	G	0.4334	5.32e-38	195.34
sarcopenia	ADHFE1	rs4737786	C	T	0.5577	1.19e-40	212.21
sarcopenia	ADHFE1	rs2357895	G	A	0.5577	1.19e-40	212.21
sarcopenia	ADHFE1	rs1559885	C	T	0.336	2.22e-24	114.68
sarcopenia	ADHFE1	rs35122424	A	G	0.5586	1.43e-40	211.7
sarcopenia	ADHFE1	rs2719009	G	A	0.5577	1.19e-40	212.21
sarcopenia	ADHFE1	rs2555568	G	A	0.4891	1.83e-51	285.42
sarcopenia	ADHFE1	rs2555582	G	A	0.5785	2.71e-40	209.92
sarcopenia	ADHFE1	rs2719008	C	T	0.4851	5.06e-55	311.1
sarcopenia	ADHFE1	rs1426909	G	A	0.497	9.37e-30	145.32
sarcopenia	ADHFE1	rs11782087	G	A	0.1481	1.57e-13	57.31
sarcopenia	ACSS1	rs4815364	A	G	0.6491	2.09e-11	46.77
sarcopenia	ACSS1	rs4815366	T	G	0.664	4.37e-11	45.2
sarcopenia	ACSS1	rs6115024	C	A	0.66	6.29e-11	44.43
sarcopenia	ACSS1	rs6115037	T	A	0.667	5.72e-11	44.63
sarcopenia	ACSS1	rs2144372	C	T	0.666	1.24e-10	42.99
sarcopenia	ABHD18	rs150485725	C	G	0.0149	4.1e-08	30.92
sarcopenia	ABHD18	rs12513002	G	A	0.0149	4.1e-08	30.92
sarcopenia	ABHD18	rs17012500	A	G	0.0149	4.1e-08	30.92
sarcopenia	ABHD18	rs72621864	G	A	0.0199	4.1e-08	30.92
sarcopenia	ABHD18	rs72621873	T	C	0.0199	4.1e-08	30.92
sarcopenia	ABHD18	rs2007243	C	A	0.0199	4.1e-08	30.92
sarcopenia	ABHD18	rs201154746	T	A	0.0199	8.86e-09	34.07
sarcopenia	ABHD18	rs72621891	A	G	0.0199	3.93e-08	31.01
sarcopenia	ABHD18	rs138722475	G	A	0.0199	3.93e-08	31.01
sarcopenia	ABHD18	rs72624503	C	A	0.0199	3.93e-08	31.01
sarcopenia	ABHD18	rs72616920	T	C	0.0199	3.93e-08	31.01
sarcopenia	ABHD18	rs200259782	T	C	0.0199	3.93e-08	31.01
sarcopenia	ABHD18	rs76290329	C	A	0.0099	3.93e-08	31.01
sarcopenia	ABHD18	rs374186966	T	A	0.0099	2.17e-09	36.99
sarcopenia	ABHD18	rs72616930	T	C	0.0199	3.93e-08	31.01
sarcopenia	ABHD18	rs35858752	C	A	0.0199	3.93e-08	31.01
sarcopenia	ABHD18	rs4590052	C	T	0.0199	3.93e-08	31.01
sarcopenia	ABHD18	rs60666303	G	C	0.0199	3.93e-08	31.01
sarcopenia	ABHD18	rs1824332	C	G	0.0199	3.93e-08	31.01
sarcopenia	ABHD18	rs148852382	A	G	0.0199	3.93e-08	31.01
sarcopenia	ABHD18	rs72616948	C	A	0.0199	3.93e-08	31.01
sarcopenia	ABHD18	rs78824046	T	G	0.0199	3.93e-08	31.01
sarcopenia	ABHD18	rs17012654	C	T	0.0199	3.93e-08	31.01
sarcopenia	ABHD18	rs1841156	A	G	0.0199	3.93e-08	31.01
sarcopenia	ABHD18	rs72616954	T	C	0.0199	3.93e-08	31.01
sarcopenia	ABHD18	rs17012710	T	A	0.0199	3.93e-08	31.01
sarcopenia	ABHD18	rs56893530	C	T	0.0199	3.93e-08	31.01
sarcopenia	ABHD18	rs138343126	T	G	0.0199	3.93e-08	31.01
sarcopenia	ABHD18	rs72616963	A	G	0.0199	3.93e-08	31.01
sarcopenia	ABHD18	rs58830700	G	A	0.0288	1.78e-10	42.24
sarcopenia	ABHD18	rs59815828	T	C	0.0199	3.93e-08	31.01
sarcopenia	ABHD18	rs72616970	C	T	0.0199	2.17e-09	36.99
sarcopenia	ABHD18	rs2007733	C	T	0.0199	3.93e-08	31.01
sarcopenia	ABHD18	rs72616974	G	A	0.0199	3.93e-08	31.01
sarcopenia	ABHD18	rs141437756	T	C	0.0199	3.93e-08	31.01
sarcopenia	ABHD18	rs139616367	A	G	0.0199	9.23e-09	33.99
sarcopenia	ABHD18	rs58546713	A	T	0.0199	3.93e-08	31.01
sarcopenia	ABHD18	rs72618814	A	T	0.0219	3.93e-08	31.01
sarcopenia	ABHD18	rs72618818	A	G	0.0199	3.93e-08	31.01
sarcopenia	ABHD18	rs72618822	C	T	0.0199	3.93e-08	31.01
sarcopenia	ABHD18	rs72618825	G	A	0.0199	3.93e-08	31.01
sarcopenia	ABHD18	rs72618832	A	G	0.0199	3.93e-08	31.01
sarcopenia	ABHD18	rs145952207	A	T	0.0109	3.93e-08	31.01
sarcopenia	ABHD18	rs117801568	A	G	0.0109	3.93e-08	31.01
sarcopenia	ABHD18	rs180701030	T	C	0.0109	3.93e-08	31.01
sarcopenia	ABHD18	rs78937673	T	A	0.0109	3.93e-08	31.01
sarcopenia	ABHD18	rs117610823	A	G	0.0109	3.93e-08	31.01
sarcopenia	ABHD18	rs151203968	A	G	0.0149	1.41e-08	33.11
sarcopenia	ABHD18	rs79283614	C	G	0.0109	3.93e-08	31.01
sarcopenia	ABHD18	rs77337454	A	G	0.0109	3.93e-08	31.01
sarcopenia	ABHD18	rs74649357	A	G	0.0109	3.93e-08	31.01
sarcopenia	ABHD18	rs140240056	A	G	0.0109	3.93e-08	31.01
sarcopenia	ABHD18	rs79682949	A	C	0.0109	3.93e-08	31.01
sarcopenia	ABHD18	rs79484204	A	T	0.0109	3.93e-08	31.01
ALM	WIPI1	rs10153240	G	C	0.4583	4.26e-13	55.14
ALM	WIPI1	rs1808335	G	A	0.7634	7.26e-12	49.03
ALM	WIPI1	rs2909213	G	A	0.7803	1.17e-11	48.01
ALM	WIPI1	rs2361953	C	T	0.7863	1.05e-09	38.51
ALM	WIPI1	rs7503385	T	G	0.499	6.87e-09	34.6
ALM	WIPI1	rs72847779	A	G	0.1819	4.34e-10	40.36
ALM	VKORC1L1	rs143874470	C	T	0.1889	2.31e-08	32.1
ALM	VKORC1L1	rs117819730	A	T	0.1958	4.07e-08	30.94
ALM	VKORC1L1	rs73148102	A	G	0.1958	4.07e-08	30.94
ALM	VKORC1L1	rs111362858	G	A	0.1948	4.07e-08	30.94
ALM	USP40	rs62195072	C	T	0.3221	2.36e-09	36.82
ALM	USP40	rs1441093	G	A	0.7266	2.69e-10	41.36
ALM	USP40	rs838708	A	G	0.672	1.05e-09	38.5
ALM	USP40	rs838716	C	G	0.6759	1.78e-09	37.41
ALM	USP40	rs2924808	C	G	0.3588	2.56e-12	51.27
ALM	USP40	rs62195091	T	G	0.1501	1.32e-11	47.75
ALM	USP40	rs3768805	C	T	0.1889	8.85e-09	34.08
ALM	USP40	rs62192777	C	T	0.1501	1.02e-09	38.56
ALM	USP40	rs62192778	A	G	0.1491	3.37e-10	40.89
ALM	UACA	rs720251	T	C	0.1083	4.68e-11	45.06
ALM	UACA	rs62016908	C	T	0.1143	6.65e-11	44.31
ALM	UACA	rs28367275	T	C	0.1083	4.68e-11	45.06
ALM	UACA	rs7168338	C	T	0.1083	4.68e-11	45.06
ALM	UACA	rs6494889	A	G	0.1083	6.74e-11	44.29
ALM	UACA	rs16954733	C	G	0.1074	2.78e-11	46.17
ALM	UACA	rs36008057	C	T	0.1093	1.43e-11	47.59
ALM	UACA	rs28808695	G	A	0.1083	1.43e-11	47.59
ALM	UACA	rs62019060	G	A	0.1064	2.45e-11	46.43
ALM	TPM2	rs35656035	C	T	0.2714	2.39e-09	36.79
ALM	TPM2	rs1534847	C	T	0.2734	1.55e-09	37.7
ALM	THRSP	rs1470713	C	T	0.67	3.45e-09	36.03
ALM	THRSP	rs12806078	T	G	0.1322	2.33e-08	32.08
ALM	THRSP	rs506250	G	A	0.6849	1.13e-11	48.09
ALM	THRSP	rs12276887	C	T	0.4533	2.44e-09	36.75
ALM	THRSP	rs2154963	A	C	0.4543	9.01e-09	34.04
ALM	THRSP	rs1075202	T	C	0.4553	1.65e-08	32.79
ALM	THRSP	rs624350	A	G	0.6909	8.63e-10	38.92
ALM	THRSP	rs579088	T	C	0.8618	9.96e-09	33.83
ALM	THRSP	rs1263732	G	A	0.5338	3.65e-08	31.16
ALM	THRSP	rs1151183	T	A	0.5338	3.18e-08	31.44
ALM	TECPR2	rs7011	T	C	0.2654	4.5e-09	35.48
ALM	TECPR2	rs3759566	A	G	0.3787	3.39e-13	55.64
ALM	TECPR2	rs7141229	A	G	0.2167	1.26e-08	33.35
ALM	TECPR2	rs4906195	G	A	0.3777	1.78e-13	57.04
ALM	TECPR2	rs2274045	G	A	0.3777	3.39e-13	55.64
ALM	TECPR2	rs3783373	C	T	0.3777	8.71e-13	53.59
ALM	TECPR2	rs8006252	A	G	0.3777	3.18e-13	55.77
ALM	TECPR2	rs6575915	G	A	0.3767	1.01e-11	48.33
ALM	TECPR2	rs28492691	T	C	0.2644	4.88e-08	30.56
ALM	TECPR2	rs3742443	A	G	0.3429	7.18e-09	34.51
ALM	TECPR2	rs75231006	A	G	0.2614	4.03e-08	30.95
ALM	SUN1	rs4451215	G	A	0.6342	4.57e-08	30.7
ALM	SUN1	rs11547676	T	C	0.6054	1.36e-09	37.96
ALM	SUN1	rs35728023	C	T	0.6203	1.31e-08	33.27
ALM	SUN1	rs9801420	C	T	0.4056	3.94e-10	40.56
ALM	SUN1	rs55696523	G	A	0.3996	1.42e-10	42.7
ALM	SUN1	rs7802818	G	A	0.4364	2.12e-14	61.69
ALM	SUN1	rs11768850	T	C	0.4155	1.03e-08	33.76
ALM	SUN1	rs4419711	G	A	0.6133	5.56e-13	54.57
ALM	SUN1	rs1779	G	A	0.6143	2.75e-13	56.1
ALM	SUN1	rs10252674	C	G	0.4125	6.61e-09	34.68
ALM	STBD1	rs1876536	C	G	0.4056	2.67e-08	31.8
ALM	STBD1	rs964051	A	C	0.4085	3.88e-09	35.79
ALM	STBD1	rs59738370	A	T	0.4433	1.49e-10	42.62
ALM	STBD1	rs7694850	T	C	0.6133	9.91e-10	38.63
ALM	STBD1	rs2271401	C	T	0.6133	7.41e-10	39.24
ALM	STBD1	rs7440299	G	A	0.6133	9.91e-10	38.63
ALM	STBD1	rs1876534	T	G	0.6133	6.01e-10	39.67
ALM	STBD1	rs11734972	C	T	0.6392	6.36e-09	34.76
ALM	STBD1	rs2870235	G	A	0.6392	8.9e-09	34.06
ALM	STBD1	rs9968411	C	G	0.6392	1.1e-08	33.62
ALM	STBD1	rs28452892	A	G	0.6392	1.1e-08	33.62
ALM	STBD1	rs2036916	T	A	0.6272	4.49e-08	30.73
ALM	SMAD3	rs6494624	T	G	0.5089	1.97e-16	72.07
ALM	SMAD3	rs34722686	G	A	0.4751	6.21e-17	74.67
ALM	SMAD3	rs4776337	A	G	0.4742	9.63e-17	73.68
ALM	SMAD3	rs11635145	G	A	0.4682	4.36e-16	70.29
ALM	SLC38A4	rs7978627	T	C	0.1173	1.04e-08	33.73
ALM	SLC38A4	rs2465618	G	A	0.1143	4.31e-11	45.23
ALM	SLC38A4	rs2253627	C	T	0.1143	5.73e-11	44.63
ALM	SLC38A4	rs2711720	T	C	0.1173	1.2e-08	33.45
ALM	SLC38A4	rs11536246	A	G	0.1252	1.64e-08	32.8
ALM	SLC35F5	rs12711778	G	A	0.2525	8.04e-10	39.06
ALM	SLC35F5	rs1448867	T	C	0.4274	1.5e-08	32.99
ALM	SLC35F5	rs36062527	A	T	0.7455	6.38e-09	34.75
ALM	SLC35F5	rs74267359	A	T	0.1173	1.99e-14	61.83
ALM	SLC35F5	rs17682863	T	C	0.1382	2.81e-17	76.45
ALM	SLC35F5	rs28510924	C	T	0.1382	2.81e-17	76.45
ALM	SLC35F5	rs72946611	A	G	0.1382	2.81e-17	76.45
ALM	SLC35F5	rs72946641	C	T	0.1382	2.81e-17	76.45
ALM	SLC35F5	rs7577893	T	G	0.7505	4.6e-09	35.43
ALM	SLC35F5	rs72946678	A	G	0.5795	5.08e-14	59.77
ALM	SLC35F5	rs3870303	T	C	0.5427	1.16e-11	48.03
ALM	SLC35F5	rs2900745	A	G	0.5646	7.81e-15	63.89
ALM	SLC35F5	rs4848353	G	A	0.6014	4e-09	35.72
ALM	SACS	rs7986587	A	G	0.4374	1.31e-20	94.08
ALM	SACS	rs503049	T	G	0.7833	3.34e-10	40.91
ALM	SACS	rs12875168	A	T	0.5557	3.87e-11	45.46
ALM	SACS	rs35870740	T	G	0.4364	1.59e-23	109.95
ALM	SACS	rs4770433	G	A	0.4394	2.4e-23	108.96
ALM	SACS	rs12584413	G	T	0.4374	5.82e-23	106.84
ALM	SACS	rs2148442	C	T	0.4453	1.22e-20	94.24
ALM	SACS	rs3751368	A	G	0.1789	2.8e-08	31.7
ALM	RXRA	rs11185640	T	G	0.168	3.91e-08	31.02
ALM	RXRA	rs972116	C	T	0.3062	2.31e-23	109.05
ALM	RXRA	rs55888059	G	A	0.2922	4.1e-25	118.77
ALM	RXRA	rs10881578	G	A	0.2893	4.99e-25	118.3
ALM	RXRA	rs62576320	C	T	0.2147	3.4e-19	86.53
ALM	RXRA	rs12351482	T	C	0.2306	3.05e-25	119.5
ALM	RXRA	rs34109829	A	C	0.7783	1.19e-19	88.95
ALM	RXRA	rs35100526	T	C	0.6541	4.1e-09	35.67
ALM	ROCK2	rs12617534	G	A	0.3648	1.77e-10	42.25
ALM	ROCK2	rs35727311	G	T	0.3638	3.9e-09	35.77
ALM	ROCK2	rs6751915	T	G	0.3628	4.92e-09	35.29
ALM	RIMKLB	rs10505735	G	A	0.2594	2.1e-11	46.76
ALM	RIMKLB	rs12372656	T	G	0.2376	4.63e-09	35.42
ALM	RBL2	rs2908797	T	C	0.4662	1.55e-15	67.47
ALM	RBL2	rs1344491	C	T	0.4742	9.33e-16	68.6
ALM	RBL2	rs1861353	G	A	0.4682	2.39e-15	66.51
ALM	RBL2	rs6499613	C	A	0.4751	1.01e-15	68.43
ALM	RBL2	rs9921587	G	A	0.4672	2e-15	66.9
ALM	RBL2	rs2024449	C	T	0.4334	1.03e-16	73.53
ALM	RBL2	rs8061073	T	C	0.4592	7.19e-16	69.18
ALM	RBL2	rs8055279	C	T	0.4612	1.18e-15	68.07
ALM	RBL2	rs1861350	C	T	0.4543	1.82e-15	67.12
ALM	PSD4	rs6760120	C	T	0.4533	1.19e-15	68.05
ALM	PSD4	rs2241976	G	A	0.4523	6.16e-19	85.16
ALM	PRKCE	rs612717	T	A	0.1869	4.55e-10	40.26
ALM	PRKCE	rs11677079	G	A	0.8151	1.59e-11	47.35
ALM	PRKCE	rs7571291	G	A	0.8161	4.3e-13	55.12
ALM	PRKAB2	rs4950366	C	T	0.4433	3.82e-10	40.63
ALM	PRKAB2	rs12028924	C	T	0.4463	1.77e-12	52.06
ALM	PRKAB2	rs7552010	G	A	0.4423	8.9e-13	53.55
ALM	PRKAB2	rs6689155	T	C	0.4324	2.82e-13	56.04
ALM	PRKAB2	rs4950384	C	G	0.2386	4.16e-09	35.64
ALM	PRKAB2	rs2044151	C	T	0.4881	7.69e-10	39.16
ALM	PRKAB2	rs6704497	T	G	0.4314	1.71e-13	57.13
ALM	PRKAB2	rs1890041	C	G	0.4891	3.69e-10	40.7
ALM	PRKAB2	rs6593750	A	C	0.4374	3.01e-14	60.92
ALM	PRKAB2	rs7545255	G	A	0.3588	7.43e-11	44.08
ALM	PRKAB2	rs4950398	A	G	0.3469	5.1e-11	44.88
ALM	PRKAB2	rs113175440	C	T	0.2256	1.68e-08	32.76
ALM	PRKAB2	rs72692968	A	G	0.2326	4.84e-08	30.58
ALM	PRKAB2	rs12129853	C	T	0.3489	5.59e-10	39.83
ALM	PRKAB2	rs7415335	T	A	0.3549	8.1e-09	34.26
ALM	POMT1	rs746065	G	A	0.7276	1.69e-08	32.74
ALM	POMT1	rs2966333	G	A	0.7883	9.14e-17	73.8
ALM	POMT1	rs56148013	T	C	0.1382	1.72e-14	62.16
ALM	POMT1	rs933011	T	G	0.7853	5.2e-18	80.28
ALM	POMT1	rs2994055	A	G	0.7833	1.18e-17	78.42
ALM	POMT1	rs2966340	A	G	0.7863	7.76e-18	79.37
ALM	POMT1	rs10793871	A	G	0.7823	2.83e-18	81.67
ALM	POMT1	rs2275500	A	G	0.7644	3.26e-21	97.32
ALM	POMT1	rs10751482	T	C	0.7694	2.42e-21	98.02
ALM	POMT1	rs10901063	T	C	0.7763	2.23e-20	92.83
ALM	POMT1	rs62580581	T	C	0.159	4.12e-17	75.6
ALM	POMT1	rs3904960	T	G	0.7684	1.37e-19	88.62
ALM	POMT1	rs55776338	C	G	0.162	8.32e-13	53.69
ALM	PHYH	rs11592946	A	G	0.2614	2.99e-08	31.57
ALM	PHYH	rs2296222	T	C	0.174	3.64e-11	45.59
ALM	PHYH	rs3802574	G	T	0.1859	3.88e-17	75.73
ALM	PHYH	rs7917620	T	C	0.3072	5.25e-54	303.68
ALM	PHYH	rs11258305	A	C	0.2078	1.28e-08	33.31
ALM	PHYH	rs11258312	G	A	0.2137	1.02e-08	33.79
ALM	PHYH	rs10906345	C	T	0.2893	5.66e-13	54.53
ALM	PHYH	rs10796060	T	C	0.4702	1.56e-08	32.91
ALM	PHYH	rs1556717	A	T	0.7256	2.77e-11	46.18
ALM	NPR2	rs1570248	T	C	0.662	2.11e-10	41.88
ALM	NPR2	rs10758320	T	C	0.663	2.11e-10	41.88
ALM	NPR2	rs7847621	G	A	0.6163	1.26e-08	33.34
ALM	NPR2	rs7031237	G	A	0.6163	1.6e-08	32.86
ALM	NPR2	rs2236290	A	C	0.5209	2.45e-08	31.98
ALM	NPR2	rs2381409	T	C	0.6113	3.25e-08	31.39
ALM	NMB	rs72750843	T	C	0.2664	3.97e-08	30.99
ALM	NMB	rs748455	C	T	0.2903	1.46e-10	42.65
ALM	NMB	rs62021193	G	C	0.2634	1.01e-12	53.27
ALM	NMB	rs1061737	C	G	0.2624	1.6e-12	52.28
ALM	NMB	rs17598603	G	C	0.2584	4.09e-13	55.23
ALM	NMB	rs12905057	G	A	0.2664	2.15e-11	46.71
ALM	NMB	rs34452033	G	A	0.2753	1.67e-11	47.25
ALM	NMB	rs12912342	C	T	0.3241	2.41e-12	51.4
ALM	NMB	rs62021222	C	A	0.3191	9.97e-13	53.3
ALM	NMB	rs60957376	G	T	0.2664	8.31e-11	43.84
ALM	NMB	rs62019464	A	T	0.2664	6.62e-11	44.32
ALM	NMB	rs11633788	A	T	0.325	3.14e-12	50.83
ALM	NMB	rs12908549	G	C	0.2654	2.65e-11	46.26
ALM	NMB	rs12903134	A	T	0.2654	5.57e-11	44.69
ALM	NMB	rs35630683	C	T	0.2614	1.04e-11	48.27
ALM	NMB	rs35808647	A	G	0.2684	2.03e-09	37.13
ALM	NMB	rs306206	G	A	0.2584	1.32e-08	33.25
ALM	MGAT3	rs137683	C	G	0.7435	2.41e-08	32.01
ALM	MGAT3	rs6001566	G	A	0.6511	1.44e-10	42.68
ALM	MGAT3	rs9611170	C	G	0.6531	1.27e-11	47.84
ALM	MGAT3	rs4429561	G	A	0.661	5.9e-12	49.47
ALM	MGAT3	rs4821894	C	G	0.662	3.15e-12	50.83
ALM	MGAT3	rs7288760	G	A	0.675	8.21e-14	58.72
ALM	MGAT3	rs5750828	C	T	0.7028	4.52e-13	55.01
ALM	MGAT3	rs5757681	G	A	0.7217	2.37e-14	61.45
ALM	MGAT3	rs2413592	G	A	0.7177	5.71e-15	64.58
ALM	MGAT3	rs2413593	G	A	0.5477	2.7e-11	46.23
ALM	MFHAS1	rs2980439	A	G	0.4543	2.21e-11	46.66
ALM	MFHAS1	rs1915986	G	A	0.4901	2.57e-10	41.46
ALM	MFHAS1	rs2948286	G	A	0.4553	4.13e-10	40.46
ALM	MFHAS1	rs2980512	C	T	0.4573	3.35e-11	45.77
ALM	MFHAS1	rs2945891	A	G	0.4334	1.35e-09	37.98
ALM	MFHAS1	rs17149727	G	A	0.4175	4.23e-09	35.61
ALM	MFHAS1	rs4840338	G	A	0.5229	4.14e-08	30.9
ALM	MFHAS1	rs2945870	T	C	0.2724	5.34e-09	35.12
ALM	MFHAS1	rs2921097	C	T	0.5159	1.14e-11	48.06
ALM	MFHAS1	rs2976843	T	C	0.3658	2.47e-09	36.73
ALM	MFHAS1	rs2921077	A	G	0.4583	1.53e-14	62.4
ALM	MFHAS1	rs2921057	T	C	0.4503	2.68e-14	61.18
ALM	MFHAS1	rs2979202	C	T	0.4374	4.91e-11	44.96
ALM	MFHAS1	rs2980755	G	A	0.4642	2.91e-14	61
ALM	MFHAS1	rs13270194	C	T	0.4821	1.57e-14	62.36
ALM	MFHAS1	rs4841006	C	T	0.5596	9.86e-13	53.33
ALM	MFHAS1	rs4841009	A	G	0.3141	1.76e-08	32.66
ALM	MFHAS1	rs11992186	C	G	0.503	3.08e-11	45.95
ALM	MFHAS1	rs7012395	C	T	0.7515	7.66e-13	53.87
ALM	MFHAS1	rs7829975	A	T	0.5298	4.15e-15	65.29
ALM	MFHAS1	rs9644774	A	G	0.3956	2.31e-09	36.86
ALM	MFHAS1	rs7825636	G	A	0.5586	9.9e-14	58.32
ALM	MFHAS1	rs523598	T	C	0.5596	7.4e-14	58.95
ALM	MFHAS1	rs475259	G	A	0.7048	1.04e-23	110.95
ALM	MFHAS1	rs476845	G	A	0.4543	1.03e-14	63.29
ALM	MFHAS1	rs2428	T	C	0.4553	1.58e-15	67.42
ALM	MFHAS1	rs6601732	C	T	0.7406	1.08e-09	38.44
ALM	MFHAS1	rs12547493	C	T	0.4473	3.42e-15	65.72
ALM	MFHAS1	rs11784052	T	C	0.4284	9.13e-13	53.49
ALM	MFHAS1	rs12545499	C	T	0.4493	1.3e-15	67.87
ALM	MFHAS1	rs11249893	T	C	0.4453	2.26e-15	66.63
ALM	MFHAS1	rs4523255	T	C	0.3569	3.6e-12	50.54
ALM	MFHAS1	rs907183	C	G	0.4235	8.13e-16	68.91
ALM	MFHAS1	rs399123	C	T	0.4751	1.61e-11	47.33
ALM	MFHAS1	rs406206	G	A	0.3976	2.15e-09	37.01
ALM	MFHAS1	rs3989394	A	G	0.2594	1.86e-09	37.31
ALM	MFHAS1	rs11780774	A	C	0.4592	2.33e-11	46.55
ALM	MFHAS1	rs13261384	T	C	0.5467	8.02e-09	34.28
ALM	MFHAS1	rs6994163	A	G	0.3539	1.58e-12	52.31
ALM	MFHAS1	rs10104303	A	T	0.4384	3.26e-13	55.72
ALM	MFHAS1	rs2979265	C	G	0.4344	1.13e-12	53.03
ALM	MFHAS1	rs2979256	T	C	0.4394	8.96e-11	43.68
ALM	MFHAS1	rs4841084	T	C	0.4453	3.77e-12	50.44
ALM	MFHAS1	rs7005133	G	T	0.4602	2.9e-12	51
ALM	MFHAS1	rs2953806	T	C	0.4553	2.22e-11	46.65
ALM	MFHAS1	rs6601282	T	C	0.4662	8.46e-10	38.96
ALM	MFHAS1	rs10081437	C	T	0.503	4.3e-11	45.24
ALM	MFHAS1	rs28649568	G	T	0.499	4.99e-10	40.07
ALM	MFHAS1	rs10092662	G	A	0.6889	1.48e-08	33.01
ALM	MFHAS1	rs330939	G	T	0.3917	1.76e-08	32.66
ALM	MFHAS1	rs12547955	T	G	0.498	1.87e-11	47.01
ALM	MFHAS1	rs1053036	G	A	0.4314	4.06e-10	40.5
ALM	MFHAS1	rs6998368	C	G	0.4066	1.35e-08	33.2
ALM	MFHAS1	rs2929451	T	A	0.5427	6.34e-13	54.28
ALM	MFHAS1	rs12676007	A	G	0.2903	3.54e-11	45.65
ALM	MFHAS1	rs1381351	G	A	0.2922	6.35e-09	34.76
ALM	MFHAS1	rs4840401	T	A	0.4771	4.59e-09	35.44
ALM	MDM1	rs10878805	G	A	0.2376	1.51e-11	47.46
ALM	MDM1	rs10878807	C	T	0.3062	4.34e-09	35.55
ALM	MDM1	rs11177157	C	T	0.2346	7.94e-12	48.84
ALM	MDM1	rs10506559	C	A	0.2336	7.94e-12	48.84
ALM	MDM1	rs2046067	T	C	0.2247	5.91e-12	49.47
ALM	MDM1	rs4913438	G	A	0.3012	5.23e-09	35.16
ALM	MAST4	rs6863305	A	G	0.5626	7.14e-47	253.47
ALM	MAST4	rs34696	A	C	0.5527	2.14e-58	336.2
ALM	MAST4	rs706702	A	G	0.5845	1.76e-56	321.85
ALM	MAST4	rs173651	G	A	0.4384	1.77e-54	307.11
ALM	MAST4	rs40602	G	A	0.4066	1.84e-54	307
ALM	MAST4	rs7735834	T	C	0.2346	1.62e-25	121.04
ALM	MAST4	rs469394	G	T	0.4066	6.28e-55	310.41
ALM	MAST4	rs1295182	T	A	0.495	5.94e-22	101.33
ALM	MAST4	rs74901968	G	T	0.2376	2.08e-23	109.3
ALM	MAST4	rs938050	A	G	0.661	1.6e-29	143.97
ALM	MAST4	rs11740538	A	G	0.2475	6.8e-20	90.24
ALM	MAST4	rs3733912	C	G	0.2028	2.71e-17	76.54
ALM	MAST4	rs1697141	G	A	0.1889	2.4e-14	61.42
ALM	LRRN3	rs11766513	C	G	0.2873	3.35e-14	60.69
ALM	LRRN3	rs13234571	A	T	0.2823	1.62e-12	52.26
ALM	LRRN3	rs214460	G	A	0.6302	1.2e-08	33.45
ALM	LRRN3	rs214469	C	T	0.6352	1.46e-08	33.04
ALM	LRRN3	rs2109298	T	C	0.2644	6.13e-10	39.63
ALM	LRRN3	rs13239254	T	C	0.3668	3.21e-08	31.42
ALM	LRRN3	rs12668070	G	A	0.3777	1.65e-08	32.8
ALM	LRRN3	rs2110309	A	T	0.3728	2.43e-08	31.99
ALM	LRRN3	rs12536395	A	G	0.3608	3.11e-08	31.48
ALM	LRRN3	rs35426637	T	G	0.3499	3.73e-08	31.11
ALM	LRRN3	rs12532143	C	T	0.3767	7.74e-09	34.35
ALM	LRRN3	rs12705762	T	C	0.3678	2.55e-08	31.89
ALM	LRRN3	rs38752	G	T	0.3757	2.88e-09	36.4
ALM	LRRN3	rs10282292	T	C	0.6093	1.41e-10	42.73
ALM	LRRN3	rs2529489	T	C	0.6103	2.53e-10	41.49
ALM	LRRN3	rs2529491	C	T	0.6551	1.22e-09	38.19
ALM	LIMS1	rs10202243	T	A	0.3767	3.17e-11	45.89
ALM	LIMS1	rs11123691	A	T	0.3757	3.17e-11	45.89
ALM	LIMS1	rs12468026	T	C	0.3638	4.03e-11	45.38
ALM	LIMS1	rs13414406	A	C	0.3757	3.22e-11	45.85
ALM	LIMS1	rs6719131	G	C	0.3748	1.69e-11	47.23
ALM	LIMS1	rs12104502	G	A	0.3757	3.22e-11	45.85
ALM	LIMS1	rs1814418	C	T	0.3757	3.22e-11	45.85
ALM	LIMS1	rs12470572	C	G	0.3688	3.02e-11	45.99
ALM	LIMS1	rs2118449	C	T	0.3718	9.38e-12	48.48
ALM	LIMS1	rs10171507	G	C	0.3678	1.4e-11	47.63
ALM	LIMS1	rs893405	G	A	0.3668	1.05e-11	48.25
ALM	LIMS1	rs10179040	C	A	0.3678	1.4e-11	47.63
ALM	LIMS1	rs10187016	G	T	0.3738	8.65e-12	48.66
ALM	LIMS1	rs56286981	T	C	0.3678	1.4e-11	47.63
ALM	LIMS1	rs12473859	G	A	0.3678	1.4e-11	47.63
ALM	LIMS1	rs13384510	T	G	0.3678	5.45e-12	49.65
ALM	LIMS1	rs12468001	G	A	0.3678	1.4e-11	47.63
ALM	LIMS1	rs6736248	C	A	0.3678	5.45e-12	49.65
ALM	LIMS1	rs12472770	T	C	0.3678	5.45e-12	49.65
ALM	LIMS1	rs12617542	A	T	0.3678	3.63e-12	50.52
ALM	LIMS1	rs930038	A	G	0.4414	4.02e-11	45.38
ALM	LIMS1	rs6716426	G	A	0.3698	1.97e-11	46.9
ALM	KLHL23	rs79390168	T	C	0.1123	2.12e-08	32.27
ALM	KLF11	rs13021409	T	C	0.5358	1.58e-08	32.88
ALM	KCNJ2	rs623011	G	A	0.7227	1.94e-13	56.85
ALM	KCNJ2	rs7223705	A	C	0.6849	3.82e-11	45.49
ALM	KCNJ2	rs236537	T	A	0.7584	2.97e-14	60.95
ALM	KCNJ2	rs7225463	G	A	0.7545	4.62e-14	59.98
ALM	KCNJ2	rs16975546	A	G	0.2416	9.79e-14	58.34
ALM	KCNJ2	rs3865347	T	C	0.2386	2.08e-13	56.7
ALM	KCNJ2	rs11658102	C	T	0.2346	4.62e-12	50
ALM	KCNJ2	rs34387866	T	C	0.2545	1.06e-10	43.34
ALM	KCNJ2	rs4485410	C	T	0.2256	1.86e-12	51.96
ALM	KCNJ2	rs16975742	G	A	0.2624	4.57e-11	45.11
ALM	IFRD1	rs35126987	C	T	0.4513	1.24e-21	99.59
ALM	IFRD1	rs6944024	G	A	0.4513	1.56e-21	99.06
ALM	IFRD1	rs1362	A	G	0.3728	8.8e-21	95
ALM	HIF1AN	rs74942995	C	T	0.1163	1.57e-10	42.49
ALM	HIF1AN	rs575338	G	A	0.8429	1.41e-09	37.89
ALM	HIF1AN	rs2094181	A	G	0.341	4.96e-08	30.53
ALM	HIF1AN	rs10786589	T	C	0.7823	4.78e-17	75.26
ALM	HIF1AN	rs3829162	G	T	0.2137	1.43e-16	72.79
ALM	HIF1AN	rs11592391	A	G	0.7853	1.33e-17	78.15
ALM	HIF1AN	rs10732242	T	C	0.7853	1.33e-17	78.15
ALM	HIF1AN	rs4919461	G	A	0.7982	6.94e-20	90.19
ALM	HIF1AN	rs75251745	C	A	0.7982	6.94e-20	90.19
ALM	HIF1AN	rs9420782	A	G	0.2018	6.94e-20	90.19
ALM	HIF1AN	rs11190583	G	C	0.1998	2.31e-20	92.75
ALM	HIF1AN	rs7070776	G	A	0.1928	1.29e-20	94.1
ALM	HIF1AN	rs10786596	A	C	0.1938	3.87e-21	96.92
ALM	HIF1AN	rs7905961	C	G	0.1928	3.87e-21	96.92
ALM	HIF1AN	rs7073586	G	A	0.1899	6.58e-21	95.68
ALM	HIF1AN	rs2495747	T	C	0.1879	1.62e-20	93.58
ALM	HIF1AN	rs2489046	C	A	0.1899	9.4e-21	94.84
ALM	HIF1AN	rs2495732	C	T	0.1849	6.94e-19	84.89
ALM	GRK3	rs35792637	G	A	0.4225	2.09e-08	32.31
ALM	GRK3	rs6519611	G	C	0.0736	8.51e-18	79.16
ALM	GRK3	rs6004658	T	C	0.0726	8.51e-18	79.16
ALM	GRK3	rs760554	C	A	0.0726	8.51e-18	79.16
ALM	GRK3	rs6004673	C	T	0.0726	8.51e-18	79.16
ALM	GRK3	rs5761089	C	T	0.4294	3.07e-11	45.96
ALM	GRK3	rs653042	G	A	0.4254	2.64e-14	61.21
ALM	GRK3	rs585050	T	C	0.3579	1.26e-13	57.8
ALM	GOLM1	rs11141156	G	T	0.2087	1.03e-08	33.75
ALM	GOLM1	rs4877954	T	C	0.2137	2.94e-10	41.18
ALM	GOLM1	rs10114196	T	A	0.2127	4.2e-10	40.43
ALM	GOLM1	rs11141175	T	C	0.2097	5.34e-11	44.78
ALM	GOLM1	rs6559892	T	G	0.2058	5.81e-11	44.6
ALM	GOLM1	rs4877308	T	C	0.1899	7e-10	39.36
ALM	GOLM1	rs7470039	C	T	0.1879	1.46e-09	37.82
ALM	GOLM1	rs7024776	A	T	0.2694	4.69e-10	40.2
ALM	GOLM1	rs2031264	G	C	0.2734	4.14e-10	40.46
ALM	GOLM1	rs700759	G	A	0.7266	2.65e-10	41.4
ALM	GINM1	rs2341768	A	G	0.159	3.51e-12	50.59
ALM	GINM1	rs62442790	A	C	0.161	9.07e-12	48.56
ALM	GINM1	rs78296717	A	G	0.161	9.07e-12	48.56
ALM	GINM1	rs62442795	T	C	0.161	9.07e-12	48.56
ALM	GINM1	rs9390688	T	G	0.162	1.02e-11	48.31
ALM	GINM1	rs4869923	G	T	0.3638	3.23e-24	113.78
ALM	GINM1	rs9498372	A	G	0.3648	9.92e-24	111.07
ALM	GINM1	rs9767713	G	T	0.3499	9.13e-22	100.32
ALM	GINM1	rs9377228	A	G	0.3519	8.48e-22	100.49
ALM	GINM1	rs9498382	G	A	0.3519	8.48e-22	100.49
ALM	GINM1	rs55993747	G	A	0.3569	2.87e-22	103.05
ALM	GINM1	rs9688794	T	C	0.3569	2.87e-22	103.05
ALM	GINM1	rs11155670	G	C	0.3559	1.92e-22	104
ALM	GINM1	rs12183664	A	G	0.3569	2.66e-21	97.8
ALM	GINM1	rs35961297	C	T	0.3579	2.66e-21	97.8
ALM	GINM1	rs4380763	G	A	0.3588	5.19e-22	101.65
ALM	GINM1	rs9322210	A	G	0.3588	1.17e-21	99.72
ALM	GINM1	rs12174349	A	G	0.3588	2.66e-21	97.8
ALM	GINM1	rs9689340	A	G	0.3598	4.7e-21	96.46
ALM	GINM1	rs62441284	A	C	0.3579	2.47e-20	92.59
ALM	GINM1	rs10872651	T	A	0.3559	5.64e-20	90.68
ALM	GINM1	rs7744015	T	C	0.3678	2.49e-19	87.25
ALM	GINM1	rs9766562	G	C	0.3658	3.9e-20	91.53
ALM	GINM1	rs10872656	C	A	0.3678	2.3e-19	87.43
ALM	GINM1	rs56103941	G	A	0.3559	5.78e-20	90.62
ALM	GINM1	rs7740784	T	C	0.3559	5.78e-20	90.62
ALM	GINM1	rs880246	A	G	0.3509	2.13e-16	71.9
ALM	GINM1	rs9371207	G	A	0.3519	2.72e-16	71.35
ALM	GINM1	rs9371215	T	C	0.4215	1.58e-13	57.3
ALM	GINM1	rs7763849	T	C	0.4195	2.13e-13	56.64
ALM	GINM1	rs2342769	C	T	0.4195	2.15e-13	56.62
ALM	GINM1	rs4458704	A	C	0.5855	1.61e-12	52.27
ALM	GINM1	rs4870116	A	C	0.5855	1.86e-12	51.96
ALM	GCDH	rs76211352	A	G	0.0815	9.43e-09	33.94
ALM	GCDH	rs56160517	A	G	0.2147	5.1e-11	44.88
ALM	GCDH	rs8110787	T	C	0.3419	3.92e-16	70.53
ALM	GCDH	rs8012	G	A	0.5219	6.81e-28	134.54
ALM	GCDH	rs2900660	A	C	0.6282	5.78e-21	95.98
ALM	GCDH	rs10419627	A	G	0.6252	5.78e-21	95.98
ALM	GCDH	rs2974752	A	G	0.6421	1.55e-20	93.68
ALM	GCDH	rs2965216	A	G	0.4841	3.33e-26	124.91
ALM	GCDH	rs10422784	C	A	0.7177	1.33e-08	33.23
ALM	GCAT	rs11704737	T	A	0.328	1.77e-15	67.18
ALM	GCAT	rs4821699	A	G	0.328	1.77e-15	67.18
ALM	GCAT	rs4820301	A	G	0.3231	7.49e-15	63.98
ALM	GCAT	rs762982	T	C	0.335	1.49e-15	67.56
ALM	GCAT	rs3788529	G	A	0.336	5.8e-16	69.66
ALM	GCAT	rs13057133	T	C	0.336	6.87e-16	69.28
ALM	GCAT	rs11703407	T	C	0.332	2.17e-17	77.04
ALM	GCAT	rs2284058	G	A	0.6372	5.2e-11	44.84
ALM	GCAT	rs6000906	A	G	0.6382	6.04e-11	44.52
ALM	GCAT	rs4821722	G	A	0.6382	1.38e-10	42.77
ALM	GCAT	rs139847	A	G	0.4115	2.34e-08	32.07
ALM	GCAT	rs139856	T	C	0.3628	4.46e-10	40.3
ALM	GCAT	rs4254591	T	G	0.3598	7.34e-10	39.26
ALM	GCAT	rs9607501	A	G	0.4095	3.37e-08	31.32
ALM	FLVCR1	rs11120028	C	G	0.171	6.04e-09	34.87
ALM	FLVCR1	rs12038225	G	T	0.1789	2.06e-08	32.33
ALM	FLVCR1	rs112389703	A	G	0.1899	3.5e-11	45.67
ALM	FLVCR1	rs12048942	G	T	0.1909	2.44e-11	46.45
ALM	FLVCR1	rs72743967	G	C	0.1869	1.41e-11	47.62
ALM	FLVCR1	rs72743981	G	A	0.1879	4.45e-12	50.08
ALM	FLVCR1	rs4951472	G	A	0.1879	4.45e-12	50.08
ALM	FLVCR1	rs9308427	T	A	0.2197	2.01e-11	46.86
ALM	FASN	rs1140616	A	G	0.4791	5.29e-18	80.25
ALM	FASN	rs2228309	G	A	0.5139	7.61e-30	145.85
ALM	FASN	rs6502053	T	C	0.497	1.77e-31	155.48
ALM	FASN	rs34287733	T	C	0.5169	1.16e-30	150.63
ALM	FASN	rs9892469	C	T	0.4831	4.5e-31	153.07
ALM	FASN	rs12602320	T	C	0.4622	9.39e-31	151.18
ALM	FASN	rs67143649	G	C	0.4831	2.77e-31	154.32
ALM	FASN	rs7502078	A	C	0.4841	1.52e-30	149.95
ALM	FASN	rs7207947	T	A	0.4771	2.08e-30	149.15
ALM	FASN	rs9911572	T	C	0.4831	1.26e-30	150.43
ALM	FASN	rs9901076	A	G	0.4821	8.48e-31	151.44
ALM	FASN	rs34774430	C	T	0.4811	6.71e-31	152.04
ALM	ETFDH	rs35055965	T	C	0.2167	3.68e-09	35.89
ALM	ETFDH	rs376848055	T	C	0.1938	3.93e-10	40.57
ALM	ETFDH	rs6853766	A	C	0.1958	8.62e-11	43.77
ALM	ETFDH	rs58768734	A	G	0.1928	7.96e-15	63.85
ALM	ETFDH	rs72691472	A	C	0.1918	4.56e-15	65.08
ALM	ETFDH	rs1463346	G	A	0.1928	1.27e-15	67.91
ALM	ETFDH	rs4690906	T	C	0.504	3.22e-12	50.77
ALM	ETFDH	rs17285317	G	A	0.505	3.55e-12	50.57
ALM	ETFDH	rs74604191	T	C	0.0547	1.69e-10	42.35
ALM	ETFDH	rs35062917	T	C	0.1879	9.25e-32	157.14
ALM	ETFDH	rs55779706	T	C	0.1879	1.97e-33	167.16
ALM	ETFDH	rs111980761	T	G	0.0905	2.35e-17	76.86
ALM	ETFDH	rs146650933	T	C	0.0954	1.79e-13	57.03
ALM	ETFDH	rs79804641	T	C	0.0517	1.87e-11	47.02
ALM	ETFDH	rs72693387	G	A	0.1879	2.93e-34	172.18
ALM	ETFDH	rs12644851	A	G	0.494	9.23e-15	63.52
ALM	ETFDH	rs6856561	T	A	0.2455	1.4e-78	503.32
ALM	ETFDH	rs17843929	T	C	0.2455	1.33e-77	494.53
ALM	ETFDH	rs55936281	T	C	0.2495	2.97e-73	456.25
ALM	ETFDH	rs55773477	G	T	0.1272	3.27e-21	97.32
ALM	ETFDH	rs17285772	C	T	0.0775	4.31e-14	60.14
ALM	ETFDH	rs72695452	G	A	0.1272	3.27e-21	97.32
ALM	ETFDH	rs6833533	C	T	0.1978	4.17e-29	141.55
ALM	ETFDH	rs35189787	T	C	0.175	6.29e-23	106.65
ALM	ETFDH	rs55836615	T	C	0.1252	8.68e-21	95.03
ALM	ETFDH	rs2053345	T	C	0.175	2.15e-22	103.73
ALM	ETFDH	rs72695488	A	T	0.1272	8.68e-21	95.03
ALM	ETFDH	rs12502731	A	G	0.3449	2.82e-12	51.06
ALM	ETFDH	rs17037864	A	G	0.1322	1.88e-10	42.12
ALM	ETFDH	rs55640719	G	A	0.325	2.14e-08	32.25
ALM	ETFDH	rs17223240	A	G	0.0875	2.71e-13	56.13
ALM	ETFDH	rs28455789	A	G	0.165	1.42e-09	37.88
ALM	ETFDH	rs77927026	T	C	0.1113	8.02e-11	43.92
ALM	ECHDC2	rs7524702	A	G	0.493	1.85e-08	32.56
ALM	ECHDC2	rs6685599	A	G	0.4344	3.93e-10	40.57
ALM	ECHDC2	rs6695819	C	T	0.4284	3.97e-10	40.54
ALM	ECHDC2	rs7518390	C	T	0.4284	3.97e-10	40.54
ALM	ECHDC2	rs505444	C	T	0.4314	3.67e-10	40.71
ALM	ECHDC2	rs554760	A	G	0.4284	1.34e-10	42.84
ALM	ECHDC2	rs503296	G	A	0.4294	1.34e-10	42.84
ALM	ECHDC2	rs540826	A	G	0.5726	4.33e-11	45.22
ALM	ECHDC2	rs476108	T	C	0.5885	5.05e-13	54.77
ALM	ECHDC2	rs12354395	G	A	0.5885	5.05e-13	54.77
ALM	ECHDC2	rs6667979	T	C	0.5885	5.05e-13	54.77
ALM	ECHDC2	rs112180688	T	C	0.5755	3.07e-14	60.88
ALM	ECHDC2	rs522287	T	C	0.5825	2.04e-14	61.78
ALM	ECHDC2	rs7552139	C	G	0.5805	2.04e-14	61.78
ALM	ECHDC2	rs7548389	T	C	0.6044	3.35e-10	40.9
ALM	ECHDC2	rs1242317	C	T	0.5746	5.64e-14	59.55
ALM	ECHDC2	rs6588446	A	G	0.4195	2.57e-14	61.27
ALM	ECHDC2	rs6682024	C	T	0.4185	2.57e-14	61.27
ALM	DLK1	rs12881545	C	G	0.6511	2.57e-08	31.88
ALM	DERL1	rs12541920	T	C	0.6392	1.07e-09	38.48
ALM	DERL1	rs4871338	A	G	0.669	9.79e-15	63.39
ALM	DERL1	rs2385077	G	A	0.668	1.19e-14	62.97
ALM	DERL1	rs7826050	A	G	0.7177	3.56e-11	45.64
ALM	DENND5B	rs7313158	A	G	0.5537	1.13e-08	33.57
ALM	DENND5B	rs10843942	A	G	0.5398	4.78e-08	30.6
ALM	DENND5B	rs2682680	T	C	0.5895	4.31e-08	30.82
ALM	DEK	rs214505	T	C	0.2207	1.61e-16	72.52
ALM	DEK	rs214511	T	C	0.4294	9.52e-15	63.45
ALM	DEK	rs172520	A	G	0.2207	1.43e-16	72.79
ALM	DEK	rs177296	G	A	0.2187	2.26e-16	71.76
ALM	DEK	rs214553	A	G	0.2107	4.24e-16	70.36
ALM	DEK	rs214528	C	T	0.2097	1.71e-15	67.26
ALM	DEK	rs34991140	C	T	0.3648	2.21e-09	36.96
ALM	DEK	rs9367986	A	C	0.3668	2.99e-09	36.32
ALM	DEK	rs13208674	G	A	0.2535	3.54e-08	31.22
ALM	DDAH1	rs233114	G	T	0.3648	5.91e-09	34.91
ALM	DDAH1	rs761601	G	A	0.3628	5.91e-09	34.91
ALM	DDAH1	rs12124170	G	A	0.3628	5.91e-09	34.91
ALM	DDAH1	rs2300637	C	T	0.3618	5.91e-09	34.91
ALM	DDAH1	rs233050	C	T	0.3708	7.91e-09	34.31
ALM	DDAH1	rs3920521	C	A	0.4175	5.53e-10	39.85
ALM	DDAH1	rs6704103	A	C	0.6282	7.64e-09	34.38
ALM	DDAH1	rs7547571	T	G	0.5835	3.06e-10	41.09
ALM	DDAH1	rs1146382	T	C	0.5815	2.87e-08	31.65
ALM	DDAH1	rs1403955	G	T	0.4105	1.91e-09	37.25
ALM	COL15A1	rs62562032	T	C	0.2783	4.13e-09	35.65
ALM	COL15A1	rs62564003	A	T	0.333	7.33e-12	49.01
ALM	COL15A1	rs7025094	A	G	0.3479	4.28e-11	45.25
ALM	CNP	rs1043002	A	T	0.7296	1.02e-09	38.57
ALM	CNP	rs4514730	T	C	0.7386	1.48e-10	42.62
ALM	CNP	rs11871200	A	G	0.7396	9.74e-11	43.51
ALM	CNP	rs9944422	G	A	0.7396	5.31e-11	44.79
ALM	CNP	rs71373464	T	A	0.1143	2.35e-08	32.06
ALM	CNP	rs4796734	C	T	0.7386	1.68e-11	47.24
ALM	CNP	rs9916650	A	G	0.7416	1.35e-11	47.71
ALM	CNP	rs2164517	A	G	0.7366	3.28e-11	45.81
ALM	CNP	rs6503675	T	C	0.7376	3.64e-11	45.59
ALM	CNP	rs4796744	A	G	0.7167	7.47e-12	48.97
ALM	CNP	rs2033675	T	C	0.7197	1.38e-11	47.66
ALM	CNP	rs12602950	A	G	0.7137	7.44e-12	48.98
ALM	CHL1	rs62240674	A	T	0.2942	5.78e-24	112.37
ALM	CHL1	rs11128710	A	C	0.6948	2.45e-22	103.42
ALM	CHL1	rs938500	G	A	0.6948	3.16e-21	97.4
ALM	CHL1	rs12487203	G	A	0.2992	3.1e-24	113.87
ALM	CHL1	rs954824	C	T	0.3569	1.75e-37	192.08
ALM	CHL1	rs59653430	A	G	0.3569	1.43e-34	174.08
ALM	CHL1	rs57970951	A	C	0.4016	6.17e-27	129.06
ALM	CHL1	rs7639674	T	A	0.3559	5.31e-18	80.23
ALM	CHL1	rs1588962	C	T	0.3519	3.07e-15	65.95
ALM	CHL1	rs67607676	C	T	0.3539	4.37e-15	65.17
ALM	CHL1	rs11720237	G	A	0.325	2.99e-08	31.57
ALM	CDH4	rs6089576	A	G	0.5179	2.61e-10	41.43
ALM	CDH4	rs3787422	A	G	0.5736	6.69e-09	34.65
ALM	CDH4	rs6089303	A	G	0.5577	1.29e-08	33.3
ALM	CDH4	rs7270469	A	G	0.5646	5.76e-09	34.97
ALM	CDH4	rs6089608	C	T	0.5318	1.11e-09	38.4
ALM	CDH4	rs6061965	C	A	0.5805	4.61e-10	40.23
ALM	CDH4	rs6061980	A	G	0.5755	2.9e-10	41.2
ALM	CDH4	rs6061999	A	G	0.5835	3.62e-10	40.74
ALM	BTBD1	rs74249839	G	T	0.1064	5.65e-10	39.8
ALM	BTBD1	rs1877241	A	G	0.8012	3.91e-08	31.02
ALM	BTBD1	rs12910279	C	T	0.7664	3.23e-09	36.16
ALM	BTBD1	rs7174089	T	C	0.5	4.04e-08	30.95
ALM	BTBD1	rs899747	T	C	0.7833	5.73e-09	34.98
ALM	BTBD1	rs1256455	C	T	0.7932	3.81e-08	31.07
ALM	BTBD1	rs17294476	A	G	0.1879	1.15e-10	43.16
ALM	BTBD1	rs75219016	T	C	0.0606	1.47e-09	37.8
ALM	BTBD1	rs78938268	C	T	0.1074	5.43e-10	39.89
ALM	BTBD1	rs1871658	C	G	0.6342	3.57e-11	45.64
ALM	BTBD1	rs12906626	G	C	0.4344	9.19e-15	63.53
ALM	BTBD1	rs11858074	T	C	0.1441	1.96e-14	61.86
ALM	BTBD1	rs12592391	C	A	0.1392	4.96e-14	59.83
ALM	BTBD1	rs67482297	A	G	0.1302	1.93e-14	61.9
ALM	BTBD1	rs7166645	A	G	0.3986	2.64e-15	66.29
ALM	BTBD1	rs2084839	G	T	0.4235	5.38e-15	64.71
ALM	BTBD1	rs73453289	C	T	0.1292	1.29e-12	52.74
ALM	BTBD1	rs1989	T	C	0.1203	1.19e-13	57.92
ALM	BTBD1	rs4843071	C	T	0.9115	1.29e-14	62.78
ALM	BTBD1	rs7179867	G	A	0.9095	6.77e-15	64.2
ALM	BTBD1	rs34256265	A	G	0.1223	2.62e-12	51.22
ALM	BTBD1	rs12898871	T	C	0.1272	3.15e-13	55.8
ALM	BTBD1	rs7162082	T	C	0.169	7.37e-10	39.25
ALM	BTBD1	rs7172622	G	A	0.5646	1.22e-08	33.41
ALM	BMPR1A	rs7096388	C	T	0.4225	9.53e-10	38.71
ALM	BMPR1A	rs11596301	A	C	0.4165	1.01e-09	38.59
ALM	BMPR1A	rs4934262	G	A	0.4225	6.94e-10	39.37
ALM	BMPR1A	rs4934263	A	G	0.3976	1.52e-13	57.38
ALM	BMPR1A	rs4934268	C	T	0.3966	2e-13	56.79
ALM	BMPR1A	rs7078191	G	C	0.3936	7.5e-14	58.92
ALM	BMPR1A	rs2883420	C	T	0.3926	1.94e-15	66.98
ALM	BMPR1A	rs10788530	G	A	0.4135	8.88e-16	68.71
ALM	BMPR1A	rs4934279	C	A	0.3926	1.94e-15	66.98
ALM	BMPR1A	rs7905807	G	C	0.3907	6.41e-15	64.33
ALM	BMPR1A	rs6586042	G	A	0.3907	5.83e-15	64.54
ALM	BMPR1A	rs11202265	T	G	0.3777	4.9e-14	59.85
ALM	BET1L	rs11245990	T	C	0.0328	4.07e-21	96.8
ALM	BET1L	rs11246003	G	T	0.0328	4.07e-21	96.8
ALM	BET1L	rs12222188	A	G	0.0328	1e-21	100.09
ALM	BET1L	rs12225799	G	C	0.0328	2.18e-20	92.88
ALM	AURKA	rs988166	T	C	0.2594	4.47e-08	30.74
ALM	AURKA	rs6024821	T	C	0.2604	2.94e-08	31.6
ALM	AURKA	rs10485805	G	A	0.2296	8.09e-10	39.05
ALM	AURKA	rs2273535	T	A	0.2157	7.93e-21	95.24
ALM	ATP9A	rs6067838	T	C	0.2396	3.32e-16	70.91
ALM	ATP9A	rs1048878	G	A	0.2425	7.05e-17	74.38
ALM	ATP9A	rs1009740	A	G	0.2505	4.66e-11	45.07
ALM	ATP9A	rs6126280	A	G	0.167	7.09e-10	39.33
ALM	ATP9A	rs6063693	A	G	0.2048	1.32e-14	62.73
ALM	ATP9A	rs6021374	A	T	0.7932	1.93e-14	61.9
ALM	ATP9A	rs7270627	A	G	0.2485	5.76e-13	54.49
ALM	ATP9A	rs2426381	C	T	0.7654	3.83e-16	70.58
ALM	ATP9A	rs73135640	A	G	0.2048	1.93e-17	77.31
ALM	ATP9A	rs62226748	T	A	0.2217	2.6e-16	71.45
ALM	ATP9A	rs2151119	T	C	0.2117	8.03e-26	122.75
ALM	ATP9A	rs6123081	A	G	0.2306	1.94e-23	109.47
ALM	ATP9A	rs7261003	T	C	0.4543	2.2e-13	56.58
ALM	ATP1B1	rs10919062	C	T	0.1302	3.54e-10	40.79
ALM	ATP1B1	rs10919070	C	A	0.1292	5.08e-10	40.03
ALM	ATP1B1	rs72706975	G	T	0.1193	7.9e-09	34.31
ALM	ATP1B1	rs146012639	A	G	0.0964	3.04e-08	31.53
ALM	ATP1B1	rs10919085	G	A	0.0964	3.04e-08	31.53
ALM	ATP1B1	rs10919093	T	G	0.0964	2.53e-08	31.91
ALM	ATP1B1	rs78215147	C	T	0.0964	3.04e-08	31.53
ALM	ATP1B1	rs12021696	A	G	0.0964	3.04e-08	31.53
ALM	ATP1B1	rs12048188	T	A	0.0964	1.62e-08	32.83
ALM	ATP1B1	rs114089179	A	T	0.0964	2.45e-08	31.97
ALM	ATP1B1	rs184254665	C	T	0.1024	3.04e-08	31.53
ALM	ATP1B1	rs10919125	T	C	0.0964	3.04e-08	31.53
ALM	ATP1B1	rs10919128	A	G	0.0974	3.04e-08	31.53
ALM	ATP1B1	rs12030541	T	A	0.0964	3.04e-08	31.53
ALM	ATP1B1	rs7556463	A	T	0.0964	3.04e-08	31.53
ALM	ATP1B1	rs12567342	C	G	0.0984	3.04e-08	31.53
ALM	ATP1B1	rs12401962	T	C	0.0994	3.04e-08	31.53
ALM	ATP1B1	rs12022617	G	A	0.1004	1.73e-08	32.69
ALM	ATP1B1	rs17349677	C	T	0.1004	1.73e-08	32.69
ALM	ATP1B1	rs12037926	G	A	0.0994	1.73e-08	32.69
ALM	ATP1B1	rs10919162	G	A	0.0994	1.73e-08	32.69
ALM	ATP1B1	rs3766100	C	G	0.0994	1.73e-08	32.69
ALM	ATP1B1	rs12025397	T	A	0.1004	8.66e-09	34.12
ALM	ANGPT1	rs67737599	G	C	0.1451	2.52e-08	31.92
ALM	ANGPT1	rs80009806	T	C	0.1451	2.52e-08	31.92
ALM	ANGPT1	rs72674337	G	A	0.1451	1.3e-08	33.28
ALM	ANGPT1	rs55704643	C	T	0.1441	2.32e-09	36.85
ALM	ANGPT1	rs2116973	A	G	0.1561	4.92e-09	35.29
ALM	AMPD3	rs7109187	A	G	0.4573	2.27e-24	114.62
ALM	AMPD3	rs10770117	C	T	0.328	9.44e-15	63.47
ALM	AMPD3	rs7119498	C	T	0.3837	2.81e-16	71.28
ALM	AMPD3	rs7949917	A	G	0.5885	2.7e-32	160.33
ALM	AMPD3	rs7130140	C	A	0.3658	1.84e-22	104.1
ALM	AMPD3	rs4910144	G	C	0.5775	2.16e-31	154.96
ALM	AMPD3	rs12292471	T	C	0.338	1.39e-09	37.92
ALM	AMPD3	rs2071016	T	C	0.5308	4.79e-08	30.6
ALM	ALDH6A1	rs75822686	C	T	0.1481	1.87e-08	32.53
ALM	ALDH6A1	rs7147523	G	C	0.2853	7.66e-09	34.38
ALM	ALDH6A1	rs72627164	A	G	0.1551	2.94e-08	31.6
ALM	ALDH6A1	rs8021337	T	C	0.2863	2.43e-08	31.99
ALM	ALDH6A1	rs10145171	A	G	0.6282	1.71e-08	32.72
ALM	ADI1	rs7585799	T	C	0.4831	1.79e-09	37.39
ALM	ADI1	rs13429373	A	G	0.2773	8.32e-20	89.77
ALM	ADI1	rs9284795	A	G	0.2664	2.66e-20	92.42
ALM	ADI1	rs9950	G	A	0.3887	1.85e-25	120.71
ALM	ADI1	rs6605292	C	A	0.3936	3.82e-22	102.37
ALM	ADHFE1	rs7016214	C	A	0.5368	7.62e-18	79.41
ALM	ADHFE1	rs144115763	A	G	0.0368	1.31e-08	33.27
ALM	ADHFE1	rs10808749	A	G	0.5139	6.04e-23	106.75
ALM	ADHFE1	rs6472267	G	A	0.6571	4.55e-22	101.96
ALM	ADHFE1	rs7817135	C	T	0.5954	6.93e-30	146.09
ALM	ADHFE1	rs1426910	G	A	0.5099	5.78e-45	240.58
ALM	ADHFE1	rs10481242	A	G	0.4334	5.32e-38	195.34
ALM	ADHFE1	rs4737786	C	T	0.5577	1.19e-40	212.21
ALM	ADHFE1	rs2357895	G	A	0.5577	1.19e-40	212.21
ALM	ADHFE1	rs1559885	C	T	0.336	2.22e-24	114.68
ALM	ADHFE1	rs35122424	A	G	0.5586	1.43e-40	211.7
ALM	ADHFE1	rs2719009	G	A	0.5577	1.19e-40	212.21
ALM	ADHFE1	rs2555568	G	A	0.4891	1.83e-51	285.42
ALM	ADHFE1	rs2555582	G	A	0.5785	2.71e-40	209.92
ALM	ADHFE1	rs2719008	C	T	0.4851	5.06e-55	311.1
ALM	ADHFE1	rs1426909	G	A	0.497	9.37e-30	145.32
ALM	ADHFE1	rs11782087	G	A	0.1481	1.57e-13	57.31
ALM	ADAMTS3	rs315381	C	G	0.2883	1.02e-08	33.79
ALM	ADAMTS3	rs7698530	G	A	0.2883	1.02e-08	33.79
ALM	ADAMTS3	rs11930953	T	C	0.2823	1.55e-08	32.92
ALM	ACADM	rs814863	A	G	0.0765	3.2e-16	70.99
ALM	ACADM	rs211718	C	T	0.6958	3.86e-41	215.38
ALM	ACADM	rs144733763	C	G	0.0169	5.06e-10	40.04
ALM	ACADM	rs76321824	T	C	0.0169	5.06e-10	40.04
ALM	ACADM	rs6672180	G	C	0.3032	3.86e-41	215.38
ALM	ACADM	rs7549167	C	T	0.3032	3.86e-41	215.38
ALM	ACADM	rs12079432	C	A	0.0179	2.02e-10	41.97
ALM	ACADM	rs61797307	T	C	0.3032	3.86e-41	215.38
ALM	ACADM	rs77425581	G	A	0.0169	5.06e-10	40.04
ALM	ACADM	rs1498315	A	G	0.3042	3.86e-41	215.38
ALM	ACADM	rs78061916	T	C	0.0169	5.06e-10	40.04
ALM	ACADM	rs4949876	T	C	0.3042	3.86e-41	215.38
ALM	ACADM	rs114802787	G	C	0.0547	8.78e-10	38.88
ALM	ACADM	rs114005461	A	G	0.0179	2.02e-10	41.97
ALM	ACADM	rs11161468	T	C	0.3052	1.67e-41	217.74
ALM	ACADM	rs77426419	G	A	0.0179	5.06e-10	40.04
ALM	ACADM	rs4559448	G	A	0.3052	1.67e-41	217.74
ALM	ACADM	rs4949674	A	C	0.3052	1.67e-41	217.74
ALM	ACADM	rs59723961	A	C	0.0179	1.96e-10	42.03
ALM	ACADM	rs2185152	T	C	0.3052	1.67e-41	217.74
ALM	ACADM	rs57798497	C	T	0.0179	2.02e-10	41.97
ALM	ACADM	rs7516226	A	G	0.3012	1.94e-39	204.46
ALM	ACADM	rs1146594	A	G	0.0209	7.73e-10	39.15
ALM	ACADM	rs1146618	T	C	0.0189	2.96e-09	36.34
ALM	ACADM	rs12094842	A	G	0.3091	1.07e-39	206.1
ALM	ACADM	rs11161626	T	C	0.2813	3.54e-27	130.44
ALM	ACADM	rs1146641	C	G	0.0189	2.96e-09	36.34
ALM	ACADM	rs1144331	A	G	0.9195	1.68e-16	72.43
ALM	ACADM	rs5745336	A	G	0.2783	3.54e-27	130.44
ALM	ACADM	rs1144341	G	T	0.9195	1.68e-16	72.43
ALM	ACADM	rs5745381	G	T	0.2783	3.54e-27	130.44
ALM	ACADM	rs10782558	C	A	0.7207	3.54e-27	130.44
ALM	ACADM	rs5745392	T	C	0.0805	1.09e-16	73.39
ALM	ACADM	rs61254599	T	C	0.2783	3.54e-27	130.44
ALM	ACADM	rs2172508	G	A	0.2604	3.72e-27	130.31
ALM	ACADM	rs148536113	G	T	0.0815	3.9e-16	70.55
ALM	ACADM	rs2172507	C	T	0.7386	3.72e-27	130.31
ALM	ACADM	rs75334332	G	T	0.0179	2.96e-09	36.34
ALM	ACADM	rs1493367	A	C	0.7515	3.3e-26	124.93
ALM	ACADM	rs12082448	T	C	0.0815	2.89e-16	71.22
ALM	ACADM	rs11161836	T	C	0.2475	3.3e-26	124.93
ALM	ACADM	rs12078299	A	T	0.2475	3.3e-26	124.93
ALM	ACADM	rs1845277	C	T	0.0815	3.21e-16	70.98
ALM	ACADM	rs5745562	A	G	0.2475	3.3e-26	124.93
ALM	ACADM	rs77585798	T	C	0.0795	1.24e-15	67.97
ALM	ACADM	rs10732723	T	C	0.7455	2.9e-26	125.25
ALM	ACADM	rs11161907	G	A	0.0179	2.96e-09	36.34
ALM	ACADM	rs1689275	C	T	0.7455	2.9e-26	125.25
ALM	ACADM	rs77492851	A	C	0.0189	2.96e-09	36.34
ALM	ACADM	rs61770556	C	T	0.2406	1.12e-24	116.34
ALM	ACADM	rs186215864	A	G	0.0249	2.78e-08	31.71
ALM	ACADM	rs1251539	A	C	0.8549	4.6e-13	54.98
ALM	ACADM	rs187866007	G	A	0.0229	5.53e-09	35.05
ALM	ACADM	rs4949683	C	T	0.2356	7.48e-25	117.31
ALM	ACADM	rs1417405	C	T	0.2356	1.51e-24	115.61
ALM	ACADM	rs12410724	G	A	0.0885	6.8e-15	64.19
ALM	ACADM	rs11162053	C	A	0.0895	4.28e-14	60.15
ALM	ACADM	rs4949686	C	G	0.2346	9.81e-25	116.66
ALM	ABHD18	rs150485725	C	G	0.0149	4.1e-08	30.92
ALM	ABHD18	rs12513002	G	A	0.0149	4.1e-08	30.92
ALM	ABHD18	rs17012500	A	G	0.0149	4.1e-08	30.92
ALM	ABHD18	rs72621864	G	A	0.0199	4.1e-08	30.92
ALM	ABHD18	rs72621873	T	C	0.0199	4.1e-08	30.92
ALM	ABHD18	rs2007243	C	A	0.0199	4.1e-08	30.92
ALM	ABHD18	rs201154746	T	A	0.0199	8.86e-09	34.07
ALM	ABHD18	rs72621891	A	G	0.0199	3.93e-08	31.01
ALM	ABHD18	rs138722475	G	A	0.0199	3.93e-08	31.01
ALM	ABHD18	rs72624503	C	A	0.0199	3.93e-08	31.01
ALM	ABHD18	rs72616920	T	C	0.0199	3.93e-08	31.01
ALM	ABHD18	rs200259782	T	C	0.0199	3.93e-08	31.01
ALM	ABHD18	rs76290329	C	A	0.0099	3.93e-08	31.01
ALM	ABHD18	rs374186966	T	A	0.0099	2.17e-09	36.99
ALM	ABHD18	rs72616930	T	C	0.0199	3.93e-08	31.01
ALM	ABHD18	rs35858752	C	A	0.0199	3.93e-08	31.01
ALM	ABHD18	rs4590052	C	T	0.0199	3.93e-08	31.01
ALM	ABHD18	rs60666303	G	C	0.0199	3.93e-08	31.01
ALM	ABHD18	rs1824332	C	G	0.0199	3.93e-08	31.01
ALM	ABHD18	rs148852382	A	G	0.0199	3.93e-08	31.01
ALM	ABHD18	rs72616948	C	A	0.0199	3.93e-08	31.01
ALM	ABHD18	rs78824046	T	G	0.0199	3.93e-08	31.01
ALM	ABHD18	rs17012654	C	T	0.0199	3.93e-08	31.01
ALM	ABHD18	rs1841156	A	G	0.0199	3.93e-08	31.01
ALM	ABHD18	rs72616954	T	C	0.0199	3.93e-08	31.01
ALM	ABHD18	rs17012710	T	A	0.0199	3.93e-08	31.01
ALM	ABHD18	rs56893530	C	T	0.0199	3.93e-08	31.01
ALM	ABHD18	rs201063587	A	C	0.0189	3.65e-08	31.16
ALM	ABHD18	rs138343126	T	G	0.0199	3.93e-08	31.01
ALM	ABHD18	rs72616963	A	G	0.0199	3.93e-08	31.01
ALM	ABHD18	rs58830700	G	A	0.0288	1.78e-10	42.24
ALM	ABHD18	rs59815828	T	C	0.0199	3.93e-08	31.01
ALM	ABHD18	rs72616970	C	T	0.0199	2.17e-09	36.99
ALM	ABHD18	rs2007733	C	T	0.0199	3.93e-08	31.01
ALM	ABHD18	rs72616974	G	A	0.0199	3.93e-08	31.01
ALM	ABHD18	rs141437756	T	C	0.0199	3.93e-08	31.01
ALM	ABHD18	rs139616367	A	G	0.0199	9.23e-09	33.99
ALM	ABHD18	rs58546713	A	T	0.0199	3.93e-08	31.01
ALM	ABHD18	rs72618814	A	T	0.0219	3.93e-08	31.01
ALM	ABHD18	rs72618818	A	G	0.0199	3.93e-08	31.01
ALM	ABHD18	rs72618822	C	T	0.0199	3.93e-08	31.01
ALM	ABHD18	rs72618825	G	A	0.0199	3.93e-08	31.01
ALM	ABHD18	rs72618832	A	G	0.0199	3.93e-08	31.01
ALM	ABHD18	rs145952207	A	T	0.0109	3.93e-08	31.01
ALM	ABHD18	rs117801568	A	G	0.0109	3.93e-08	31.01
ALM	ABHD18	rs180701030	T	C	0.0109	3.93e-08	31.01
ALM	ABHD18	rs78937673	T	A	0.0109	3.93e-08	31.01
ALM	ABHD18	rs117610823	A	G	0.0109	3.93e-08	31.01
ALM	ABHD18	rs151203968	A	G	0.0149	1.41e-08	33.11
ALM	ABHD18	rs79283614	C	G	0.0109	3.93e-08	31.01
ALM	ABHD18	rs77337454	A	G	0.0109	3.93e-08	31.01
ALM	ABHD18	rs74649357	A	G	0.0109	3.93e-08	31.01
ALM	ABHD18	rs140240056	A	G	0.0109	3.93e-08	31.01
ALM	ABHD18	rs79682949	A	C	0.0109	3.93e-08	31.01
ALM	ABHD18	rs79484204	A	T	0.0109	3.93e-08	31.01
ALM	AAMDC	rs147084457	A	G	0.0219	1.99e-08	32.4
ALM	AAMDC	rs145831526	A	G	0.0159	2.88e-11	46.09
ALM	AAMDC	rs148470154	T	C	0.0169	2.88e-11	46.09
ALM	AAMDC	rs141778993	T	C	0.0139	2.88e-11	46.09
ALM	AAMDC	rs148058278	T	C	0.0129	2.88e-11	46.09
ALM	AAMDC	rs189078497	A	C	0.006	2.28e-09	36.89
ALM	AAMDC	rs181774277	C	T	0.004	3.39e-10	40.88
ALM	AAMDC	rs150018370	T	C	0.008	1.07e-10	43.3
ALM	AAMDC	rs576232004	T	C	0.004	1.53e-08	32.95
HGS	GINM1	rs2341768	A	G	0.159	3.51e-12	50.59
HGS	GINM1	rs62442790	A	C	0.161	9.07e-12	48.56
HGS	GINM1	rs78296717	A	G	0.161	9.07e-12	48.56
HGS	GINM1	rs62442795	T	C	0.161	9.07e-12	48.56
HGS	GINM1	rs9390688	T	G	0.162	1.02e-11	48.31
HGS	GINM1	rs4869923	G	T	0.3638	3.23e-24	113.78
HGS	GINM1	rs9498372	A	G	0.3648	9.92e-24	111.07
HGS	GINM1	rs9767713	G	T	0.3499	9.13e-22	100.32
HGS	GINM1	rs9377228	A	G	0.3519	8.48e-22	100.49
HGS	GINM1	rs9498382	G	A	0.3519	8.48e-22	100.49
HGS	GINM1	rs55993747	G	A	0.3569	2.87e-22	103.05
[truncated: 854 more rows]
